# Supplementary material for: Time‑resolved transcriptome analysis during transitions of sulfur nutritional status provides insight into triacylglycerol (TAG) and astaxanthin accumulation in the green alga Chromochloris zofingiensis
Source: Biotechnol Biofuels. 2020 Jul 17;13:128. doi: 10.1186/s13068-020-01768-y (PMC7367374; doi:10.1186/s13068-020-01768-y)
Supplement: Supplementary file 1 — Additional file 1. Gene expression level in transcriptome of C. zofingiensis. [file 13068_2020_1768_MOESM1_ESM.xlsx]

## Sheet: Supplemental database 1
Gene expression level in transcriptome of C. zofingiensis
gene_id	transcript_id(s)	0 h-1 FPKM	0 h-2 FPKM	0 h-3 FPKM	SS-6 h-1 FPKM	SS-6 h-2 FPKM	SS-6 h-3 FPKM	SS-12 h-1 FPKM	SS-12 h-2 FPKM	SS-12 h-3 FPKM	SS-24 h-1 FPKM	SS-24 h-2 FPKM	SS-24 h-3 FPKM	SS-48 h-1 FPKM	SS-48 h-2 FPKM	SS-48 h-3 FPKM	SR-12 h-1 FPKM	SR-12 h-2 FPKM	SR-12 h-3 FPKM	Cellular Component	Molecular Function	Biological Process	Kegg Orthology	Nr Description	Symbol	Cellular Component	Molecular Function	Biological Process	Kegg Orthology	Nr Description
Cz17g13100.t1	Cz17g13100.t1	30868.5	38293.9	42870	11887	8491.29	7112.02	20761.4	19290.8	23501.5	22482.1	22702.5	22432.6	6491.86	6825.6	9699.23	22533.2	26297.6	25575.4	GO:0009507//chloroplast	GO:0004497//monooxygenase activity;GO:0016984//ribulose-bisphosphate carboxylase activity	GO:0019253//reductive pentose-phosphate cycle;GO:0009853//photorespiration;GO:0055114//oxidation-reduction process	K01602//ribulose-bisphosphate carboxylase small chain [EC:4.1.1.39]	gi|468362372|gb|AGH30308.1|//chloroplast ribulose-1,5-bisphosphate carboxylase/oxygenase small subunit [Chromochloris zofingiensis]	RBCS	GO:0009507//chloroplast	GO:0004497//monooxygenase activity;GO:0016984//ribulose-bisphosphate carboxylase activity	GO:0019253//reductive pentose-phosphate cycle;GO:0009853//photorespiration;GO:0055114//oxidation-reduction process	K01602//ribulose-bisphosphate carboxylase small chain [EC:4.1.1.39]	gi|468362372|gb|AGH30308.1|//chloroplast ribulose-1,5-bisphosphate carboxylase/oxygenase small subunit [Chromochloris zofingiensis]
Cz13g03240.t1	Cz13g03240.t1	8464.76	8837.25	9653.35	541.96	373.52	287.64	1248.6	1034.65	1244.35	2990.95	3611.88	3357.22	54.27	29.17	34.98	9860.54	10259.2	9878.84	GO:0010287//plastoglobule;GO:0009535//chloroplast thylakoid membrane;GO:0009523//photosystem II;GO:0016021//integral component of membrane;GO:0009941//chloroplast envelope;GO:0009522//photosystem I	GO:0031409//pigment binding;GO:0046872//metal ion binding;GO:0016168//chlorophyll binding	GO:0009768//photosynthesis, light harvesting in photosystem I;GO:0009416//response to light stimulus;GO:0018298//protein-chromophore linkage	K08913//light-harvesting complex II chlorophyll a/b binding protein 2	gi|302833824|ref|XP_002948475.1|//hypothetical protein VOLCADRAFT_73821 [Volvox carteri f. nagariensis]	LHC16	GO:0010287//plastoglobule;GO:0009535//chloroplast thylakoid membrane;GO:0009523//photosystem II;GO:0016021//integral component of membrane;GO:0009941//chloroplast envelope;GO:0009522//photosystem I	GO:0031409//pigment binding;GO:0046872//metal ion binding;GO:0016168//chlorophyll binding	GO:0009768//photosynthesis, light harvesting in photosystem I;GO:0009416//response to light stimulus;GO:0018298//protein-chromophore linkage	K08913//light-harvesting complex II chlorophyll a/b binding protein 2	gi|302833824|ref|XP_002948475.1|//hypothetical protein VOLCADRAFT_73821 [Volvox carteri f. nagariensis]
Cz07g02100.t1	Cz07g02100.t1	7686.46	9153.22	9820.26	1150.41	744.6	612.07	2082.37	1725.06	2119.67	3228.39	4239.07	3958.83	77.97	63.45	65.31	10241.6	10641.2	11310.3	GO:0010287//plastoglobule;GO:0009535//chloroplast thylakoid membrane;GO:0016021//integral component of membrane;GO:0009941//chloroplast envelope;GO:0009522//photosystem I	GO:0031409//pigment binding;GO:0046872//metal ion binding;GO:0016168//chlorophyll binding	GO:0009768//photosynthesis, light harvesting in photosystem I;GO:0009416//response to light stimulus;GO:0018298//protein-chromophore linkage	K08913//light-harvesting complex II chlorophyll a/b binding protein 2	gi|87313205|gb|ABD37899.1|//light-harvesting chlorophyll-a/b binding protein LhcbM2 [Acutodesmus obliquus]	LHC18	GO:0010287//plastoglobule;GO:0009535//chloroplast thylakoid membrane;GO:0016021//integral component of membrane;GO:0009941//chloroplast envelope;GO:0009522//photosystem I	GO:0031409//pigment binding;GO:0046872//metal ion binding;GO:0016168//chlorophyll binding	GO:0009768//photosynthesis, light harvesting in photosystem I;GO:0009416//response to light stimulus;GO:0018298//protein-chromophore linkage	K08913//light-harvesting complex II chlorophyll a/b binding protein 2	gi|87313205|gb|ABD37899.1|//light-harvesting chlorophyll-a/b binding protein LhcbM2 [Acutodesmus obliquus]
Cz07g02110.t1	Cz07g02110.t1	7593.77	9260.28	10079.2	314.51	181.47	152.22	960.38	845.66	899.32	1115.37	1287.3	1369.06	61.33	55.29	54.96	6227.08	6512.72	6816.46	GO:0010287//plastoglobule;GO:0009535//chloroplast thylakoid membrane;GO:0009523//photosystem II;GO:0016021//integral component of membrane;GO:0009941//chloroplast envelope;GO:0009522//photosystem I	GO:0031409//pigment binding;GO:0046872//metal ion binding;GO:0016168//chlorophyll binding	GO:0009768//photosynthesis, light harvesting in photosystem I;GO:0009416//response to light stimulus;GO:0018298//protein-chromophore linkage	K08913//light-harvesting complex II chlorophyll a/b binding protein 2	gi|87313205|gb|ABD37899.1|//light-harvesting chlorophyll-a/b binding protein LhcbM2 [Acutodesmus obliquus]	LHC17	GO:0010287//plastoglobule;GO:0009535//chloroplast thylakoid membrane;GO:0009523//photosystem II;GO:0016021//integral component of membrane;GO:0009941//chloroplast envelope;GO:0009522//photosystem I	GO:0031409//pigment binding;GO:0046872//metal ion binding;GO:0016168//chlorophyll binding	GO:0009768//photosynthesis, light harvesting in photosystem I;GO:0009416//response to light stimulus;GO:0018298//protein-chromophore linkage	K08913//light-harvesting complex II chlorophyll a/b binding protein 2	gi|87313205|gb|ABD37899.1|//light-harvesting chlorophyll-a/b binding protein LhcbM2 [Acutodesmus obliquus]
Cz01g35120.t1	Cz01g35120.t1	7197.66	7402.31	8186.86	955.6	581.18	366.82	845.12	691.85	682.01	3373.57	3077.1	2858.84	457.24	538.33	643.12	4872.9	5437.74	4586.99	GO:0009543//chloroplast thylakoid lumen	GO:0009055//electron carrier activity;GO:0020037//heme binding;GO:0005506//iron ion binding	GO:0055114//oxidation-reduction process;GO:0015979//photosynthesis	K08906//cytochrome c6	gi|164604941|dbj|BAF98274.1|//cytochrome c6 precursor [Pseudopediastrum boryanum]	PETJ	GO:0009543//chloroplast thylakoid lumen	GO:0009055//electron carrier activity;GO:0020037//heme binding;GO:0005506//iron ion binding	GO:0055114//oxidation-reduction process;GO:0015979//photosynthesis	K08906//cytochrome c6	gi|164604941|dbj|BAF98274.1|//cytochrome c6 precursor [Pseudopediastrum boryanum]
Cz03g21010.t1	Cz03g21010.t1	7049.38	6177.03	6263.96	374	517.77	440.2	450.08	495.92	529.71	9463.3	10394.9	8641.63	96.86	375.94	316.82	11509.4	13072.2	10715.6	NA	NA	NA	NA	NA	NA	NA	NA	NA	NA
Cz15g09060.t1	Cz15g09060.t1	5368	5961.03	6139.72	416.82	313.61	239.21	1188.05	853.45	1095.14	1547.92	2086.93	1813.3	28.75	15	16.27	6298.71	6321.83	6442.48	GO:0010287//plastoglobule;GO:0009535//chloroplast thylakoid membrane;GO:0009523//photosystem II;GO:0016021//integral component of membrane;GO:0009941//chloroplast envelope;GO:0009522//photosystem I	GO:0031409//pigment binding;GO:0046872//metal ion binding;GO:0016168//chlorophyll binding	GO:0009768//photosynthesis, light harvesting in photosystem I;GO:0009416//response to light stimulus;GO:0018298//protein-chromophore linkage	K08913//light-harvesting complex II chlorophyll a/b binding protein 2;K08912//light-harvesting complex II chlorophyll a/b binding protein 1	gi|87313209|gb|ABD37901.1|//light-harvesting chlorophyll-a/b binding protein LhcbM4 [Acutodesmus obliquus]	LHC19	GO:0010287//plastoglobule;GO:0009535//chloroplast thylakoid membrane;GO:0009523//photosystem II;GO:0016021//integral component of membrane;GO:0009941//chloroplast envelope;GO:0009522//photosystem I	GO:0031409//pigment binding;GO:0046872//metal ion binding;GO:0016168//chlorophyll binding	GO:0009768//photosynthesis, light harvesting in photosystem I;GO:0009416//response to light stimulus;GO:0018298//protein-chromophore linkage	K08913//light-harvesting complex II chlorophyll a/b binding protein 2;K08912//light-harvesting complex II chlorophyll a/b binding protein 1	gi|87313209|gb|ABD37901.1|//light-harvesting chlorophyll-a/b binding protein LhcbM4 [Acutodesmus obliquus]
Cz09g21140.t1	Cz09g21140.t1	4656.48	4944.17	5528.04	2836.36	2208.9	1707.4	3677.54	3619.36	3911.92	4353.38	4619.17	4393.25	3156.59	3365.89	3024.43	4163.04	4063.08	4201.21	GO:0009523//photosystem II;GO:0009534//chloroplast thylakoid;GO:0042651//thylakoid membrane	NA	NA	K03541//photosystem II 10kDa protein	gi|302828496|ref|XP_002945815.1|//hypothetical protein VOLCADRAFT_109549 [Volvox carteri f. nagariensis]	PSBR	GO:0009523//photosystem II;GO:0009534//chloroplast thylakoid;GO:0042651//thylakoid membrane	NA	NA	K03541//photosystem II 10kDa protein	gi|302828496|ref|XP_002945815.1|//hypothetical protein VOLCADRAFT_109549 [Volvox carteri f. nagariensis]
Cz19g02190.t1	Cz19g02190.t1	4213.01	4014.61	3982.76	4969.38	4060.86	3760.74	2128.38	3020.56	2329.18	3068.47	3630.67	3387.62	779.08	1242.47	940.94	1661.27	1954.07	2615.91	NA	NA	NA	NA	NA	NA	NA	NA	NA	NA
Cz11g04220.t1	Cz11g04220.t1	3521.74	4104.77	4309.72	10684	7859.35	7491.77	3039.91	4105.62	3403.52	11408.5	11252.6	12645.6	4628.46	7395.85	5745.15	1260.61	1580.91	2113.58	NA	NA	NA	NA	gi|971508366|dbj|GAQ89839.1|//hypothetical protein KFL_005680060 [Klebsormidium flaccidum]	NA	NA	NA	NA	NA	gi|971508366|dbj|GAQ89839.1|//hypothetical protein KFL_005680060 [Klebsormidium flaccidum]
Cz16g19040.t1	Cz16g19040.t1	3453.25	3543.42	3622	1026.15	890.32	714.21	2228.81	1987.8	2367.93	1473.77	1827.38	1663.38	241.46	209.66	239.68	3920.36	4112.91	4025.38	GO:0009535//chloroplast thylakoid membrane;GO:0019898//extrinsic component of membrane;GO:0016021//integral component of membrane;GO:0009654//photosystem II oxygen evolving complex	GO:0005509//calcium ion binding	GO:0042549//photosystem II stabilization	K02716//photosystem II oxygen-evolving enhancer protein 1	gi|161728799|dbj|BAF94213.1|//33kDa oxygen evolving protein of photosystem II [Hafniomonas montana]	PSBO	GO:0009535//chloroplast thylakoid membrane;GO:0019898//extrinsic component of membrane;GO:0016021//integral component of membrane;GO:0009654//photosystem II oxygen evolving complex	GO:0005509//calcium ion binding	GO:0042549//photosystem II stabilization	K02716//photosystem II oxygen-evolving enhancer protein 1	gi|161728799|dbj|BAF94213.1|//33kDa oxygen evolving protein of photosystem II [Hafniomonas montana]
UNPLg00080.t1	UNPLg00080.t1	3128.77	3205.52	3229.14	1146.97	830.36	689.2	2228.74	2084.44	2230.72	1228.79	1556.32	1500.16	125.98	151.86	145.68	5239.95	5242.97	5611.08	GO:0010287//plastoglobule;GO:0009535//chloroplast thylakoid membrane;GO:0016021//integral component of membrane;GO:0009941//chloroplast envelope;GO:0009522//photosystem I	GO:0031409//pigment binding;GO:0046872//metal ion binding;GO:0016168//chlorophyll binding	GO:0009768//photosynthesis, light harvesting in photosystem I;GO:0009416//response to light stimulus;GO:0018298//protein-chromophore linkage	K08913//light-harvesting complex II chlorophyll a/b binding protein 2;K08912//light-harvesting complex II chlorophyll a/b binding protein 1	gi|302840684|ref|XP_002951894.1|//hypothetical protein VOLCADRAFT_81675 [Volvox carteri f. nagariensis]	LHC20	GO:0010287//plastoglobule;GO:0009535//chloroplast thylakoid membrane;GO:0016021//integral component of membrane;GO:0009941//chloroplast envelope;GO:0009522//photosystem I	GO:0031409//pigment binding;GO:0046872//metal ion binding;GO:0016168//chlorophyll binding	GO:0009768//photosynthesis, light harvesting in photosystem I;GO:0009416//response to light stimulus;GO:0018298//protein-chromophore linkage	K08913//light-harvesting complex II chlorophyll a/b binding protein 2;K08912//light-harvesting complex II chlorophyll a/b binding protein 1	gi|302840684|ref|XP_002951894.1|//hypothetical protein VOLCADRAFT_81675 [Volvox carteri f. nagariensis]
Cz17g16010.t1	Cz17g16010.t1	2907.21	2902.35	3087.25	972.02	889.56	800.26	2297.11	1950.43	2359.01	1343.66	1556.75	1403.65	254.3	199.37	239.68	3308.91	3604.77	3490	GO:0009523//photosystem II;GO:0016021//integral component of membrane	GO:0016627//oxidoreductase activity, acting on the CH-CH group of donors	GO:0006784//heme a biosynthetic process;GO:0055114//oxidation-reduction process;GO:0015979//photosynthesis	K02259//cytochrome c oxidase assembly protein subunit 15	gi|926795106|ref|XP_013905941.1|//hypothetical protein MNEG_1031 [Monoraphidium neglectum]	PSBX	GO:0009523//photosystem II;GO:0016021//integral component of membrane	GO:0016627//oxidoreductase activity, acting on the CH-CH group of donors	GO:0006784//heme a biosynthetic process;GO:0055114//oxidation-reduction process;GO:0015979//photosynthesis	K02259//cytochrome c oxidase assembly protein subunit 15	gi|926795106|ref|XP_013905941.1|//hypothetical protein MNEG_1031 [Monoraphidium neglectum]
Cz05g36030.t1	Cz05g36030.t1	2840.13	3068.06	3158.1	952.23	947.28	822.84	2034.77	1936.49	2105.11	1358.14	1659.19	1461.04	336.63	303.97	321.59	3751.23	3490.47	3584.96	GO:0009535//chloroplast thylakoid membrane;GO:0009538//photosystem I reaction center	GO:0005515//protein binding	GO:0015979//photosynthesis	K02692//photosystem I subunit II	gi|926786526|ref|XP_013901737.1|//Photosystem I reaction center subunit II, chloroplastic [Monoraphidium neglectum]	PSAD	GO:0009535//chloroplast thylakoid membrane;GO:0009538//photosystem I reaction center	GO:0005515//protein binding	GO:0015979//photosynthesis	K02692//photosystem I subunit II	gi|926786526|ref|XP_013901737.1|//Photosystem I reaction center subunit II, chloroplastic [Monoraphidium neglectum]
Cz07g28150.t1	Cz07g28150.t1	2818.84	2566.28	2750.12	4653.73	2674.21	2677.96	2622.83	2253.08	2481.43	1240.83	1273.87	1234.85	577.78	592.2	571.57	2731.94	2846.45	2740.07	GO:0009536//plastid	GO:0051536//iron-sulfur cluster binding	GO:0055114//oxidation-reduction process	K02639//ferredoxin	gi|552815649|ref|XP_005844499.1|//hypothetical protein CHLNCDRAFT_138861 [Chlorella variabilis]	PETF	GO:0009536//plastid	GO:0051536//iron-sulfur cluster binding	GO:0055114//oxidation-reduction process	K02639//ferredoxin	gi|552815649|ref|XP_005844499.1|//hypothetical protein CHLNCDRAFT_138861 [Chlorella variabilis]
Cz13g15210.t1	Cz13g15210.t1	2794.57	2722.06	2631.06	497.57	542.9	483.05	627.74	885.75	673.37	1679.46	2123.62	1989.22	314.49	684.33	579.09	1234.34	1147.61	1499.26	NA	NA	NA	NA	gi|971509814|dbj|GAQ88397.1|//hypothetical protein KFL_004240090 [Klebsormidium flaccidum]	NA	NA	NA	NA	NA	gi|971509814|dbj|GAQ88397.1|//hypothetical protein KFL_004240090 [Klebsormidium flaccidum]
Cz03g26240.t1	Cz03g26240.t1	2592.63	2700.67	2702.83	647.86	671.88	576.55	1544.78	1431.06	1598.2	1071.92	1341.33	1187.12	219.05	187.88	190.74	3163.43	3177.61	3223.89	GO:0010287//plastoglobule;GO:0009523//photosystem II;GO:0009503//thylakoid light-harvesting complex;GO:0016021//integral component of membrane;GO:0009941//chloroplast envelope;GO:0009522//photosystem I	GO:0031409//pigment binding;GO:0046872//metal ion binding;GO:0016168//chlorophyll binding	GO:0009768//photosynthesis, light harvesting in photosystem I;GO:0009416//response to light stimulus;GO:0018298//protein-chromophore linkage	K08915//light-harvesting complex II chlorophyll a/b binding protein 4	gi|159478202|ref|XP_001697193.1|//chlorophyll a-b binding protein of photosystem II [Chlamydomonas reinhardtii]	LHCB4	GO:0010287//plastoglobule;GO:0009523//photosystem II;GO:0009503//thylakoid light-harvesting complex;GO:0016021//integral component of membrane;GO:0009941//chloroplast envelope;GO:0009522//photosystem I	GO:0031409//pigment binding;GO:0046872//metal ion binding;GO:0016168//chlorophyll binding	GO:0009768//photosynthesis, light harvesting in photosystem I;GO:0009416//response to light stimulus;GO:0018298//protein-chromophore linkage	K08915//light-harvesting complex II chlorophyll a/b binding protein 4	gi|159478202|ref|XP_001697193.1|//chlorophyll a-b binding protein of photosystem II [Chlamydomonas reinhardtii]
UNPLg00440.t1	UNPLg00440.t1	2568.44	2304.71	2368.47	273.66	314.07	299.21	264.64	286.78	324.48	3801.54	4123.66	3439.26	39.02	128.19	119.42	4754.19	5376.78	4984.99	NA	NA	NA	NA	NA	NA	NA	NA	NA	NA
Cz05g09100.t1	Cz05g09100.t1	2495.74	2801.08	3049.54	728.96	571.59	443.91	1723.46	1500.27	1897.16	1271.72	1627.22	1475.79	109.71	87.28	91.2	3995.48	4161.72	4092.98	GO:0009523//photosystem II;GO:0042651//thylakoid membrane	NA	NA	K08901//photosystem II oxygen-evolving enhancer protein 3	gi|926771766|ref|XP_013894357.1|//Oxygen-evolving enhancer protein 3 [Monoraphidium neglectum]	PSBQ2	GO:0009523//photosystem II;GO:0042651//thylakoid membrane	NA	NA	K08901//photosystem II oxygen-evolving enhancer protein 3	gi|926771766|ref|XP_013894357.1|//Oxygen-evolving enhancer protein 3 [Monoraphidium neglectum]
Cz07g15040.t1	Cz07g15040.t1	2405.36	2836.42	2931.93	552.87	504.26	415.56	1478.26	1352.35	1537.92	1216.86	1587.85	1374.29	119.86	103.74	121.16	4121.56	4101.52	3963.91	GO:0009535//chloroplast thylakoid membrane;GO:0019898//extrinsic component of membrane;GO:0016021//integral component of membrane;GO:0009654//photosystem II oxygen evolving complex	GO:0005319//lipid transporter activity;GO:0005509//calcium ion binding	GO:0006869//lipid transport;GO:0015979//photosynthesis	K12385//Niemann-Pick C1 protein;K02717//photosystem II oxygen-evolving enhancer protein 2	gi|131389|sp|P11471.1|PSBP_CHLRE//RecName: Full=Oxygen-evolving enhancer protein 2, chloroplastic; Short=OEE2; Flags: Precursor	PSBP	GO:0009535//chloroplast thylakoid membrane;GO:0019898//extrinsic component of membrane;GO:0016021//integral component of membrane;GO:0009654//photosystem II oxygen evolving complex	GO:0005319//lipid transporter activity;GO:0005509//calcium ion binding	GO:0006869//lipid transport;GO:0015979//photosynthesis	K12385//Niemann-Pick C1 protein;K02717//photosystem II oxygen-evolving enhancer protein 2	gi|131389|sp|P11471.1|PSBP_CHLRE//RecName: Full=Oxygen-evolving enhancer protein 2, chloroplastic; Short=OEE2; Flags: Precursor
Cz05g37140.t1	Cz05g37140.t1	2308.56	2500.69	2579.62	4049.32	3262.94	3291.51	2907	2663.73	2882.51	1188.08	1293.68	1303.97	958.23	1088.37	1067.15	2207.14	2212.31	2234.28	GO:0009507//chloroplast	GO:0004332//fructose-bisphosphate aldolase activity	GO:0006096//glycolytic process	K01623//fructose-bisphosphate aldolase, class I [EC:4.1.2.13]	gi|159485250|ref|XP_001700659.1|//fructose-1,6-bisphosphate aldolase [Chlamydomonas reinhardtii]	FBA3	GO:0009507//chloroplast	GO:0004332//fructose-bisphosphate aldolase activity	GO:0006096//glycolytic process	K01623//fructose-bisphosphate aldolase, class I [EC:4.1.2.13]	gi|159485250|ref|XP_001700659.1|//fructose-1,6-bisphosphate aldolase [Chlamydomonas reinhardtii]
Cz11g09290.t1	Cz11g09290.t1	2298.83	2637.51	2724.41	1266.43	1168.87	1047.34	1739.89	1619.84	1823.11	1038.95	1225.87	1226.83	430.41	423.75	434.07	2655.37	2550.83	2639.52	GO:0009507//chloroplast	GO:0050661//NADP binding;GO:0016829//lyase activity;GO:0005515//protein binding;GO:0047100//glyceraldehyde-3-phosphate dehydrogenase (NADP+) (phosphorylating) activity;GO:0051287//NAD binding	GO:0006006//glucose metabolic process;GO:0019253//reductive pentose-phosphate cycle;GO:0055114//oxidation-reduction process	K05298//glyceraldehyde-3-phosphate dehydrogenase (NADP+) (phosphorylating) [EC:1.2.1.13]	gi|302847518|ref|XP_002955293.1|//hypothetical protein VOLCADRAFT_76662 [Volvox carteri f. nagariensis]	NA	GO:0009507//chloroplast	GO:0050661//NADP binding;GO:0016829//lyase activity;GO:0005515//protein binding;GO:0047100//glyceraldehyde-3-phosphate dehydrogenase (NADP+) (phosphorylating) activity;GO:0051287//NAD binding	GO:0006006//glucose metabolic process;GO:0019253//reductive pentose-phosphate cycle;GO:0055114//oxidation-reduction process	K05298//glyceraldehyde-3-phosphate dehydrogenase (NADP+) (phosphorylating) [EC:1.2.1.13]	gi|302847518|ref|XP_002955293.1|//hypothetical protein VOLCADRAFT_76662 [Volvox carteri f. nagariensis]
Cz15g17110.t1	Cz15g17110.t1	2243.15	2558.49	2679.3	331.91	291.99	231.7	901.77	746.16	928.25	746.66	1066.12	890.67	46.05	35.06	42.97	3875.22	3703.64	3782.16	GO:0010287//plastoglobule;GO:0009535//chloroplast thylakoid membrane;GO:0044425//membrane part;GO:0009941//chloroplast envelope	GO:0031409//pigment binding;GO:0016168//chlorophyll binding	GO:0009768//photosynthesis, light harvesting in photosystem I;GO:0009416//response to light stimulus	K08907//light-harvesting complex I chlorophyll a/b binding protein 1	gi|302854202|ref|XP_002958611.1|//light-harvesting protein of photosystem I [Volvox carteri f. nagariensis]	LHC7	GO:0010287//plastoglobule;GO:0009535//chloroplast thylakoid membrane;GO:0044425//membrane part;GO:0009941//chloroplast envelope	GO:0031409//pigment binding;GO:0016168//chlorophyll binding	GO:0009768//photosynthesis, light harvesting in photosystem I;GO:0009416//response to light stimulus	K08907//light-harvesting complex I chlorophyll a/b binding protein 1	gi|302854202|ref|XP_002958611.1|//light-harvesting protein of photosystem I [Volvox carteri f. nagariensis]
Cz19g05110.t1	Cz19g05110.t1	2052.54	2193.89	2285.63	856.47	602.08	509.69	1421.09	1263.09	1493.34	854.22	1061.17	870.63	308.05	288.47	389.49	2189.96	2148.24	2224.84	GO:0009523//photosystem II;GO:0016021//integral component of membrane;GO:0009507//chloroplast	NA	GO:0015979//photosynthesis	K03237//translation initiation factor 2 subunit 1;K02721//photosystem II PsbW protein	gi|926780030|ref|XP_013898489.1|//Photosystem II reaction center W protein [Monoraphidium neglectum]	PSBW	GO:0009523//photosystem II;GO:0016021//integral component of membrane;GO:0009507//chloroplast	NA	GO:0015979//photosynthesis	K03237//translation initiation factor 2 subunit 1;K02721//photosystem II PsbW protein	gi|926780030|ref|XP_013898489.1|//Photosystem II reaction center W protein [Monoraphidium neglectum]
Cz02g02120.t1	Cz02g02120.t1	2046.57	1886.86	1739.8	1318.38	1453.56	1374.65	861.04	1021.22	895.94	2011.64	2309.16	2299.79	282.7	486.06	382.1	1429.91	1380.7	1564.69	NA	NA	NA	NA	NA	NA	NA	NA	NA	NA
Cz05g11280.t1	Cz05g11280.t1	2032.17	2146.8	1620.85	95.24	485.39	582.85	555.59	797.43	613.83	1347.41	1144.68	1198.84	1183	1336.27	1163.94	680.06	694.78	722.48	NA	NA	NA	NA	NA	NA	NA	NA	NA	NA
Cz06g26010.t1	Cz06g26010.t1	1937.81	1903.53	2081.48	586.56	489.29	407.55	1243.6	1198.34	1361.03	967.74	1124.43	998.09	136.7	104.36	109.68	2411.13	2386.53	2300.42	GO:0009535//chloroplast thylakoid membrane;GO:0016021//integral component of membrane;GO:0009522//photosystem I	GO:0016168//chlorophyll binding	GO:0015979//photosynthesis	K02698//photosystem I subunit X	gi|926788185|ref|XP_013902566.1|//Photosystem I reaction center subunit psaK, chloroplastic [Monoraphidium neglectum]	PSAK	GO:0009535//chloroplast thylakoid membrane;GO:0016021//integral component of membrane;GO:0009522//photosystem I	GO:0016168//chlorophyll binding	GO:0015979//photosynthesis	K02698//photosystem I subunit X	gi|926788185|ref|XP_013902566.1|//Photosystem I reaction center subunit psaK, chloroplastic [Monoraphidium neglectum]
Cz16g16130.t1	Cz16g16130.t1	1935.69	1947.33	2279.67	1541.27	1104.73	959.61	1768.99	2088.94	2012.05	1571.29	1774.5	1656.33	707.37	1024.93	877.02	1569.34	1935.15	1757.6	NA	NA	NA	NA	NA	NA	NA	NA	NA	NA
Cz03g35150.t1	Cz03g35150.t1	1909.05	1980.63	1875.82	1861.1	1828.96	1779.54	811.2	1084.28	835.51	3691.47	3843.4	4107.77	1121.82	1627.48	1533.69	1068.98	1168.13	1356.58	NA	NA	NA	K20254//perilipin-4	gi|926796457|ref|XP_013906055.1|//hypothetical protein MNEG_0907 [Monoraphidium neglectum]	NA	NA	NA	NA	K20254//perilipin-4	gi|926796457|ref|XP_013906055.1|//hypothetical protein MNEG_0907 [Monoraphidium neglectum]
Cz04g09210.t1	Cz04g09210.t1	1882.11	1957.89	1860.46	282.86	301.89	259.05	830.73	707.47	816.56	808.12	1039.89	920.84	134.95	124.93	136.73	2018.65	1964.26	2029.95	GO:0009535//chloroplast thylakoid membrane;GO:0010287//plastoglobule;GO:0016021//integral component of membrane;GO:0009941//chloroplast envelope	GO:0031409//pigment binding;GO:0016168//chlorophyll binding	GO:0009768//photosynthesis, light harvesting in photosystem I;GO:0009416//response to light stimulus;GO:0018298//protein-chromophore linkage	K08911//light-harvesting complex I chlorophyll a/b binding protein 5	gi|159468772|ref|XP_001692548.1|//light-harvesting protein of photosystem I [Chlamydomonas reinhardtii]	LHC3	GO:0009535//chloroplast thylakoid membrane;GO:0010287//plastoglobule;GO:0016021//integral component of membrane;GO:0009941//chloroplast envelope	GO:0031409//pigment binding;GO:0016168//chlorophyll binding	GO:0009768//photosynthesis, light harvesting in photosystem I;GO:0009416//response to light stimulus;GO:0018298//protein-chromophore linkage	K08911//light-harvesting complex I chlorophyll a/b binding protein 5	gi|159468772|ref|XP_001692548.1|//light-harvesting protein of photosystem I [Chlamydomonas reinhardtii]
Cz14g15160.t1	Cz14g15160.t1	1862.41	1647.67	1537.17	185.27	184.53	202.79	635.54	528.98	610.79	154.37	128.39	133.97	504.05	214.23	307.81	134.37	124.23	103.07	NA	NA	NA	NA	NA	NA	NA	NA	NA	NA
Cz15g01010.t1	Cz15g01010.t1	1842.63	1963.75	2165.65	565.44	378.01	291.75	1021.53	918.56	1151.41	858.18	1028.55	828.82	78.88	44.4	55.19	2519.82	2616.22	2500.34	GO:0016021//integral component of membrane;GO:0009536//plastid	NA	NA	K14332//photosystem I subunit PsaO	gi|926797365|ref|XP_013906171.1|//hypothetical protein MNEG_0799 [Monoraphidium neglectum]	PSAO	GO:0016021//integral component of membrane;GO:0009536//plastid	NA	NA	K14332//photosystem I subunit PsaO	gi|926797365|ref|XP_013906171.1|//hypothetical protein MNEG_0799 [Monoraphidium neglectum]
Cz08g11160.t1	Cz08g11160.t1	1773.12	1938.19	2038.5	279.24	284.1	227.32	962.54	793.72	1021.23	643.53	831.59	738.21	40.9	28.5	29.22	2969.01	2964.73	2991.85	GO:0010287//plastoglobule;GO:0009517//PSII associated light-harvesting complex II;GO:0000228//nuclear chromosome;GO:0009533//chloroplast stromal thylakoid;GO:0016021//integral component of membrane;GO:0009941//chloroplast envelope;GO:0009783//photosystem II antenna complex;GO:0009522//photosystem I	GO:0031409//pigment binding;GO:0046872//metal ion binding;GO:0016168//chlorophyll binding	GO:0009768//photosynthesis, light harvesting in photosystem I;GO:0010196//nonphotochemical quenching;GO:0010218//response to far red light;GO:0009637//response to blue light;GO:0010207//photosystem II assembly;GO:0018298//protein-chromophore linkage;GO:0010114//response to red light	K08916//light-harvesting complex II chlorophyll a/b binding protein 5	gi|159475641|ref|XP_001695927.1|//minor chlorophyll a-b binding protein of photosystem II [Chlamydomonas reinhardtii]	LHCB5	GO:0010287//plastoglobule;GO:0009517//PSII associated light-harvesting complex II;GO:0000228//nuclear chromosome;GO:0009533//chloroplast stromal thylakoid;GO:0016021//integral component of membrane;GO:0009941//chloroplast envelope;GO:0009783//photosystem II antenna complex;GO:0009522//photosystem I	GO:0031409//pigment binding;GO:0046872//metal ion binding;GO:0016168//chlorophyll binding	GO:0009768//photosynthesis, light harvesting in photosystem I;GO:0010196//nonphotochemical quenching;GO:0010218//response to far red light;GO:0009637//response to blue light;GO:0010207//photosystem II assembly;GO:0018298//protein-chromophore linkage;GO:0010114//response to red light	K08916//light-harvesting complex II chlorophyll a/b binding protein 5	gi|159475641|ref|XP_001695927.1|//minor chlorophyll a-b binding protein of photosystem II [Chlamydomonas reinhardtii]
Cz16g14150.t1	Cz16g14150.t1	1756.27	1874.62	1910.72	279.77	326.37	267.09	820.52	767.6	898.72	614.23	782.32	729.02	86.61	84.51	90.14	2026.51	1933.4	2045.42	GO:0010287//plastoglobule;GO:0009535//chloroplast thylakoid membrane;GO:0016021//integral component of membrane;GO:0009941//chloroplast envelope;GO:0009522//photosystem I	GO:0031409//pigment binding;GO:0046872//metal ion binding;GO:0016168//chlorophyll binding	GO:0009768//photosynthesis, light harvesting in photosystem I;GO:0009416//response to light stimulus;GO:0018298//protein-chromophore linkage	K08909//light-harvesting complex I chlorophyll a/b binding protein 3	gi|302851012|ref|XP_002957031.1|//light-harvesting chlorophyll-a/b protein of photosystem I [Volvox carteri f. nagariensis]	LHC9	GO:0010287//plastoglobule;GO:0009535//chloroplast thylakoid membrane;GO:0016021//integral component of membrane;GO:0009941//chloroplast envelope;GO:0009522//photosystem I	GO:0031409//pigment binding;GO:0046872//metal ion binding;GO:0016168//chlorophyll binding	GO:0009768//photosynthesis, light harvesting in photosystem I;GO:0009416//response to light stimulus;GO:0018298//protein-chromophore linkage	K08909//light-harvesting complex I chlorophyll a/b binding protein 3	gi|302851012|ref|XP_002957031.1|//light-harvesting chlorophyll-a/b protein of photosystem I [Volvox carteri f. nagariensis]
Cz02g18180.t1	Cz02g18180.t1	1731.85	1895.52	1934.32	550.99	410.44	329.23	1145.73	991.14	1191.55	766.3	954.89	849.65	101.94	91.89	111.04	2359.06	2297.09	2367.53	GO:0009535//chloroplast thylakoid membrane;GO:0010287//plastoglobule;GO:0016021//integral component of membrane;GO:0009538//photosystem I reaction center;GO:0009941//chloroplast envelope	NA	GO:0015979//photosynthesis	K02699//photosystem I subunit XI	gi|926778052|ref|XP_013897500.1|//Photosystem I reaction center subunit XI [Monoraphidium neglectum]	PSAL	GO:0009535//chloroplast thylakoid membrane;GO:0010287//plastoglobule;GO:0016021//integral component of membrane;GO:0009538//photosystem I reaction center;GO:0009941//chloroplast envelope	NA	GO:0015979//photosynthesis	K02699//photosystem I subunit XI	gi|926778052|ref|XP_013897500.1|//Photosystem I reaction center subunit XI [Monoraphidium neglectum]
Cz13g12160.t1	Cz13g12160.t1	1713.91	1788.54	2115.1	1345.97	879.14	720.8	1169.78	1208.89	1363.95	1038.12	1029.12	1063.19	555.09	513.54	537.62	1650.07	1829.24	1613.89	GO:0009535//chloroplast thylakoid membrane;GO:0009512//cytochrome b6f complex;GO:0009941//chloroplast envelope;GO:0005886//plasma membrane	GO:0046028//electron transporter, transferring electrons from cytochrome b6/f complex of photosystem II activity;GO:0016679//oxidoreductase activity, acting on diphenols and related substances as donors;GO:0051536//iron-sulfur cluster binding	GO:0010196//nonphotochemical quenching;GO:0080167//response to karrikin;GO:0009767//photosynthetic electron transport chain;GO:0042742//defense response to bacterium	K02636//cytochrome b6-f complex iron-sulfur subunit [EC:1.10.9.1]	gi|302832283|ref|XP_002947706.1|//Rieske iron-sulfur subunit of the cytochrome b6f complex, chloroplast precursor [Volvox carteri f. nagariensis]	PETC	GO:0009535//chloroplast thylakoid membrane;GO:0009512//cytochrome b6f complex;GO:0009941//chloroplast envelope;GO:0005886//plasma membrane	GO:0046028//electron transporter, transferring electrons from cytochrome b6/f complex of photosystem II activity;GO:0016679//oxidoreductase activity, acting on diphenols and related substances as donors;GO:0051536//iron-sulfur cluster binding	GO:0010196//nonphotochemical quenching;GO:0080167//response to karrikin;GO:0009767//photosynthetic electron transport chain;GO:0042742//defense response to bacterium	K02636//cytochrome b6-f complex iron-sulfur subunit [EC:1.10.9.1]	gi|302832283|ref|XP_002947706.1|//Rieske iron-sulfur subunit of the cytochrome b6f complex, chloroplast precursor [Volvox carteri f. nagariensis]
Cz06g26230.t1	Cz06g26230.t1	1697.53	1837.25	1844.02	514.91	403.31	348.28	233.76	230.72	204.67	514.88	512.32	485.3	663.39	783.92	647.49	89.91	67.15	90.25	NA	GO:1901363//heterocyclic compound binding;GO:0097159//organic cyclic compound binding	GO:0006396//RNA processing	NA	gi|926786564|ref|XP_013901756.1|//hypothetical protein MNEG_5224 [Monoraphidium neglectum]	NA	NA	GO:1901363//heterocyclic compound binding;GO:0097159//organic cyclic compound binding	GO:0006396//RNA processing	NA	gi|926786564|ref|XP_013901756.1|//hypothetical protein MNEG_5224 [Monoraphidium neglectum]
Cz04g26060.t1	Cz04g26060.t1	1695.04	1732.27	1873.67	563.58	502.87	369.43	1107.04	1057.5	1155.63	665.87	827.44	704.97	323.84	304.49	314.5	1904.59	1912.6	1880.52	NA	NA	NA	NA	gi|302833762|ref|XP_002948444.1|//hypothetical protein VOLCADRAFT_120622 [Volvox carteri f. nagariensis]	NA	NA	NA	NA	NA	gi|302833762|ref|XP_002948444.1|//hypothetical protein VOLCADRAFT_120622 [Volvox carteri f. nagariensis]
Cz09g32070.t1	Cz09g32070.t1	1688.11	1819.52	1864.42	358.02	361.04	299.58	1028.38	934.96	1040.65	631.07	778.83	695.7	56.73	44.3	41.33	2130.59	2074.52	2104.54	GO:0010287//plastoglobule;GO:0009535//chloroplast thylakoid membrane;GO:0009941//chloroplast envelope;GO:0009522//photosystem I	GO:0031409//pigment binding;GO:0016168//chlorophyll binding	GO:0009768//photosynthesis, light harvesting in photosystem I;GO:0009416//response to light stimulus	K08911//light-harvesting complex I chlorophyll a/b binding protein 5	gi|926767490|ref|XP_013892797.1|//hypothetical protein MNEG_14186 [Monoraphidium neglectum]	LHC4	GO:0010287//plastoglobule;GO:0009535//chloroplast thylakoid membrane;GO:0009941//chloroplast envelope;GO:0009522//photosystem I	GO:0031409//pigment binding;GO:0016168//chlorophyll binding	GO:0009768//photosynthesis, light harvesting in photosystem I;GO:0009416//response to light stimulus	K08911//light-harvesting complex I chlorophyll a/b binding protein 5	gi|926767490|ref|XP_013892797.1|//hypothetical protein MNEG_14186 [Monoraphidium neglectum]
Cz13g02230.t1	Cz13g02230.t1	1664.74	1594.29	1604.28	494.02	550.92	497	939.12	907.47	935.76	599.77	650.43	639	509.22	541.8	553.15	1313.55	1229.45	1280.13	GO:0048046//apoplast;GO:0005634//nucleus;GO:0010287//plastoglobule;GO:0009535//chloroplast thylakoid membrane;GO:0005618//cell wall;GO:0009941//chloroplast envelope;GO:0010319//stromule	GO:0043531//ADP binding;GO:0005524//ATP binding;GO:0046863//ribulose-1,5-bisphosphate carboxylase/oxygenase activator activity	GO:0010150//leaf senescence;GO:0043085//positive regulation of catalytic activity	NA	gi|342360007|gb|AEL29575.1|//chloroplast rubisco activase [Chlorella pyrenoidosa]	RCA2	GO:0048046//apoplast;GO:0005634//nucleus;GO:0010287//plastoglobule;GO:0009535//chloroplast thylakoid membrane;GO:0005618//cell wall;GO:0009941//chloroplast envelope;GO:0010319//stromule	GO:0043531//ADP binding;GO:0005524//ATP binding;GO:0046863//ribulose-1,5-bisphosphate carboxylase/oxygenase activator activity	GO:0010150//leaf senescence;GO:0043085//positive regulation of catalytic activity	NA	gi|342360007|gb|AEL29575.1|//chloroplast rubisco activase [Chlorella pyrenoidosa]
Cz10g10160.t1	Cz10g10160.t1	1596.94	1857.57	1956.3	377.04	334.09	271.34	953.2	915.41	1018.14	683.28	904.84	782.48	31.39	18.9	19.69	2331.48	2363.07	2322.54	GO:0010287//plastoglobule;GO:0009535//chloroplast thylakoid membrane;GO:0016021//integral component of membrane;GO:0009941//chloroplast envelope;GO:0009522//photosystem I	GO:0031409//pigment binding;GO:0046872//metal ion binding;GO:0016168//chlorophyll binding	GO:0009768//photosynthesis, light harvesting in photosystem I;GO:0009416//response to light stimulus;GO:0018298//protein-chromophore linkage	K08911//light-harvesting complex I chlorophyll a/b binding protein 5	gi|302851787|ref|XP_002957416.1|//light-harvesting protein of photosystem I [Volvox carteri f. nagariensis]	LHC5	GO:0010287//plastoglobule;GO:0009535//chloroplast thylakoid membrane;GO:0016021//integral component of membrane;GO:0009941//chloroplast envelope;GO:0009522//photosystem I	GO:0031409//pigment binding;GO:0046872//metal ion binding;GO:0016168//chlorophyll binding	GO:0009768//photosynthesis, light harvesting in photosystem I;GO:0009416//response to light stimulus;GO:0018298//protein-chromophore linkage	K08911//light-harvesting complex I chlorophyll a/b binding protein 5	gi|302851787|ref|XP_002957416.1|//light-harvesting protein of photosystem I [Volvox carteri f. nagariensis]
Cz12g16070.t1	Cz12g16070.t1	1578.22	1663.52	1773.36	400.02	322.21	224.74	842.88	705.41	888.03	589.28	729.34	664.31	35.98	24.81	30.71	2035.17	2102.25	2095.05	GO:0009535//chloroplast thylakoid membrane;GO:0010287//plastoglobule;GO:0009941//chloroplast envelope	GO:0031409//pigment binding;GO:0016168//chlorophyll binding	GO:0009768//photosynthesis, light harvesting in photosystem I;GO:0009416//response to light stimulus	K08910//light-harvesting complex I chlorophyll a/b binding protein 4;K08911//light-harvesting complex I chlorophyll a/b binding protein 5;K08907//light-harvesting complex I chlorophyll a/b binding protein 1	gi|302833175|ref|XP_002948151.1|//light-harvesting protein of photosystem I [Volvox carteri f. nagariensis]	LHC6	GO:0009535//chloroplast thylakoid membrane;GO:0010287//plastoglobule;GO:0009941//chloroplast envelope	GO:0031409//pigment binding;GO:0016168//chlorophyll binding	GO:0009768//photosynthesis, light harvesting in photosystem I;GO:0009416//response to light stimulus	K08910//light-harvesting complex I chlorophyll a/b binding protein 4;K08911//light-harvesting complex I chlorophyll a/b binding protein 5;K08907//light-harvesting complex I chlorophyll a/b binding protein 1	gi|302833175|ref|XP_002948151.1|//light-harvesting protein of photosystem I [Volvox carteri f. nagariensis]
Cz09g22040.t1	Cz09g22040.t1	1558.98	1710.92	2066.89	1229.62	851.86	650.14	1072.45	1019.38	1103.22	1128.12	1011.55	1024.76	1240.48	1172.61	1051.1	659.47	730.22	727.17	NA	NA	NA	NA	NA	NA	NA	NA	NA	NA
Cz13g06010.t1	Cz13g06010.t1	1558.32	1717.52	1673.21	648.5	503.53	421.31	1251.74	1090.35	1236.69	705.39	861.47	791.5	168.66	156.79	171.29	1984.36	2012.95	2014.85	GO:0009538//photosystem I reaction center;GO:0009534//chloroplast thylakoid	GO:0005515//protein binding	GO:0015979//photosynthesis	K02694//photosystem I subunit III	gi|545373892|ref|XP_005651266.1|//hypothetical protein COCSUDRAFT_27193 [Coccomyxa subellipsoidea C-169]	PSAF	GO:0009538//photosystem I reaction center;GO:0009534//chloroplast thylakoid	GO:0005515//protein binding	GO:0015979//photosynthesis	K02694//photosystem I subunit III	gi|545373892|ref|XP_005651266.1|//hypothetical protein COCSUDRAFT_27193 [Coccomyxa subellipsoidea C-169]
Cz10g01050.t1	Cz10g01050.t1	1508.91	1314.03	1275.7	680.71	1227.61	1352.25	1429.71	1579.21	1432.82	1871.88	1853.79	1986	3438.02	3441.71	3521.43	1620.72	1515.17	1499.86	GO:0005886//plasma membrane	GO:0015116//sulfate transmembrane transporter activity	GO:0034220//ion transmembrane transport;GO:0008272//sulfate transport	K14445//solute carrier family 13 (sodium-dependent dicarboxylate transporter), member 2/3/5	gi|926794157|ref|XP_013905552.1|//hypothetical protein MNEG_1421 [Monoraphidium neglectum]	NA	GO:0005886//plasma membrane	GO:0015116//sulfate transmembrane transporter activity	GO:0034220//ion transmembrane transport;GO:0008272//sulfate transport	K14445//solute carrier family 13 (sodium-dependent dicarboxylate transporter), member 2/3/5	gi|926794157|ref|XP_013905552.1|//hypothetical protein MNEG_1421 [Monoraphidium neglectum]
Cz17g08030.t1	Cz17g08030.t1	1492.46	1233.37	1257.55	763.52	1011.57	1130.96	1274.57	1337.8	1216.99	330.22	366.65	366.36	1245.15	1042.05	956.82	669.14	710.88	737.58	NA	NA	NA	NA	NA	NA	NA	NA	NA	NA
Cz14g09060.t1	Cz14g09060.t1	1486.87	1431.36	1484.47	3363.24	2524.42	2279.62	859.45	1057	986.68	2139.17	2185.36	2266.97	718.99	921.97	812.32	627.09	682.92	730.81	NA	NA	NA	NA	gi|545365908|ref|XP_005647888.1|//hypothetical protein COCSUDRAFT_41610 [Coccomyxa subellipsoidea C-169]	NA	NA	NA	NA	NA	gi|545365908|ref|XP_005647888.1|//hypothetical protein COCSUDRAFT_41610 [Coccomyxa subellipsoidea C-169]
Cz06g31280.t1	Cz06g31280.t1	1482.71	1531.33	1547.73	280	270.09	205.69	699.8	677.46	720.13	618.54	806.05	718.13	38.97	23.35	28.86	1537.79	1459.24	1578.31	GO:0016020//membrane;GO:0044434//chloroplast part;GO:0009579//thylakoid	NA	GO:0015979//photosynthesis	K08905//photosystem I subunit V	gi|926797811|ref|XP_013906329.1|//Photosystem I reaction center subunit V [Monoraphidium neglectum]	PSAG	GO:0016020//membrane;GO:0044434//chloroplast part;GO:0009579//thylakoid	NA	GO:0015979//photosynthesis	K08905//photosystem I subunit V	gi|926797811|ref|XP_013906329.1|//Photosystem I reaction center subunit V [Monoraphidium neglectum]
Cz06g31230.t1	Cz06g31230.t1	1445.45	1340.98	1407.15	828.49	755.89	670.99	592.94	550.15	526.29	648.8	637.42	673.61	674.48	823.5	781.63	167.22	169.34	188.31	NA	NA	NA	NA	gi|926779232|ref|XP_013898090.1|//hypothetical protein MNEG_8891 [Monoraphidium neglectum]	NA	NA	NA	NA	NA	gi|926779232|ref|XP_013898090.1|//hypothetical protein MNEG_8891 [Monoraphidium neglectum]
Cz12g22190.t1	Cz12g22190.t1	1441.01	1530.81	1684.25	1200.98	762.57	636.21	986.54	922.63	1011.6	762.2	817.67	773.72	504.69	582.5	512.29	1007.99	1133.2	1073	NA	NA	NA	NA	NA	NA	NA	NA	NA	NA
Cz09g27120.t1	Cz09g27120.t1	1430.06	1281.64	1271.03	61.89	91.69	77.9	80.41	100.34	95.75	1818.7	2056.67	1612.86	21.03	74.52	58.8	2988.07	3093.78	2870.31	NA	NA	NA	NA	NA	NA	NA	NA	NA	NA
Cz07g00160.t1	Cz07g00160.t1	1329.43	1307.56	1290.62	300.99	251.21	184.34	1464.15	1318.9	1389.84	1084.37	1365.51	1146.59	375.98	768.74	801.93	1948.71	1853.14	1970.82	GO:0005874//microtubule;GO:0005737//cytoplasm	GO:0005525//GTP binding;GO:0005200//structural constituent of cytoskeleton;GO:0003924//GTPase activity	GO:0007017//microtubule-based process	K07374//tubulin alpha	gi|926787891|ref|XP_013902419.1|//Tubulin alpha chain [Monoraphidium neglectum]	NA	GO:0005874//microtubule;GO:0005737//cytoplasm	GO:0005525//GTP binding;GO:0005200//structural constituent of cytoskeleton;GO:0003924//GTPase activity	GO:0007017//microtubule-based process	K07374//tubulin alpha	gi|926787891|ref|XP_013902419.1|//Tubulin alpha chain [Monoraphidium neglectum]
Cz14g21080.t1	Cz14g21080.t1	1321.76	1509.09	1665.54	605.68	385.17	301.81	1082.21	920.54	1064.87	1096.12	1179.44	1146.86	181.15	148.48	168.31	1971.23	2124.44	2087.34	NA	NA	NA	NA	NA	NA	NA	NA	NA	NA
Cz16g05140.t1	Cz16g05140.t1	1291.68	1329.15	1429.1	3253.17	2131.8	1923.22	2966.19	2673.12	2997.36	1677.49	1632.51	1667.89	2297.76	2077.1	2226.57	2454.3	2488.45	2417.96	GO:0005622//intracellular	GO:0003743//translation initiation factor activity;GO:0003746//translation elongation factor activity;GO:0005525//GTP binding;GO:0003924//GTPase activity	GO:0006413//translational initiation;GO:0006414//translational elongation	K03231//elongation factor 1-alpha	gi|926786576|ref|XP_013901762.1|//elongation factor EF-1 alpha subunit [Monoraphidium neglectum]	NA	GO:0005622//intracellular	GO:0003743//translation initiation factor activity;GO:0003746//translation elongation factor activity;GO:0005525//GTP binding;GO:0003924//GTPase activity	GO:0006413//translational initiation;GO:0006414//translational elongation	K03231//elongation factor 1-alpha	gi|926786576|ref|XP_013901762.1|//elongation factor EF-1 alpha subunit [Monoraphidium neglectum]
Cz03g35160.t1	Cz03g35160.t1	1285.64	1158.5	1081.58	626.2	997.24	1090.38	418.91	651.07	427.81	2236	2345.93	2437.46	647.79	952.79	918.29	661.1	643.31	788.44	NA	NA	NA	NA	NA	NA	NA	NA	NA	NA
Cz08g12070.t1	Cz08g12070.t1	1259.88	1289.61	1598.04	3580.65	2485.64	2318.43	2735.67	2869.65	3533.23	1803.19	1630.34	1773.6	1725.08	1805.78	1808.38	2634.73	3105.32	2516.15	GO:0005840//ribosome	GO:0003735//structural constituent of ribosome	GO:0006412//translation	K02976//small subunit ribosomal protein S26e	gi|926771304|ref|XP_013894126.1|//40S ribosomal protein S26 [Monoraphidium neglectum]	NA	GO:0005840//ribosome	GO:0003735//structural constituent of ribosome	GO:0006412//translation	K02976//small subunit ribosomal protein S26e	gi|926771304|ref|XP_013894126.1|//40S ribosomal protein S26 [Monoraphidium neglectum]
Cz04g01180.t1	Cz04g01180.t1	1258.64	1536.58	1603.97	461.09	376.34	304.74	913.89	956.1	984.49	868.64	917.54	746.31	174.16	170.48	174.77	1834.89	2020.53	1671.33	GO:0009535//chloroplast thylakoid membrane;GO:0009538//photosystem I reaction center	NA	GO:0015979//photosynthesis	K02693//photosystem I subunit IV	gi|926767352|ref|XP_013892728.1|//Photosystem I reaction center subunit IV [Monoraphidium neglectum]	PSAE	GO:0009535//chloroplast thylakoid membrane;GO:0009538//photosystem I reaction center	NA	GO:0015979//photosynthesis	K02693//photosystem I subunit IV	gi|926767352|ref|XP_013892728.1|//Photosystem I reaction center subunit IV [Monoraphidium neglectum]
Cz10g26010.t1	Cz10g26010.t1	1250.44	1237.13	1529.67	3499.28	2079.48	1813	2515.21	2349.67	2659.65	1389.33	1440.26	1447.62	2023.92	1994.02	2159.4	1821.43	1922.35	1761.1	GO:0022625//cytosolic large ribosomal subunit	GO:0044822//poly(A) RNA binding;GO:0003735//structural constituent of ribosome	GO:0002181//cytoplasmic translation;GO:0000463//maturation of LSU-rRNA from tricistronic rRNA transcript (SSU-rRNA, 5.8S rRNA, LSU-rRNA)	K02937//large subunit ribosomal protein L7e	gi|926793651|ref|XP_013905299.1|//60S ribosomal protein L7-3 [Monoraphidium neglectum]	NA	GO:0022625//cytosolic large ribosomal subunit	GO:0044822//poly(A) RNA binding;GO:0003735//structural constituent of ribosome	GO:0002181//cytoplasmic translation;GO:0000463//maturation of LSU-rRNA from tricistronic rRNA transcript (SSU-rRNA, 5.8S rRNA, LSU-rRNA)	K02937//large subunit ribosomal protein L7e	gi|926793651|ref|XP_013905299.1|//60S ribosomal protein L7-3 [Monoraphidium neglectum]
Cz07g08090.t1	Cz07g08090.t1	1241.72	1221.7	1323	749.87	634.75	496.21	1319.81	1270.38	1301.22	762.25	866.46	824.14	559.12	626.36	625.12	1650.92	1593.34	1569.91	GO:0009535//chloroplast thylakoid membrane;GO:0048046//apoplast;GO:0005829//cytosol;GO:0009941//chloroplast envelope;GO:0010319//stromule;GO:0009570//chloroplast stroma	GO:0005524//ATP binding;GO:0004849//uridine kinase activity;GO:0005515//protein binding;GO:0008974//phosphoribulokinase activity	GO:0006222//UMP biosynthetic process;GO:0016310//phosphorylation;GO:0019253//reductive pentose-phosphate cycle;GO:0043097//pyrimidine nucleoside salvage;GO:0009735//response to cytokinin;GO:0006206//pyrimidine nucleobase metabolic process	K00855//phosphoribulokinase [EC:2.7.1.19]	gi|159471788|ref|XP_001694038.1|//phosphoribulokinase [Chlamydomonas reinhardtii]	NA	GO:0009535//chloroplast thylakoid membrane;GO:0048046//apoplast;GO:0005829//cytosol;GO:0009941//chloroplast envelope;GO:0010319//stromule;GO:0009570//chloroplast stroma	GO:0005524//ATP binding;GO:0004849//uridine kinase activity;GO:0005515//protein binding;GO:0008974//phosphoribulokinase activity	GO:0006222//UMP biosynthetic process;GO:0016310//phosphorylation;GO:0019253//reductive pentose-phosphate cycle;GO:0043097//pyrimidine nucleoside salvage;GO:0009735//response to cytokinin;GO:0006206//pyrimidine nucleobase metabolic process	K00855//phosphoribulokinase [EC:2.7.1.19]	gi|159471788|ref|XP_001694038.1|//phosphoribulokinase [Chlamydomonas reinhardtii]
Cz14g18060.t1	Cz14g18060.t1	1226.28	1130.88	1161.39	2423.81	2486.65	2249.78	2795.96	2890.38	2901.82	952.52	1122.71	1060.31	720.48	908.51	723.55	2108.5	2039.31	1880.39	NA	GO:0000166//nucleotide binding;GO:0003676//nucleic acid binding	NA	K12741//heterogeneous nuclear ribonucleoprotein A1/A3;K11294//nucleolin	gi|159472653|ref|XP_001694459.1|//glycine-rich RNA-binding protein [Chlamydomonas reinhardtii]	NA	NA	GO:0000166//nucleotide binding;GO:0003676//nucleic acid binding	NA	K12741//heterogeneous nuclear ribonucleoprotein A1/A3;K11294//nucleolin	gi|159472653|ref|XP_001694459.1|//glycine-rich RNA-binding protein [Chlamydomonas reinhardtii]
Cz17g10010.t1	Cz17g10010.t1	1205.12	1268.12	1304.56	223.9	161.6	139.72	324.92	284.12	313.78	293.58	407.63	323.24	7.74	4.29	6.99	1115.28	1081.74	1021.42	GO:0009535//chloroplast thylakoid membrane;GO:0009522//photosystem I	NA	GO:0015979//photosynthesis	K02701//photosystem I subunit PsaN	gi|926798049|ref|XP_013906448.1|//Photosystem I reaction center subunit N [Monoraphidium neglectum]	PSAN	GO:0009535//chloroplast thylakoid membrane;GO:0009522//photosystem I	NA	GO:0015979//photosynthesis	K02701//photosystem I subunit PsaN	gi|926798049|ref|XP_013906448.1|//Photosystem I reaction center subunit N [Monoraphidium neglectum]
Cz02g14140.t1	Cz02g14140.t1	1195.78	1296.99	1367.06	244.64	249.78	209.35	715.85	629.29	758.33	369.49	492.07	436.33	19.69	15.35	15.64	1623	1640.94	1673.26	GO:0010287//plastoglobule;GO:0009535//chloroplast thylakoid membrane;GO:0009941//chloroplast envelope	GO:0031409//pigment binding;GO:0016168//chlorophyll binding	GO:0009768//photosynthesis, light harvesting in photosystem I;GO:0009416//response to light stimulus	K08908//light-harvesting complex I chlorophyll a/b binding protein 2;K08910//light-harvesting complex I chlorophyll a/b binding protein 4	gi|40714509|dbj|BAD06918.1|//light-harvesting chlorophyll-a/b protein of photosystem I [Chlamydomonas reinhardtii]	LHC8	GO:0010287//plastoglobule;GO:0009535//chloroplast thylakoid membrane;GO:0009941//chloroplast envelope	GO:0031409//pigment binding;GO:0016168//chlorophyll binding	GO:0009768//photosynthesis, light harvesting in photosystem I;GO:0009416//response to light stimulus	K08908//light-harvesting complex I chlorophyll a/b binding protein 2;K08910//light-harvesting complex I chlorophyll a/b binding protein 4	gi|40714509|dbj|BAD06918.1|//light-harvesting chlorophyll-a/b protein of photosystem I [Chlamydomonas reinhardtii]
Cz05g16060.t1	Cz05g16060.t1	1174.35	1225.58	1196.08	2611.35	2347.08	2224.89	761.1	1088.6	781.45	2615.64	2836.33	2875.9	584.67	1143.88	975.5	719.43	902.18	1140.52	NA	NA	NA	NA	gi|926774984|ref|XP_013895966.1|//hypothetical protein MNEG_11016 [Monoraphidium neglectum]	NA	NA	NA	NA	NA	gi|926774984|ref|XP_013895966.1|//hypothetical protein MNEG_11016 [Monoraphidium neglectum]
Cz07g08080.t1	Cz07g08080.t1	1167.82	1014.86	1057.76	397.1	465.17	419.3	985.11	1018.58	1012.05	684.09	696.26	715.73	466.35	543.38	501.49	1406.09	1296.52	1333.83	GO:0009535//chloroplast thylakoid membrane;GO:0048046//apoplast;GO:0005829//cytosol;GO:0009941//chloroplast envelope;GO:0010319//stromule;GO:0009570//chloroplast stroma	GO:0005524//ATP binding;GO:0004849//uridine kinase activity;GO:0005515//protein binding;GO:0008974//phosphoribulokinase activity	GO:0006222//UMP biosynthetic process;GO:0016310//phosphorylation;GO:0019253//reductive pentose-phosphate cycle;GO:0043097//pyrimidine nucleoside salvage;GO:0009735//response to cytokinin;GO:0006206//pyrimidine nucleobase metabolic process	K00855//phosphoribulokinase [EC:2.7.1.19]	gi|159471788|ref|XP_001694038.1|//phosphoribulokinase [Chlamydomonas reinhardtii]	PRK	GO:0009535//chloroplast thylakoid membrane;GO:0048046//apoplast;GO:0005829//cytosol;GO:0009941//chloroplast envelope;GO:0010319//stromule;GO:0009570//chloroplast stroma	GO:0005524//ATP binding;GO:0004849//uridine kinase activity;GO:0005515//protein binding;GO:0008974//phosphoribulokinase activity	GO:0006222//UMP biosynthetic process;GO:0016310//phosphorylation;GO:0019253//reductive pentose-phosphate cycle;GO:0043097//pyrimidine nucleoside salvage;GO:0009735//response to cytokinin;GO:0006206//pyrimidine nucleobase metabolic process	K00855//phosphoribulokinase [EC:2.7.1.19]	gi|159471788|ref|XP_001694038.1|//phosphoribulokinase [Chlamydomonas reinhardtii]
Cz03g00030.t1	Cz03g00030.t1	1159.94	1245.23	1446.32	1101.78	688.8	491.75	914.85	820.59	812.86	879.02	726.91	810.75	990.08	982.75	688.35	560.83	580.01	565.76	NA	NA	NA	NA	NA	NA	NA	NA	NA	NA
Cz02g03160.t1	Cz02g03160.t1	1131.73	1144.03	1229.9	1287.55	973.07	847.1	530.36	576.61	508.42	1485.15	1558.65	1406.66	781.36	852.52	697.38	973.32	993.59	938.54	NA	NA	NA	K11296//high mobility group protein B3;K09272//structure-specific recognition protein 1	gi|302851253|ref|XP_002957151.1|//hypothetical protein VOLCADRAFT_77427 [Volvox carteri f. nagariensis]	NA	NA	NA	NA	K11296//high mobility group protein B3;K09272//structure-specific recognition protein 1	gi|302851253|ref|XP_002957151.1|//hypothetical protein VOLCADRAFT_77427 [Volvox carteri f. nagariensis]
Cz01g23030.t1	Cz01g23030.t1	1127.72	1277.36	1300.68	165.65	181.44	142.78	537.79	485.28	583.26	240.14	352.86	293.04	15.16	9.58	11.06	1757.33	1661.4	1654.82	GO:0010287//plastoglobule;GO:0009535//chloroplast thylakoid membrane;GO:0016021//integral component of membrane;GO:0009941//chloroplast envelope;GO:0009522//photosystem I	GO:0031409//pigment binding;GO:0046872//metal ion binding;GO:0016168//chlorophyll binding	GO:0009768//photosynthesis, light harvesting in photosystem I;GO:0009416//response to light stimulus;GO:0018298//protein-chromophore linkage	K08910//light-harvesting complex I chlorophyll a/b binding protein 4	gi|302848571|ref|XP_002955817.1|//hypothetical protein VOLCADRAFT_106964 [Volvox carteri f. nagariensis]	LHC1	GO:0010287//plastoglobule;GO:0009535//chloroplast thylakoid membrane;GO:0016021//integral component of membrane;GO:0009941//chloroplast envelope;GO:0009522//photosystem I	GO:0031409//pigment binding;GO:0046872//metal ion binding;GO:0016168//chlorophyll binding	GO:0009768//photosynthesis, light harvesting in photosystem I;GO:0009416//response to light stimulus;GO:0018298//protein-chromophore linkage	K08910//light-harvesting complex I chlorophyll a/b binding protein 4	gi|302848571|ref|XP_002955817.1|//hypothetical protein VOLCADRAFT_106964 [Volvox carteri f. nagariensis]
Cz07g32070.t1	Cz07g32070.t1	1125.31	1021.42	997.46	222.04	221.55	161.73	1164.78	998.67	1034.87	1002.44	1278.84	1052.2	301.78	590.64	604.2	1742.49	1621.91	1716.05	GO:0005874//microtubule;GO:0005737//cytoplasm	GO:0005525//GTP binding;GO:0005200//structural constituent of cytoskeleton;GO:0003924//GTPase activity	GO:0007017//microtubule-based process	K07375//tubulin beta	gi|926786148|ref|XP_013901548.1|//Tubulin beta chain [Monoraphidium neglectum]	NA	GO:0005874//microtubule;GO:0005737//cytoplasm	GO:0005525//GTP binding;GO:0005200//structural constituent of cytoskeleton;GO:0003924//GTPase activity	GO:0007017//microtubule-based process	K07375//tubulin beta	gi|926786148|ref|XP_013901548.1|//Tubulin beta chain [Monoraphidium neglectum]
Cz01g05275.t1	Cz01g05275.t1	1114.65	1226.72	1328.92	343.87	299.08	247.81	775.2	680.87	798.06	585.38	689.31	614.37	100.49	76.41	90.86	1647.54	1637.91	1649.98	GO:0016021//integral component of membrane;GO:0009522//photosystem I	NA	GO:0015979//photosynthesis	K02696//photosystem I subunit VIII	gi|159490812|ref|XP_001703367.1|//photosystem I reaction centre, subunit VIII [Chlamydomonas reinhardtii]	PSAI	GO:0016021//integral component of membrane;GO:0009522//photosystem I	NA	GO:0015979//photosynthesis	K02696//photosystem I subunit VIII	gi|159490812|ref|XP_001703367.1|//photosystem I reaction centre, subunit VIII [Chlamydomonas reinhardtii]
Cz04g36060.t1	Cz04g36060.t1	1089.04	1040.71	1159.42	504.13	521.47	539.9	489.19	673.07	537.5	299.9	410.2	356.68	600.61	668.09	321.1	467.45	617.92	878.98	NA	NA	NA	NA	NA	NA	NA	NA	NA	NA
Cz05g34180.t1	Cz05g34180.t1	1078.03	1136.44	1362.66	1101.61	767.67	675.28	1121.17	1198.97	1212.66	895.21	974.5	920.93	413.58	429.78	501.02	1129.49	1190.3	1103	GO:0045261//proton-transporting ATP synthase complex, catalytic core F(1);GO:0009535//chloroplast thylakoid membrane	GO:0005524//ATP binding;GO:0016301//kinase activity;GO:0046933//proton-transporting ATP synthase activity, rotational mechanism	GO:0015986//ATP synthesis coupled proton transport;GO:0015991//ATP hydrolysis coupled proton transport;GO:0006520//cellular amino acid metabolic process	K02113//F-type H+-transporting ATPase subunit delta;K12524//bifunctional aspartokinase / homoserine dehydrogenase 1 [EC:2.7.2.4 1.1.1.3]	gi|159486703|ref|XP_001701377.1|//chloroplast ATP synthase delta chain [Chlamydomonas reinhardtii]	ATPD	GO:0045261//proton-transporting ATP synthase complex, catalytic core F(1);GO:0009535//chloroplast thylakoid membrane	GO:0005524//ATP binding;GO:0016301//kinase activity;GO:0046933//proton-transporting ATP synthase activity, rotational mechanism	GO:0015986//ATP synthesis coupled proton transport;GO:0015991//ATP hydrolysis coupled proton transport;GO:0006520//cellular amino acid metabolic process	K02113//F-type H+-transporting ATPase subunit delta;K12524//bifunctional aspartokinase / homoserine dehydrogenase 1 [EC:2.7.2.4 1.1.1.3]	gi|159486703|ref|XP_001701377.1|//chloroplast ATP synthase delta chain [Chlamydomonas reinhardtii]
Cz04g04130.t1	Cz04g04130.t1	1075.87	1166.3	1136.31	167.49	188.56	181.07	623.92	563.1	664.84	306.73	465.23	378.54	8.7	6.08	7.5	1671.63	1591.85	1734.3	GO:0010287//plastoglobule;GO:0009535//chloroplast thylakoid membrane;GO:0016021//integral component of membrane;GO:0009941//chloroplast envelope;GO:0009522//photosystem I	GO:0031409//pigment binding;GO:0046872//metal ion binding;GO:0016168//chlorophyll binding	GO:0009768//photosynthesis, light harvesting in photosystem I;GO:0009416//response to light stimulus;GO:0018298//protein-chromophore linkage	K08910//light-harvesting complex I chlorophyll a/b binding protein 4	gi|302829360|ref|XP_002946247.1|//hypothetical protein VOLCADRAFT_108856 [Volvox carteri f. nagariensis]	LHC2	GO:0010287//plastoglobule;GO:0009535//chloroplast thylakoid membrane;GO:0016021//integral component of membrane;GO:0009941//chloroplast envelope;GO:0009522//photosystem I	GO:0031409//pigment binding;GO:0046872//metal ion binding;GO:0016168//chlorophyll binding	GO:0009768//photosynthesis, light harvesting in photosystem I;GO:0009416//response to light stimulus;GO:0018298//protein-chromophore linkage	K08910//light-harvesting complex I chlorophyll a/b binding protein 4	gi|302829360|ref|XP_002946247.1|//hypothetical protein VOLCADRAFT_108856 [Volvox carteri f. nagariensis]
Cz02g22040.t1	Cz02g22040.t1	1060.16	983.4	1107.22	2829.34	1612.37	1457.69	2216.51	1894.19	2287.22	856.16	929.14	889.72	1379.7	1261.5	1172.17	1633.26	1708.38	1632.17	GO:0016021//integral component of membrane;GO:0022625//cytosolic large ribosomal subunit	GO:0003735//structural constituent of ribosome;GO:0019843//rRNA binding	GO:0002181//cytoplasmic translation	K02940//large subunit ribosomal protein L9e	gi|926768044|ref|XP_013893074.1|//60S ribosomal protein L9 [Monoraphidium neglectum]	NA	GO:0016021//integral component of membrane;GO:0022625//cytosolic large ribosomal subunit	GO:0003735//structural constituent of ribosome;GO:0019843//rRNA binding	GO:0002181//cytoplasmic translation	K02940//large subunit ribosomal protein L9e	gi|926768044|ref|XP_013893074.1|//60S ribosomal protein L9 [Monoraphidium neglectum]
Cz09g21130.t1	Cz09g21130.t1	1024.1	1074.17	1157.15	947.2	688.45	564.67	1177.37	1071.85	1139.96	597.27	695.09	650.45	428.63	421.11	440.23	1210.4	1180.14	1165.2	GO:0016020//membrane;GO:0009579//thylakoid;GO:0009507//chloroplast	GO:0044769//ATPase activity, coupled to transmembrane movement of ions, rotational mechanism;GO:0019829//cation-transporting ATPase activity;GO:0015078//hydrogen ion transmembrane transporter activity	GO:0006754//ATP biosynthetic process;GO:0015992//proton transport	K02115//F-type H+-transporting ATPase subunit gamma	gi|159476472|ref|XP_001696335.1|//chloroplast ATP synthase gamma chain [Chlamydomonas reinhardtii]	ATPC1	GO:0016020//membrane;GO:0009579//thylakoid;GO:0009507//chloroplast	GO:0044769//ATPase activity, coupled to transmembrane movement of ions, rotational mechanism;GO:0019829//cation-transporting ATPase activity;GO:0015078//hydrogen ion transmembrane transporter activity	GO:0006754//ATP biosynthetic process;GO:0015992//proton transport	K02115//F-type H+-transporting ATPase subunit gamma	gi|159476472|ref|XP_001696335.1|//chloroplast ATP synthase gamma chain [Chlamydomonas reinhardtii]
UNPLg00198.t1	UNPLg00198.t1	1015.3	1110.49	1126.01	459.55	353.87	273.59	569.83	613.06	597.87	1008.17	1134.3	973.75	340.39	382.96	406.96	782.56	853.35	802.02	GO:0044434//chloroplast part;GO:0016021//integral component of membrane;GO:0009579//thylakoid	NA	NA	NA	gi|545365408|ref|XP_005647678.1|//hypothetical protein COCSUDRAFT_42072 [Coccomyxa subellipsoidea C-169]	NA	GO:0044434//chloroplast part;GO:0016021//integral component of membrane;GO:0009579//thylakoid	NA	NA	NA	gi|545365408|ref|XP_005647678.1|//hypothetical protein COCSUDRAFT_42072 [Coccomyxa subellipsoidea C-169]
Cz05g13170.t1	Cz05g13170.t1	1005	1040.57	833.53	16.01	26.31	41.72	11.03	17.64	10.56	31.81	33.89	34.8	0.38	1.97	2.67	6.79	5.33	7.45	GO:0009534//chloroplast thylakoid;GO:0042651//thylakoid membrane	NA	NA	K08901//photosystem II oxygen-evolving enhancer protein 3	gi|11134063|sp|Q41643.1|PSBQ_VOLCA//RecName: Full=Oxygen-evolving enhancer protein 3, chloroplastic; Short=OEE3; Flags: Precursor [Volvox carteri]	PSBQ1	GO:0009534//chloroplast thylakoid;GO:0042651//thylakoid membrane	NA	NA	K08901//photosystem II oxygen-evolving enhancer protein 3	gi|11134063|sp|Q41643.1|PSBQ_VOLCA//RecName: Full=Oxygen-evolving enhancer protein 3, chloroplastic; Short=OEE3; Flags: Precursor [Volvox carteri]
Cz05g11310.t1	Cz05g11310.t1	1004.66	1168.71	1159.6	319.87	410.3	406.29	528.37	604.21	582.75	771.55	665.3	676.88	739.75	789.67	778.19	431.22	466.54	455.65	NA	NA	NA	NA	NA	NA	NA	NA	NA	NA
Cz05g18110.t1	Cz05g18110.t1	1004.34	1172.79	1225.73	2108.43	1223.11	1072.13	1526.42	1481.91	1469.85	1052.54	1044.76	1050.53	717.62	831.79	840.87	1460.13	1424.75	1400.35	GO:0016020//membrane;GO:0009570//chloroplast stroma	GO:0005515//protein binding;GO:0005507//copper ion binding;GO:0016151//nickel cation binding	GO:0009744//response to sucrose;GO:0080153//negative regulation of reductive pentose-phosphate cycle;GO:0009416//response to light stimulus;GO:0018316//peptide cross-linking via L-cystine	NA	gi|926791525|ref|XP_013904236.1|//Calvin cycle protein CP12 [Monoraphidium neglectum]	NA	GO:0016020//membrane;GO:0009570//chloroplast stroma	GO:0005515//protein binding;GO:0005507//copper ion binding;GO:0016151//nickel cation binding	GO:0009744//response to sucrose;GO:0080153//negative regulation of reductive pentose-phosphate cycle;GO:0009416//response to light stimulus;GO:0018316//peptide cross-linking via L-cystine	NA	gi|926791525|ref|XP_013904236.1|//Calvin cycle protein CP12 [Monoraphidium neglectum]
Cz14g15150.t1	Cz14g15150.t1	1000.77	865.93	861.37	88.39	222.35	241.03	508.55	548.95	474.89	133.44	131.72	123.94	402.86	216.29	241.38	94.84	75.05	67.18	NA	NA	NA	K13179//ATP-dependent RNA helicase DDX18/HAS1 [EC:3.6.4.13]	gi|926781204|ref|XP_013899076.1|//hypothetical protein MNEG_7905 [Monoraphidium neglectum]	NA	NA	NA	NA	K13179//ATP-dependent RNA helicase DDX18/HAS1 [EC:3.6.4.13]	gi|926781204|ref|XP_013899076.1|//hypothetical protein MNEG_7905 [Monoraphidium neglectum]
Cz14g00020.t1	Cz14g00020.t1	988.57	1055.22	1094.15	4454.65	3716.67	3379.92	1679.17	1948	1901.3	4083.08	4399.13	4531.52	1143.3	1721.5	1485.88	860.91	1002	1222.69	NA	NA	NA	K20254//perilipin-4	gi|920691380|gb|KOM34605.1|//hypothetical protein LR48_Vigan02g075500 [Vigna angularis]	NA	NA	NA	NA	K20254//perilipin-4	gi|920691380|gb|KOM34605.1|//hypothetical protein LR48_Vigan02g075500 [Vigna angularis]
Cz08g22070.t1	Cz08g22070.t1	979.38	1092.73	1279.7	3616.09	1847.19	1597.79	2557.01	2267.55	2598.45	1134.16	1156.48	1182.6	1611.78	1546.82	1585.66	1864.07	1925.24	1839.04	GO:0015934//large ribosomal subunit	GO:0003735//structural constituent of ribosome	GO:0006412//translation	K02880//large subunit ribosomal protein L17e	gi|926782228|ref|XP_013899588.1|//60S ribosomal protein L17 [Monoraphidium neglectum]	NA	GO:0015934//large ribosomal subunit	GO:0003735//structural constituent of ribosome	GO:0006412//translation	K02880//large subunit ribosomal protein L17e	gi|926782228|ref|XP_013899588.1|//60S ribosomal protein L17 [Monoraphidium neglectum]
Cz14g08160.t1	Cz14g08160.t1	978.47	1017.95	1046.35	1568.79	1295.24	1142.77	581.79	611.33	536.57	583.2	550.33	535.3	294.44	341.03	312.94	24	20.19	25.45	GO:0005737//cytoplasm	GO:0004364//glutathione transferase activity	GO:0006749//glutathione metabolic process	K01800//maleylacetoacetate isomerase [EC:5.2.1.2];K00799//glutathione S-transferase [EC:2.5.1.18]	gi|926779864|ref|XP_013898406.1|//glutathione S-transferase [Monoraphidium neglectum]	NA	GO:0005737//cytoplasm	GO:0004364//glutathione transferase activity	GO:0006749//glutathione metabolic process	K01800//maleylacetoacetate isomerase [EC:5.2.1.2];K00799//glutathione S-transferase [EC:2.5.1.18]	gi|926779864|ref|XP_013898406.1|//glutathione S-transferase [Monoraphidium neglectum]
Cz17g08060.t1	Cz17g08060.t1	978	933	997.33	375.64	411.26	486.06	188.25	205.64	194.91	422.16	310.7	389.37	53.83	144.35	134	66.52	75.68	84.32	NA	NA	NA	NA	NA	NA	NA	NA	NA	NA
Cz02g10040.t1	Cz02g10040.t1	974.13	871.89	990.99	451.51	573.86	600.29	1706.22	1318.51	1513.79	227.76	221.64	213.08	424.2	270.87	302.01	532.63	510.57	454.1	NA	GO:0016787//hydrolase activity	NA	NA	gi|926779210|ref|XP_013898079.1|//isochorismatase hydrolase [Monoraphidium neglectum]	NA	NA	GO:0016787//hydrolase activity	NA	NA	gi|926779210|ref|XP_013898079.1|//isochorismatase hydrolase [Monoraphidium neglectum]
Cz07g19040.t1	Cz07g19040.t1	973.39	943.79	998.79	510.81	385.89	335.13	554.91	992.56	674.56	1830.18	2368.19	2119.83	223.92	603.89	467.06	485.92	637.05	1022.08	GO:0005737//cytoplasm	NA	NA	NA	gi|926791351|ref|XP_013904149.1|//hypothetical protein MNEG_2824 [Monoraphidium neglectum]	NA	GO:0005737//cytoplasm	NA	NA	NA	gi|926791351|ref|XP_013904149.1|//hypothetical protein MNEG_2824 [Monoraphidium neglectum]
Cz10g21050.t1	Cz10g21050.t1	972.76	1009.92	1229.67	2644.12	1554.06	1344.12	2089.15	2059.34	2436.06	1296.95	1177.74	1193.57	1798.9	1629.59	1803.31	1817.81	2163	1720.44	GO:0009506//plasmodesma;GO:0005730//nucleolus;GO:0005618//cell wall;GO:0005794//Golgi apparatus;GO:0022627//cytosolic small ribosomal subunit;GO:0005886//plasma membrane	GO:0016787//hydrolase activity;GO:0003735//structural constituent of ribosome	GO:0006412//translation	K02984//small subunit ribosomal protein S3Ae	gi|159471131|ref|XP_001693710.1|//ribosomal protein S3a, component of cytosolic 80S ribosome and 40S small subunit [Chlamydomonas reinhardtii]	NA	GO:0009506//plasmodesma;GO:0005730//nucleolus;GO:0005618//cell wall;GO:0005794//Golgi apparatus;GO:0022627//cytosolic small ribosomal subunit;GO:0005886//plasma membrane	GO:0016787//hydrolase activity;GO:0003735//structural constituent of ribosome	GO:0006412//translation	K02984//small subunit ribosomal protein S3Ae	gi|159471131|ref|XP_001693710.1|//ribosomal protein S3a, component of cytosolic 80S ribosome and 40S small subunit [Chlamydomonas reinhardtii]
Cz04g09100.t1	Cz04g09100.t1	961.2	985.87	1338.92	3630.8	1884.35	1570.9	2259.03	2286.71	2528.89	1131.35	1045.79	1078.63	1586.07	1521.02	1499.48	1584.7	2035.52	1507.15	GO:0022625//cytosolic large ribosomal subunit	GO:0003735//structural constituent of ribosome	GO:0006412//translation	K02901//large subunit ribosomal protein L27e	gi|552842041|ref|XP_005850467.1|//hypothetical protein CHLNCDRAFT_57155 [Chlorella variabilis]	NA	GO:0022625//cytosolic large ribosomal subunit	GO:0003735//structural constituent of ribosome	GO:0006412//translation	K02901//large subunit ribosomal protein L27e	gi|552842041|ref|XP_005850467.1|//hypothetical protein CHLNCDRAFT_57155 [Chlorella variabilis]
Cz05g27130.t1	Cz05g27130.t1	924.4	870.58	916.14	2224.24	2017.89	1981.82	1907.17	1884.33	1807.4	1098.31	1141.22	1189.56	967.77	1221.71	1247.65	1261.24	1281.07	1276.13	GO:0005856//cytoskeleton;GO:0009506//plasmodesma;GO:0005774//vacuolar membrane;GO:0005618//cell wall;GO:0005730//nucleolus;GO:0005794//Golgi apparatus;GO:0005829//cytosol;GO:0016021//integral component of membrane;GO:0005743//mitochondrial inner membrane;GO:0009941//chloroplast envelope;GO:0005886//plasma membrane	GO:0005471//ATP:ADP antiporter activity;GO:0005507//copper ion binding;GO:0005200//structural constituent of cytoskeleton;GO:0003735//structural constituent of ribosome	GO:0055085//transmembrane transport;GO:0015867//ATP transport;GO:0006412//translation;GO:0007010//cytoskeleton organization;GO:0048767//root hair elongation;GO:0015866//ADP transport	K05863//solute carrier family 25 (mitochondrial adenine nucleotide translocator), member 4/5/6/31	gi|470111121|ref|XP_004291800.1|//PREDICTED: ADP,ATP carrier protein, mitochondrial-like [Fragaria vesca subsp. vesca]	NA	GO:0005856//cytoskeleton;GO:0009506//plasmodesma;GO:0005774//vacuolar membrane;GO:0005618//cell wall;GO:0005730//nucleolus;GO:0005794//Golgi apparatus;GO:0005829//cytosol;GO:0016021//integral component of membrane;GO:0005743//mitochondrial inner membrane;GO:0009941//chloroplast envelope;GO:0005886//plasma membrane	GO:0005471//ATP:ADP antiporter activity;GO:0005507//copper ion binding;GO:0005200//structural constituent of cytoskeleton;GO:0003735//structural constituent of ribosome	GO:0055085//transmembrane transport;GO:0015867//ATP transport;GO:0006412//translation;GO:0007010//cytoskeleton organization;GO:0048767//root hair elongation;GO:0015866//ADP transport	K05863//solute carrier family 25 (mitochondrial adenine nucleotide translocator), member 4/5/6/31	gi|470111121|ref|XP_004291800.1|//PREDICTED: ADP,ATP carrier protein, mitochondrial-like [Fragaria vesca subsp. vesca]
Cz03g04080.t1	Cz03g04080.t1	920.32	942.94	943.11	1414.2	1322.81	1279.16	1357.04	1305.55	1281.87	745.33	788.07	810.4	890.75	986.72	1046.22	1071.2	991.33	1036.26	NA	GO:0004802//transketolase activity	GO:0008152//metabolic process	K00615//transketolase [EC:2.2.1.1]	gi|302844301|ref|XP_002953691.1|//hypothetical protein VOLCADRAFT_75893 [Volvox carteri f. nagariensis]	TRK	NA	GO:0004802//transketolase activity	GO:0008152//metabolic process	K00615//transketolase [EC:2.2.1.1]	gi|302844301|ref|XP_002953691.1|//hypothetical protein VOLCADRAFT_75893 [Volvox carteri f. nagariensis]
Cz05g15010.t1	Cz05g15010.t1	912.89	894.14	887.18	837.15	973.37	1038.01	548.64	637.77	569.23	1083.91	1142.69	1076.39	259.62	286.62	289.21	827.58	869.73	871.48	NA	NA	NA	NA	gi|545366205|ref|XP_005648018.1|//hypothetical protein COCSUDRAFT_65934 [Coccomyxa subellipsoidea C-169]	NA	NA	NA	NA	NA	gi|545366205|ref|XP_005648018.1|//hypothetical protein COCSUDRAFT_65934 [Coccomyxa subellipsoidea C-169]
Cz19g05230.t1	Cz19g05230.t1	905.88	787.67	739.88	141.83	200.95	165.93	108.26	160.04	111.74	232.77	375.91	291.68	35.31	86.96	46.67	198.19	246.49	443.4	NA	NA	NA	NA	gi|926776250|ref|XP_013896599.1|//hypothetical protein MNEG_10382 [Monoraphidium neglectum]	NA	NA	NA	NA	NA	gi|926776250|ref|XP_013896599.1|//hypothetical protein MNEG_10382 [Monoraphidium neglectum]
Cz04g38220.t1	Cz04g38220.t1	903.15	941.64	1058.06	830.74	692.81	573.41	1000.31	849.65	865.3	240.88	282.65	236.95	506.73	454.13	475.98	955.12	986.55	898.78	NA	NA	NA	NA	gi|926771172|ref|XP_013894060.1|//hypothetical protein MNEG_12922 [Monoraphidium neglectum]	NA	NA	NA	NA	NA	gi|926771172|ref|XP_013894060.1|//hypothetical protein MNEG_12922 [Monoraphidium neglectum]
Cz03g38040.t1	Cz03g38040.t1	902.26	766.22	1015.64	2113.39	1195.81	1031.61	1318.95	1295.65	1541.27	1017.52	867.35	873.13	1151.44	1089.63	1330.89	1073.82	1285.35	1051.15	GO:0005840//ribosome;GO:0016021//integral component of membrane	GO:0003735//structural constituent of ribosome	GO:0006412//translation	K02915//large subunit ribosomal protein L34e	gi|545362832|ref|XP_005646616.1|//hypothetical protein COCSUDRAFT_16876 [Coccomyxa subellipsoidea C-169]	NA	GO:0005840//ribosome;GO:0016021//integral component of membrane	GO:0003735//structural constituent of ribosome	GO:0006412//translation	K02915//large subunit ribosomal protein L34e	gi|545362832|ref|XP_005646616.1|//hypothetical protein COCSUDRAFT_16876 [Coccomyxa subellipsoidea C-169]
Cz01g38180.t1	Cz01g38180.t1	899.34	758.24	902.64	1705.56	1606.39	1459.27	1744.72	1765.65	1718.07	959.55	1026.28	957.82	504.73	595.77	627.79	523.78	518.58	558.7	NA	NA	NA	NA	NA	NA	NA	NA	NA	NA
Cz06g36040.t1	Cz06g36040.t1	897.79	912.34	1004.44	3732.67	1767.5	1606.15	2487.36	2165.12	2481.88	890.33	892.75	913.71	1322.92	1200.93	1354.3	1752.49	1804.83	1717.96	GO:0022627//cytosolic small ribosomal subunit	GO:0003735//structural constituent of ribosome	GO:0006412//translation;GO:0042274//ribosomal small subunit biogenesis;GO:0006364//rRNA processing	K02991//small subunit ribosomal protein S6e	gi|302847441|ref|XP_002955255.1|//ribosomal protein S6 component of cytosolic 80S ribosome and 40S small subunit [Volvox carteri f. nagariensis]	NA	GO:0022627//cytosolic small ribosomal subunit	GO:0003735//structural constituent of ribosome	GO:0006412//translation;GO:0042274//ribosomal small subunit biogenesis;GO:0006364//rRNA processing	K02991//small subunit ribosomal protein S6e	gi|302847441|ref|XP_002955255.1|//ribosomal protein S6 component of cytosolic 80S ribosome and 40S small subunit [Volvox carteri f. nagariensis]
Cz07g09250.t1	Cz07g09250.t1	897.03	927.43	978.52	546.02	500.87	423.81	372.93	382.4	335.49	519.11	432.9	442.1	451.08	399.21	368.83	124.18	120.6	117.55	GO:0016020//membrane;GO:0044464//cell part	NA	GO:0006813//potassium ion transport	K15303//aflatoxin B1 aldehyde reductase	gi|168027403|ref|XP_001766219.1|//predicted protein [Physcomitrella patens]	NA	GO:0016020//membrane;GO:0044464//cell part	NA	GO:0006813//potassium ion transport	K15303//aflatoxin B1 aldehyde reductase	gi|168027403|ref|XP_001766219.1|//predicted protein [Physcomitrella patens]
Cz17g07020.t1	Cz17g07020.t1	894.41	957.66	1127.31	689.33	479.55	428.33	667.16	628.79	660.12	779.16	695.89	709.89	794.73	854.74	684.23	394.09	429.93	446.35	NA	NA	NA	NA	NA	NA	NA	NA	NA	NA
Cz11g05030.t1	Cz11g05030.t1	887.23	887.53	878.48	82.32	67.88	61.52	398.69	388.75	384.27	991.89	1177.92	994.91	123.03	267.78	271.89	1421.35	1429.63	1478.02	GO:0005874//microtubule;GO:0005737//cytoplasm	GO:0005525//GTP binding;GO:0005200//structural constituent of cytoskeleton;GO:0003924//GTPase activity	GO:0007017//microtubule-based process	K07374//tubulin alpha	gi|926787891|ref|XP_013902419.1|//Tubulin alpha chain [Monoraphidium neglectum]	NA	GO:0005874//microtubule;GO:0005737//cytoplasm	GO:0005525//GTP binding;GO:0005200//structural constituent of cytoskeleton;GO:0003924//GTPase activity	GO:0007017//microtubule-based process	K07374//tubulin alpha	gi|926787891|ref|XP_013902419.1|//Tubulin alpha chain [Monoraphidium neglectum]
Cz03g00140.t1	Cz03g00140.t1	885.68	837.38	865.96	793.71	999.31	1000.01	1019.91	982.92	1025.48	482.33	507.22	544.62	722.53	742.56	778.3	670.26	636.05	711.49	NA	NA	NA	NA	NA	NA	NA	NA	NA	NA
Cz05g29300.t1	Cz05g29300.t1	885.5	835.38	979.96	3123.28	1577.21	1375.83	2098.96	1831.15	2134.91	963.48	903.14	935.66	1502.8	1302.88	1458.95	1522.36	1562.75	1473.94	GO:0022625//cytosolic large ribosomal subunit	GO:0003723//RNA binding	GO:0000470//maturation of LSU-rRNA;GO:0006412//translation	K02936//large subunit ribosomal protein L7Ae	gi|926776334|ref|XP_013896641.1|//60S ribosomal protein L7a [Monoraphidium neglectum]	NA	GO:0022625//cytosolic large ribosomal subunit	GO:0003723//RNA binding	GO:0000470//maturation of LSU-rRNA;GO:0006412//translation	K02936//large subunit ribosomal protein L7Ae	gi|926776334|ref|XP_013896641.1|//60S ribosomal protein L7a [Monoraphidium neglectum]
Cz12g07160.t1	Cz12g07160.t1	877.73	860.21	1020.65	2681.68	1871.52	1671.57	2297.62	2010.06	2375.3	931.35	938.04	961.82	1591.26	1433.61	1370.97	1516.58	1604.96	1534.27	GO:0016020//membrane;GO:0005763//mitochondrial small ribosomal subunit;GO:0000312//plastid small ribosomal subunit;GO:0022627//cytosolic small ribosomal subunit;GO:0009941//chloroplast envelope;GO:0009570//chloroplast stroma	GO:0003735//structural constituent of ribosome;GO:0019843//rRNA binding	GO:0000462//maturation of SSU-rRNA from tricistronic rRNA transcript (SSU-rRNA, 5.8S rRNA, LSU-rRNA);GO:0045903//positive regulation of translational fidelity	K02997//small subunit ribosomal protein S9e	gi|926793805|ref|XP_013905376.1|//40S ribosomal protein S9-2 [Monoraphidium neglectum]	NA	GO:0016020//membrane;GO:0005763//mitochondrial small ribosomal subunit;GO:0000312//plastid small ribosomal subunit;GO:0022627//cytosolic small ribosomal subunit;GO:0009941//chloroplast envelope;GO:0009570//chloroplast stroma	GO:0003735//structural constituent of ribosome;GO:0019843//rRNA binding	GO:0000462//maturation of SSU-rRNA from tricistronic rRNA transcript (SSU-rRNA, 5.8S rRNA, LSU-rRNA);GO:0045903//positive regulation of translational fidelity	K02997//small subunit ribosomal protein S9e	gi|926793805|ref|XP_013905376.1|//40S ribosomal protein S9-2 [Monoraphidium neglectum]
Cz02g17120.t1	Cz02g17120.t1	877.25	1020.08	1195.91	3338.32	1572.09	1321.79	1945.92	1738.68	2033.79	1098.85	1046.42	1099.75	1612.88	1513.94	1606.74	1420.26	1455.23	1340.2	GO:0022625//cytosolic large ribosomal subunit	GO:0003723//RNA binding;GO:0003735//structural constituent of ribosome	GO:0006412//translation	K02883//large subunit ribosomal protein L18e	gi|926791291|ref|XP_013904119.1|//60S ribosomal protein L18-3 [Monoraphidium neglectum]	NA	GO:0022625//cytosolic large ribosomal subunit	GO:0003723//RNA binding;GO:0003735//structural constituent of ribosome	GO:0006412//translation	K02883//large subunit ribosomal protein L18e	gi|926791291|ref|XP_013904119.1|//60S ribosomal protein L18-3 [Monoraphidium neglectum]
Cz03g29230.t1	Cz03g29230.t1	876.06	826.58	840.83	85.8	73.97	63.28	96.07	102.27	86.68	164.57	133.28	167.4	170.74	196.47	160.12	93.74	87.87	92.48	GO:0005737//cytoplasm	GO:0005515//protein binding	GO:0044699//single-organism process;GO:0008152//metabolic process;GO:0009987//cellular process	K03671//thioredoxin 1	gi|302854651|ref|XP_002958831.1|//thioredoxin-like protein [Volvox carteri f. nagariensis]	TRX3	GO:0005737//cytoplasm	GO:0005515//protein binding	GO:0044699//single-organism process;GO:0008152//metabolic process;GO:0009987//cellular process	K03671//thioredoxin 1	gi|302854651|ref|XP_002958831.1|//thioredoxin-like protein [Volvox carteri f. nagariensis]
Cz09g22150.t1	Cz09g22150.t1	868.82	892.15	1109.43	3044.37	1552.6	1314.7	2067.14	2008.21	2312.36	1015.43	902.66	920.22	1514.09	1362.25	1525.33	1754.47	2034.71	1635.72	GO:0043229//intracellular organelle;GO:0044444//cytoplasmic part	NA	NA	K02977//small subunit ribosomal protein S27Ae	gi|926764668|ref|XP_013891386.1|//40S ribosomal protein S27a [Monoraphidium neglectum]	NA	GO:0043229//intracellular organelle;GO:0044444//cytoplasmic part	NA	NA	K02977//small subunit ribosomal protein S27Ae	gi|926764668|ref|XP_013891386.1|//40S ribosomal protein S27a [Monoraphidium neglectum]
Cz09g10230.t1	Cz09g10230.t1	867.22	863.6	877.36	2017.12	1650.64	1407.06	900.21	901.53	866.89	604.53	657.76	667.51	580.63	649.4	630.83	702.75	671.02	655.36	GO:0009507//chloroplast	GO:0004784//superoxide dismutase activity;GO:0046872//metal ion binding	GO:0019430//removal of superoxide radicals;GO:0055114//oxidation-reduction process	K04564//superoxide dismutase, Fe-Mn family [EC:1.15.1.1]	gi|159464723|ref|XP_001690591.1|//superoxide dismutase [Fe] [Chlamydomonas reinhardtii]	NA	GO:0009507//chloroplast	GO:0004784//superoxide dismutase activity;GO:0046872//metal ion binding	GO:0019430//removal of superoxide radicals;GO:0055114//oxidation-reduction process	K04564//superoxide dismutase, Fe-Mn family [EC:1.15.1.1]	gi|159464723|ref|XP_001690591.1|//superoxide dismutase [Fe] [Chlamydomonas reinhardtii]
Cz15g12150.t1	Cz15g12150.t1	866.72	958.81	953.76	2488.63	1679.41	1426.31	2498.88	2516.34	2763.43	1040.44	1183.87	1108.43	893.14	1084.42	1070.56	1531.28	1626.72	1502.34	NA	GO:0003755//peptidyl-prolyl cis-trans isomerase activity	GO:0006457//protein folding;GO:0000413//protein peptidyl-prolyl isomerization	K01802//peptidylprolyl isomerase [EC:5.2.1.8]	gi|552844142|ref|XP_005851021.1|//hypothetical protein CHLNCDRAFT_29941 [Chlorella variabilis]	NA	NA	GO:0003755//peptidyl-prolyl cis-trans isomerase activity	GO:0006457//protein folding;GO:0000413//protein peptidyl-prolyl isomerization	K01802//peptidylprolyl isomerase [EC:5.2.1.8]	gi|552844142|ref|XP_005851021.1|//hypothetical protein CHLNCDRAFT_29941 [Chlorella variabilis]
Cz02g12020.t1	Cz02g12020.t1	853.09	884.8	1240.81	2810.41	1469.22	1270.56	1725.98	1864.12	2070.54	1092.55	924.01	951.45	1092.19	966.22	860.17	1416.47	1956.56	1336.7	GO:0043231//intracellular membrane-bounded organelle;GO:0015935//small ribosomal subunit	GO:0019843//rRNA binding	GO:0044260//cellular macromolecule metabolic process;GO:0010467//gene expression;GO:0034641//cellular nitrogen compound metabolic process;GO:0044238//primary metabolic process;GO:0042274//ribosomal small subunit biogenesis	K02949//small subunit ribosomal protein S11e	gi|545354979|ref|XP_005643310.1|//ribosomal protein S11 component of cytosolic 80S ribosome and 40S small subunit [Coccomyxa subellipsoidea C-169]	NA	GO:0043231//intracellular membrane-bounded organelle;GO:0015935//small ribosomal subunit	GO:0019843//rRNA binding	GO:0044260//cellular macromolecule metabolic process;GO:0010467//gene expression;GO:0034641//cellular nitrogen compound metabolic process;GO:0044238//primary metabolic process;GO:0042274//ribosomal small subunit biogenesis	K02949//small subunit ribosomal protein S11e	gi|545354979|ref|XP_005643310.1|//ribosomal protein S11 component of cytosolic 80S ribosome and 40S small subunit [Coccomyxa subellipsoidea C-169]
Cz01g32230.t1	Cz01g32230.t1	850.7	834.71	878.1	434.17	297.32	269.71	359.48	342.45	324.74	257.17	309.9	255.11	141.18	209.2	222.15	86.34	77.18	95.8	NA	GO:0003677//DNA binding;GO:0008824//cyanate hydratase activity	GO:0009439//cyanate metabolic process	K01725//cyanate lyase [EC:4.2.1.104]	gi|926793939|ref|XP_013905443.1|//cyanate lyase [Monoraphidium neglectum]	NA	NA	GO:0003677//DNA binding;GO:0008824//cyanate hydratase activity	GO:0009439//cyanate metabolic process	K01725//cyanate lyase [EC:4.2.1.104]	gi|926793939|ref|XP_013905443.1|//cyanate lyase [Monoraphidium neglectum]
Cz15g20240.t1	Cz15g20240.t1	836.22	865.47	1004.14	3206.74	1672.49	1424.88	2155.08	1882.35	2245.75	1040.02	1108.89	1119.97	1805.16	1753	1668.55	1589.18	1665.3	1672.09	GO:0022625//cytosolic large ribosomal subunit	GO:0000166//nucleotide binding;GO:0003735//structural constituent of ribosome;GO:0019843//rRNA binding	GO:0000027//ribosomal large subunit assembly;GO:0006412//translation	K02893//large subunit ribosomal protein L23Ae	gi|926767438|ref|XP_013892771.1|//60S ribosomal protein L23A [Monoraphidium neglectum]	NA	GO:0022625//cytosolic large ribosomal subunit	GO:0000166//nucleotide binding;GO:0003735//structural constituent of ribosome;GO:0019843//rRNA binding	GO:0000027//ribosomal large subunit assembly;GO:0006412//translation	K02893//large subunit ribosomal protein L23Ae	gi|926767438|ref|XP_013892771.1|//60S ribosomal protein L23A [Monoraphidium neglectum]
Cz05g12010.t1	Cz05g12010.t1	829.18	1042.94	1122.04	673.49	475.14	379.67	673.84	597.34	641.57	688.14	604.12	596.07	735.91	789.87	659.05	479.87	543.75	500.39	NA	NA	NA	NA	NA	NA	NA	NA	NA	NA
Cz05g18190.t1	Cz05g18190.t1	821.95	805.77	967.11	1954.51	1269.51	1056.42	1694.04	1548.77	1774.37	913.36	948.86	964.96	1117.37	1064.56	948.49	1544.86	1548.9	1480.73	GO:0022625//cytosolic large ribosomal subunit;GO:0030687//preribosome, large subunit precursor	GO:0003735//structural constituent of ribosome;GO:0070180//large ribosomal subunit rRNA binding	GO:0042254//ribosome biogenesis;GO:0002181//cytoplasmic translation	K02941//large subunit ribosomal protein LP0	gi|926785512|ref|XP_013901230.1|//60S acidic ribosomal protein P0 [Monoraphidium neglectum]	NA	GO:0022625//cytosolic large ribosomal subunit;GO:0030687//preribosome, large subunit precursor	GO:0003735//structural constituent of ribosome;GO:0070180//large ribosomal subunit rRNA binding	GO:0042254//ribosome biogenesis;GO:0002181//cytoplasmic translation	K02941//large subunit ribosomal protein LP0	gi|926785512|ref|XP_013901230.1|//60S acidic ribosomal protein P0 [Monoraphidium neglectum]
Cz08g30250.t1	Cz08g30250.t1	821.82	732.7	871.68	2624.9	1356.96	1072.81	1596.74	1529.39	1689.33	823.64	803.45	792.25	1336.8	1154.8	1027.43	1194.6	1261.93	1099.24	GO:0022625//cytosolic large ribosomal subunit;GO:0009536//plastid	GO:0003723//RNA binding;GO:0003735//structural constituent of ribosome	GO:0002181//cytoplasmic translation	K02891//large subunit ribosomal protein L22e	gi|552822228|ref|XP_005846060.1|//hypothetical protein CHLNCDRAFT_14518, partial [Chlorella variabilis]	NA	GO:0022625//cytosolic large ribosomal subunit;GO:0009536//plastid	GO:0003723//RNA binding;GO:0003735//structural constituent of ribosome	GO:0002181//cytoplasmic translation	K02891//large subunit ribosomal protein L22e	gi|552822228|ref|XP_005846060.1|//hypothetical protein CHLNCDRAFT_14518, partial [Chlorella variabilis]
Cz06g16040.t1	Cz06g16040.t1	811.9	877.96	926	471.55	317.29	262.74	641.17	611.71	692.58	455.41	537.54	463.32	204.61	165.43	182.47	1281.82	1285.15	1259.53	GO:0016020//membrane;GO:0044424//intracellular part	NA	NA	NA	gi|926789305|ref|XP_013903126.1|//hypothetical protein MNEG_3847 [Monoraphidium neglectum]	PETO	GO:0016020//membrane;GO:0044424//intracellular part	NA	NA	NA	gi|926789305|ref|XP_013903126.1|//hypothetical protein MNEG_3847 [Monoraphidium neglectum]
Cz10g29200.t1	Cz10g29200.t1	810.75	916.93	958.83	2063.68	1441.63	1258.08	1873.39	1841.37	1891.34	851.29	893.98	915.29	1347.21	1380.79	1288.13	1821.93	1742.04	1626.37	GO:0022625//cytosolic large ribosomal subunit	GO:0003723//RNA binding;GO:0003735//structural constituent of ribosome	GO:0000470//maturation of LSU-rRNA;GO:0006412//translation	K02865//large subunit ribosomal protein L10Ae	gi|302838053|ref|XP_002950585.1|//component of cytosolic 80S ribosome and 60S large subunit [Volvox carteri f. nagariensis]	NA	GO:0022625//cytosolic large ribosomal subunit	GO:0003723//RNA binding;GO:0003735//structural constituent of ribosome	GO:0000470//maturation of LSU-rRNA;GO:0006412//translation	K02865//large subunit ribosomal protein L10Ae	gi|302838053|ref|XP_002950585.1|//component of cytosolic 80S ribosome and 60S large subunit [Volvox carteri f. nagariensis]
Cz04g01160.t1	Cz04g01160.t1	802.94	801.22	982.06	2614.34	1459.87	1318.2	1973.79	1897.44	2120.89	913.93	855.37	881.04	1460.67	1359.02	1301.17	1728.72	1939.45	1686.31	GO:0016021//integral component of membrane;GO:0022625//cytosolic large ribosomal subunit	GO:0003735//structural constituent of ribosome	GO:0006412//translation	K02889//large subunit ribosomal protein L21e	gi|926771518|ref|XP_013894233.1|//60S ribosomal protein L21-2 [Monoraphidium neglectum]	NA	GO:0016021//integral component of membrane;GO:0022625//cytosolic large ribosomal subunit	GO:0003735//structural constituent of ribosome	GO:0006412//translation	K02889//large subunit ribosomal protein L21e	gi|926771518|ref|XP_013894233.1|//60S ribosomal protein L21-2 [Monoraphidium neglectum]
Cz16g12040.t1	Cz16g12040.t1	802.62	883.82	952.56	617.53	407.26	360.27	733.86	675.61	874.83	549.2	548.45	543.65	252.63	241.04	272.48	1186.76	1455.74	1219.46	NA	NA	NA	K03689//cytochrome b6-f complex subunit 8	gi|302841508|ref|XP_002952299.1|//subunit of the chloroplast cytochrome b6f complex [Volvox carteri f. nagariensis]	PETN	NA	NA	NA	K03689//cytochrome b6-f complex subunit 8	gi|302841508|ref|XP_002952299.1|//subunit of the chloroplast cytochrome b6f complex [Volvox carteri f. nagariensis]
Cz09g32130.t1	Cz09g32130.t1	801.05	845.23	1024.26	3418.88	1819.41	1551.11	2352.81	2111.06	2417.8	924.54	874.02	875.87	1232.11	1135.25	1099.62	1682.3	1880.47	1653.09	GO:0022627//cytosolic small ribosomal subunit;GO:0009507//chloroplast	GO:0003735//structural constituent of ribosome;GO:0019843//rRNA binding	GO:0000462//maturation of SSU-rRNA from tricistronic rRNA transcript (SSU-rRNA, 5.8S rRNA, LSU-rRNA);GO:0006412//translation	K02995//small subunit ribosomal protein S8e	gi|159476204|ref|XP_001696201.1|//ribosomal protein S8, component of cytosolic 80S ribosome and 40S small subunit [Chlamydomonas reinhardtii]	NA	GO:0022627//cytosolic small ribosomal subunit;GO:0009507//chloroplast	GO:0003735//structural constituent of ribosome;GO:0019843//rRNA binding	GO:0000462//maturation of SSU-rRNA from tricistronic rRNA transcript (SSU-rRNA, 5.8S rRNA, LSU-rRNA);GO:0006412//translation	K02995//small subunit ribosomal protein S8e	gi|159476204|ref|XP_001696201.1|//ribosomal protein S8, component of cytosolic 80S ribosome and 40S small subunit [Chlamydomonas reinhardtii]
Cz11g15180.t1	Cz11g15180.t1	798.7	859.15	1006.09	3023.48	1468.75	1242.18	2021.37	1742.67	1969.68	1077.3	1145.08	1117.21	1536.34	1468.36	1617.93	1505.85	1475.42	1422.53	GO:0022625//cytosolic large ribosomal subunit	GO:0003735//structural constituent of ribosome	GO:0006412//translation	K02885//large subunit ribosomal protein L19e	gi|552810877|ref|XP_005843317.1|//ribosomal protein L19 [Chlorella variabilis]	NA	GO:0022625//cytosolic large ribosomal subunit	GO:0003735//structural constituent of ribosome	GO:0006412//translation	K02885//large subunit ribosomal protein L19e	gi|552810877|ref|XP_005843317.1|//ribosomal protein L19 [Chlorella variabilis]
Cz12g24070.t1	Cz12g24070.t1	795.42	900.8	1000.33	2194.24	1434.4	1256.56	2023.04	1777.15	1999.79	987.25	1012.62	1020.55	1448.94	1282.55	1278.28	1550.86	1511.69	1499.95	GO:0022625//cytosolic large ribosomal subunit	GO:0003735//structural constituent of ribosome	GO:0000027//ribosomal large subunit assembly;GO:0006412//translation	K02925//large subunit ribosomal protein L3e	gi|926781424|ref|XP_013899186.1|//60S ribosomal protein L3-2 [Monoraphidium neglectum]	NA	GO:0022625//cytosolic large ribosomal subunit	GO:0003735//structural constituent of ribosome	GO:0000027//ribosomal large subunit assembly;GO:0006412//translation	K02925//large subunit ribosomal protein L3e	gi|926781424|ref|XP_013899186.1|//60S ribosomal protein L3-2 [Monoraphidium neglectum]
Cz05g22130.t1	Cz05g22130.t1	792.39	835.56	946.4	3372.62	1651.4	1423.69	2108.13	1916.09	2300.96	880.78	819.13	832.11	1312.91	1267.37	1432.18	1466.71	1669.53	1484.56	GO:0016020//membrane;GO:0009506//plasmodesma;GO:0022625//cytosolic large ribosomal subunit	GO:0003729//mRNA binding;GO:0003735//structural constituent of ribosome	GO:0006412//translation	K02872//large subunit ribosomal protein L13Ae	gi|545356545|ref|XP_005643971.1|//ribosomal protein L13a component of cytosolic 80S ribosome and 60S large subunit [Coccomyxa subellipsoidea C-169]	NA	GO:0016020//membrane;GO:0009506//plasmodesma;GO:0022625//cytosolic large ribosomal subunit	GO:0003729//mRNA binding;GO:0003735//structural constituent of ribosome	GO:0006412//translation	K02872//large subunit ribosomal protein L13Ae	gi|545356545|ref|XP_005643971.1|//ribosomal protein L13a component of cytosolic 80S ribosome and 60S large subunit [Coccomyxa subellipsoidea C-169]
Cz11g08230.t1	Cz11g08230.t1	787.43	825.25	819.29	1624.11	1319.62	1174.27	1137.22	1061.58	1046.75	617.74	732.95	718.55	789.69	1039.03	1014.79	719.37	651.26	699.92	GO:0005829//cytosol;GO:0009526//plastid envelope;GO:0009570//chloroplast stroma	GO:0046872//metal ion binding;GO:0016491//oxidoreductase activity	GO:0009228//thiamine biosynthetic process;GO:0006950//response to stress;GO:0052837//thiazole biosynthetic process;GO:0055114//oxidation-reduction process	K03146//thiamine thiazole synthase	gi|926781046|ref|XP_013898997.1|//thiamine biosynthetic enzyme [Monoraphidium neglectum]	NA	GO:0005829//cytosol;GO:0009526//plastid envelope;GO:0009570//chloroplast stroma	GO:0046872//metal ion binding;GO:0016491//oxidoreductase activity	GO:0009228//thiamine biosynthetic process;GO:0006950//response to stress;GO:0052837//thiazole biosynthetic process;GO:0055114//oxidation-reduction process	K03146//thiamine thiazole synthase	gi|926781046|ref|XP_013898997.1|//thiamine biosynthetic enzyme [Monoraphidium neglectum]
Cz02g17180.t1	Cz02g17180.t1	784.43	792.24	862.95	2408.8	1592.23	1424.72	1473.38	1306.85	1382.63	426.44	490.37	466.88	513.36	554.91	514.39	1114.67	1067.64	1040.5	GO:0009535//chloroplast thylakoid membrane;GO:0009570//chloroplast stroma	GO:0004324//ferredoxin-NADP+ reductase activity	GO:0055114//oxidation-reduction process;GO:0015979//photosynthesis	K02641//ferredoxin--NADP+ reductase [EC:1.18.1.2]	gi|159478523|ref|XP_001697352.1|//ferredoxin-nadp reductase [Chlamydomonas reinhardtii]	FNR	GO:0009535//chloroplast thylakoid membrane;GO:0009570//chloroplast stroma	GO:0004324//ferredoxin-NADP+ reductase activity	GO:0055114//oxidation-reduction process;GO:0015979//photosynthesis	K02641//ferredoxin--NADP+ reductase [EC:1.18.1.2]	gi|159478523|ref|XP_001697352.1|//ferredoxin-nadp reductase [Chlamydomonas reinhardtii]
Cz05g11290.t1	Cz05g11290.t1	780.23	920.97	711.26	50.24	203.9	258.62	268.15	352.8	303.63	563.11	520.74	503.21	523.75	545.5	602.41	282.5	304.49	325.32	NA	GO:0005488//binding	NA	K01303//acylaminoacyl-peptidase [EC:3.4.19.1];K16196//eukaryotic translation initiation factor 2-alpha kinase 4 [EC:2.7.11.1];K15923//alpha-L-fucosidase 2 [EC:3.2.1.51];K07478//putative ATPase;K16489//protein SFI1	gi|926773826|ref|XP_013895387.1|//hypothetical protein MNEG_11595 [Monoraphidium neglectum]	NA	NA	GO:0005488//binding	NA	K01303//acylaminoacyl-peptidase [EC:3.4.19.1];K16196//eukaryotic translation initiation factor 2-alpha kinase 4 [EC:2.7.11.1];K15923//alpha-L-fucosidase 2 [EC:3.2.1.51];K07478//putative ATPase;K16489//protein SFI1	gi|926773826|ref|XP_013895387.1|//hypothetical protein MNEG_11595 [Monoraphidium neglectum]
Cz10g26020.t1	Cz10g26020.t1	780.2	826.11	881.29	1631.77	1127.55	1106.01	1306.38	1266.87	1488.21	882.36	860.99	892.52	1215.64	1109.78	1528	1086.94	1215.11	1138.17	GO:0022625//cytosolic large ribosomal subunit	GO:0044822//poly(A) RNA binding;GO:0003735//structural constituent of ribosome	GO:0002181//cytoplasmic translation;GO:0000463//maturation of LSU-rRNA from tricistronic rRNA transcript (SSU-rRNA, 5.8S rRNA, LSU-rRNA)	K02937//large subunit ribosomal protein L7e	gi|926793343|ref|XP_013905145.1|//60S ribosomal protein L7-3 [Monoraphidium neglectum]	NA	GO:0022625//cytosolic large ribosomal subunit	GO:0044822//poly(A) RNA binding;GO:0003735//structural constituent of ribosome	GO:0002181//cytoplasmic translation;GO:0000463//maturation of LSU-rRNA from tricistronic rRNA transcript (SSU-rRNA, 5.8S rRNA, LSU-rRNA)	K02937//large subunit ribosomal protein L7e	gi|926793343|ref|XP_013905145.1|//60S ribosomal protein L7-3 [Monoraphidium neglectum]
Cz06g21040.t1	Cz06g21040.t1	770.29	803.35	1092.62	3624.11	1776.72	1511.32	2249.44	2026.48	2488.32	986.08	948.18	973.51	1488.47	1350.04	1378.61	1619.45	1992.36	1588.62	GO:0022625//cytosolic large ribosomal subunit	GO:0003735//structural constituent of ribosome	GO:0002181//cytoplasmic translation	K02877//large subunit ribosomal protein L15e	gi|823121420|ref|XP_012466674.1|//PREDICTED: 60S ribosomal protein L15-1-like [Gossypium raimondii]	NA	GO:0022625//cytosolic large ribosomal subunit	GO:0003735//structural constituent of ribosome	GO:0002181//cytoplasmic translation	K02877//large subunit ribosomal protein L15e	gi|823121420|ref|XP_012466674.1|//PREDICTED: 60S ribosomal protein L15-1-like [Gossypium raimondii]
Cz10g29210.t1	Cz10g29210.t1	758.25	770.65	856.19	2175.17	1415.46	1237.88	1977.32	1797.03	1993.3	744.91	794.87	794.37	1419.9	1300.88	1384.58	1656.77	1635.22	1538.9	GO:0022625//cytosolic large ribosomal subunit;GO:0009507//chloroplast	GO:0008097//5S rRNA binding;GO:0003735//structural constituent of ribosome	GO:0000027//ribosomal large subunit assembly;GO:0006412//translation	K02932//large subunit ribosomal protein L5e	gi|6094085|sp|O22608.1|RL5_DUNSA//RecName: Full=60S ribosomal protein L5	NA	GO:0022625//cytosolic large ribosomal subunit;GO:0009507//chloroplast	GO:0008097//5S rRNA binding;GO:0003735//structural constituent of ribosome	GO:0000027//ribosomal large subunit assembly;GO:0006412//translation	K02932//large subunit ribosomal protein L5e	gi|6094085|sp|O22608.1|RL5_DUNSA//RecName: Full=60S ribosomal protein L5
Cz13g10140.t1	Cz13g10140.t1	755.61	731.36	757.6	103.52	186.74	210.62	130.4	128.43	136.58	92.16	80.66	93.62	1261.34	556.91	463.62	33.5	32.86	34.01	NA	NA	NA	NA	gi|926781380|ref|XP_013899164.1|//hypothetical protein MNEG_7818 [Monoraphidium neglectum]	NA	NA	NA	NA	NA	gi|926781380|ref|XP_013899164.1|//hypothetical protein MNEG_7818 [Monoraphidium neglectum]
Cz08g15300.t1	Cz08g15300.t1	755.05	702.27	744.29	358.77	336.14	262.57	213.28	408.44	241.15	348.75	473.51	392.12	81.54	160.74	83.05	310.53	348.12	465.72	NA	NA	NA	NA	NA	NA	NA	NA	NA	NA
Cz14g05170.t1	Cz14g05170.t1	753.11	829.89	880.69	3598.16	3012.02	2784.67	889.94	916.61	944.1	4364.54	3716.35	4441.81	3104.03	3188.7	3015.32	198.89	255.29	317.12	NA	NA	NA	NA	NA	NA	NA	NA	NA	NA
Cz11g15220.t1	Cz11g15220.t1	746.8	698.15	842.25	2146.44	1235.05	1041.06	1661.26	1532.2	1783.06	807	788.76	786	1233.55	1063.73	1054.2	1321.9	1464.57	1295.61	GO:0022627//cytosolic small ribosomal subunit	GO:0003729//mRNA binding;GO:0003735//structural constituent of ribosome;GO:0019843//rRNA binding	GO:0000028//ribosomal small subunit assembly;GO:0006412//translation	K02989//small subunit ribosomal protein S5e	gi|159474574|ref|XP_001695400.1|//ribosomal protein S5, component of cytosolic 80S ribosome and 40S small subunit [Chlamydomonas reinhardtii]	NA	GO:0022627//cytosolic small ribosomal subunit	GO:0003729//mRNA binding;GO:0003735//structural constituent of ribosome;GO:0019843//rRNA binding	GO:0000028//ribosomal small subunit assembly;GO:0006412//translation	K02989//small subunit ribosomal protein S5e	gi|159474574|ref|XP_001695400.1|//ribosomal protein S5, component of cytosolic 80S ribosome and 40S small subunit [Chlamydomonas reinhardtii]
Cz11g28020.t1	Cz11g28020.t1	745.98	752.35	811.74	1699.72	1154.38	1118.57	1458.41	1363.99	1609.45	874.37	867.04	915.93	1090.73	1049.97	984.88	1247.47	1297.29	1097.7	GO:0005840//ribosome;GO:0005634//nucleus;GO:0016021//integral component of membrane	GO:0003735//structural constituent of ribosome	GO:0006810//transport;GO:0006412//translation	K08770//ubiquitin C	gi|302844438|ref|XP_002953759.1|//component of cytosolic 80S ribosome and 60S large subunit [Volvox carteri f. nagariensis]	NA	GO:0005840//ribosome;GO:0005634//nucleus;GO:0016021//integral component of membrane	GO:0003735//structural constituent of ribosome	GO:0006810//transport;GO:0006412//translation	K08770//ubiquitin C	gi|302844438|ref|XP_002953759.1|//component of cytosolic 80S ribosome and 60S large subunit [Volvox carteri f. nagariensis]
Cz10g21190.t1	Cz10g21190.t1	744.65	731.23	766.71	1091.74	928.9	852.86	326.64	352.85	313.42	571.37	598.17	564.42	383.1	399	407.01	226.13	238.12	243.04	NA	NA	NA	NA	NA	NA	NA	NA	NA	NA
Cz06g33040.t1	Cz06g33040.t1	742.74	764.4	887.15	2211.62	1240.92	1081.77	1617.42	1522.21	1707.25	894.25	866.03	849.1	1375.4	1172.18	1094.04	1279.51	1279.58	1199.75	GO:0022625//cytosolic large ribosomal subunit;GO:0009507//chloroplast	GO:0003735//structural constituent of ribosome	GO:0042254//ribosome biogenesis;GO:0002181//cytoplasmic translation	K02920//large subunit ribosomal protein L36e	gi|302844044|ref|XP_002953563.1|//component of cytosolic 80S ribosome and 60S large subunit [Volvox carteri f. nagariensis]	NA	GO:0022625//cytosolic large ribosomal subunit;GO:0009507//chloroplast	GO:0003735//structural constituent of ribosome	GO:0042254//ribosome biogenesis;GO:0002181//cytoplasmic translation	K02920//large subunit ribosomal protein L36e	gi|302844044|ref|XP_002953563.1|//component of cytosolic 80S ribosome and 60S large subunit [Volvox carteri f. nagariensis]
Cz17g15140.t1	Cz17g15140.t1	737.65	811.16	820.28	261.97	237.23	196.76	601.5	534.09	621.29	457.81	540.96	496.83	87.39	74.22	81.94	1160.36	1158.91	1172.38	NA	NA	NA	K02723//photosystem II PsbY protein	gi|926784850|ref|XP_013900899.1|//hypothetical protein MNEG_6079 [Monoraphidium neglectum]	PSBY	NA	NA	NA	K02723//photosystem II PsbY protein	gi|926784850|ref|XP_013900899.1|//hypothetical protein MNEG_6079 [Monoraphidium neglectum]
Cz17g03030.t1	Cz17g03030.t1	735.85	744.84	644.57	348.34	637.25	655.15	480.56	594.31	472.62	858.74	834.33	875.28	802.42	972.27	959.8	378	369.52	389.4	NA	GO:0016491//oxidoreductase activity	GO:0055114//oxidation-reduction process	NA	gi|926792401|ref|XP_013904674.1|//hypothetical protein MNEG_2302 [Monoraphidium neglectum]	NA	NA	GO:0016491//oxidoreductase activity	GO:0055114//oxidation-reduction process	NA	gi|926792401|ref|XP_013904674.1|//hypothetical protein MNEG_2302 [Monoraphidium neglectum]
Cz02g27060.t1	Cz02g27060.t1	734.9	772.07	878.11	633.92	495.54	403.25	987.32	962.66	1029.7	524.5	590.94	544.89	385.57	331.04	353.54	1069.7	998.07	952.06	GO:0044434//chloroplast part;GO:0045259//proton-transporting ATP synthase complex;GO:0009579//thylakoid	GO:0016787//hydrolase activity;GO:0015078//hydrogen ion transmembrane transporter activity;GO:0005488//binding	GO:0015992//proton transport	K02109//F-type H+-transporting ATPase subunit b	gi|926777080|ref|XP_013897014.1|//F-type H+-transporting ATPase subunit b [Monoraphidium neglectum]	ATPG	GO:0044434//chloroplast part;GO:0045259//proton-transporting ATP synthase complex;GO:0009579//thylakoid	GO:0016787//hydrolase activity;GO:0015078//hydrogen ion transmembrane transporter activity;GO:0005488//binding	GO:0015992//proton transport	K02109//F-type H+-transporting ATPase subunit b	gi|926777080|ref|XP_013897014.1|//F-type H+-transporting ATPase subunit b [Monoraphidium neglectum]
Cz07g30160.t1	Cz07g30160.t1	731.54	662.1	765.47	1544	1162.58	955.58	935.75	921.69	934.18	765.36	791.48	712.99	338.11	410.9	326.09	450	463.66	440.73	NA	GO:0003824//catalytic activity	NA	K04097//prostaglandin-H2 D-isomerase / glutathione transferase [EC:5.3.99.2 2.5.1.18]	gi|926779256|ref|XP_013898102.1|//prostaglandin-H2 D-isomerase [Monoraphidium neglectum]	NA	NA	GO:0003824//catalytic activity	NA	K04097//prostaglandin-H2 D-isomerase / glutathione transferase [EC:5.3.99.2 2.5.1.18]	gi|926779256|ref|XP_013898102.1|//prostaglandin-H2 D-isomerase [Monoraphidium neglectum]
Cz10g14020.t1	Cz10g14020.t1	729.57	792.98	826.69	2345.64	2021.58	1905.63	1402.68	1322.06	1333.18	713.63	811.36	750.27	1204.92	1425.03	1463.06	793.85	760.5	769.54	GO:0005829//cytosol;GO:0009526//plastid envelope;GO:0009570//chloroplast stroma	GO:0046872//metal ion binding;GO:0016491//oxidoreductase activity	GO:0009228//thiamine biosynthetic process;GO:0006950//response to stress;GO:0052837//thiazole biosynthetic process;GO:0055114//oxidation-reduction process	K03146//thiamine thiazole synthase	gi|926781046|ref|XP_013898997.1|//thiamine biosynthetic enzyme [Monoraphidium neglectum]	NA	GO:0005829//cytosol;GO:0009526//plastid envelope;GO:0009570//chloroplast stroma	GO:0046872//metal ion binding;GO:0016491//oxidoreductase activity	GO:0009228//thiamine biosynthetic process;GO:0006950//response to stress;GO:0052837//thiazole biosynthetic process;GO:0055114//oxidation-reduction process	K03146//thiamine thiazole synthase	gi|926781046|ref|XP_013898997.1|//thiamine biosynthetic enzyme [Monoraphidium neglectum]
Cz02g24100.t1	Cz02g24100.t1	728.75	743.15	970.03	3392.39	1491.68	1300.51	1784.35	1672.28	2147.87	1009.94	875.36	905.99	1106.04	1092.05	1164.87	1382.79	2033.95	1422.78	GO:0022627//cytosolic small ribosomal subunit	GO:0003735//structural constituent of ribosome	GO:0000028//ribosomal small subunit assembly;GO:0006412//translation	K02962//small subunit ribosomal protein S17e	gi|926778746|ref|XP_013897847.1|//40S ribosomal protein S17-4 [Monoraphidium neglectum]	NA	GO:0022627//cytosolic small ribosomal subunit	GO:0003735//structural constituent of ribosome	GO:0000028//ribosomal small subunit assembly;GO:0006412//translation	K02962//small subunit ribosomal protein S17e	gi|926778746|ref|XP_013897847.1|//40S ribosomal protein S17-4 [Monoraphidium neglectum]
Cz08g00280.t1	Cz08g00280.t1	721.26	642.31	567.24	93.34	191.55	212.89	161.55	198.29	182.65	195.46	193.88	214.55	142.61	151.68	172.2	153.84	143.54	144.03	NA	NA	NA	NA	NA	NA	NA	NA	NA	NA
Cz11g06080.t1	Cz11g06080.t1	719.08	790.5	917.39	3132.81	1604.83	1436	2144.54	1907.42	2233.92	1109.53	1043.07	1087.77	1887.51	1702.18	1919.8	1569.57	1577.11	1541.53	GO:0022625//cytosolic large ribosomal subunit	GO:0003735//structural constituent of ribosome	GO:0000027//ribosomal large subunit assembly;GO:0002181//cytoplasmic translation	K02934//large subunit ribosomal protein L6e	gi|926797251|ref|XP_013906152.1|//60S ribosomal protein L6 [Monoraphidium neglectum]	NA	GO:0022625//cytosolic large ribosomal subunit	GO:0003735//structural constituent of ribosome	GO:0000027//ribosomal large subunit assembly;GO:0002181//cytoplasmic translation	K02934//large subunit ribosomal protein L6e	gi|926797251|ref|XP_013906152.1|//60S ribosomal protein L6 [Monoraphidium neglectum]
Cz16g19260.t1	Cz16g19260.t1	716.65	754.57	776.88	549.97	464.5	435.01	798.69	733.63	781.82	438.63	537.79	518.92	247.62	327.4	333.48	946.66	910.44	969.91	GO:0016020//membrane;GO:0005829//cytosol;GO:0005739//mitochondrion;GO:0009579//thylakoid;GO:0009570//chloroplast stroma	GO:0005524//ATP binding;GO:0004618//phosphoglycerate kinase activity	GO:0046686//response to cadmium ion;GO:0006096//glycolytic process;GO:0019253//reductive pentose-phosphate cycle	K00927//phosphoglycerate kinase [EC:2.7.2.3]	gi|302840184|ref|XP_002951648.1|//phosphoglycerate kinase [Volvox carteri f. nagariensis]	PGK	GO:0016020//membrane;GO:0005829//cytosol;GO:0005739//mitochondrion;GO:0009579//thylakoid;GO:0009570//chloroplast stroma	GO:0005524//ATP binding;GO:0004618//phosphoglycerate kinase activity	GO:0046686//response to cadmium ion;GO:0006096//glycolytic process;GO:0019253//reductive pentose-phosphate cycle	K00927//phosphoglycerate kinase [EC:2.7.2.3]	gi|302840184|ref|XP_002951648.1|//phosphoglycerate kinase [Volvox carteri f. nagariensis]
Cz03g21050.t1	Cz03g21050.t1	716.28	839.21	1020.87	3514.86	1705.63	1457.03	2233.3	2054.35	2278.57	1083.31	1073.82	1038.1	1601.42	1422.98	1423.66	1597.74	1869.88	1546.42	GO:0005829//cytosol;GO:0009536//plastid;GO:0015935//small ribosomal subunit	GO:0003735//structural constituent of ribosome;GO:0019843//rRNA binding	GO:0042254//ribosome biogenesis;GO:0006412//translation	K02964//small subunit ribosomal protein S18e	gi|926778304|ref|XP_013897626.1|//40S ribosomal protein S18 [Monoraphidium neglectum]	NA	GO:0005829//cytosol;GO:0009536//plastid;GO:0015935//small ribosomal subunit	GO:0003735//structural constituent of ribosome;GO:0019843//rRNA binding	GO:0042254//ribosome biogenesis;GO:0006412//translation	K02964//small subunit ribosomal protein S18e	gi|926778304|ref|XP_013897626.1|//40S ribosomal protein S18 [Monoraphidium neglectum]
Cz17g17150.t1	Cz17g17150.t1	715.42	665.73	665.52	1283.38	1330.32	1294.64	1127.82	1257.59	1075.79	757.93	804.63	785.32	1303.15	1415.14	1401.87	1049.67	1015.7	999.23	GO:0005829//cytosol;GO:0009570//chloroplast stroma	GO:0004795//threonine synthase activity;GO:0030170//pyridoxal phosphate binding	GO:0006520//cellular amino acid metabolic process	K01733//threonine synthase [EC:4.2.3.1]	gi|302831906|ref|XP_002947518.1|//threonine synthase [Volvox carteri f. nagariensis]	NA	GO:0005829//cytosol;GO:0009570//chloroplast stroma	GO:0004795//threonine synthase activity;GO:0030170//pyridoxal phosphate binding	GO:0006520//cellular amino acid metabolic process	K01733//threonine synthase [EC:4.2.3.1]	gi|302831906|ref|XP_002947518.1|//threonine synthase [Volvox carteri f. nagariensis]
Cz03g05100.t1	Cz03g05100.t1	708.85	786.02	805.81	1372.85	1250.65	1201.32	1068.52	997.36	1008.82	1464.23	1345.18	1456.85	2137.91	2097.79	2437.84	805.52	772.65	779.55	GO:0005737//cytoplasm	GO:0004124//cysteine synthase activity;GO:0016740//transferase activity;GO:0030170//pyridoxal phosphate binding	GO:0008652//cellular amino acid biosynthetic process;GO:0006535//cysteine biosynthetic process from serine	K01738//cysteine synthase A [EC:2.5.1.47]	gi|159467513|ref|XP_001691936.1|//cysteine synthase [Chlamydomonas reinhardtii]	NA	GO:0005737//cytoplasm	GO:0004124//cysteine synthase activity;GO:0016740//transferase activity;GO:0030170//pyridoxal phosphate binding	GO:0008652//cellular amino acid biosynthetic process;GO:0006535//cysteine biosynthetic process from serine	K01738//cysteine synthase A [EC:2.5.1.47]	gi|159467513|ref|XP_001691936.1|//cysteine synthase [Chlamydomonas reinhardtii]
Cz15g01190.t1	Cz15g01190.t1	702.51	698.39	827.18	2151.74	1383.06	1193.35	1844.56	1594.61	1803.04	856.53	826.89	874.32	1351.79	1296.22	1185.01	1492.81	1511.19	1415.91	GO:0022627//cytosolic small ribosomal subunit	GO:0003723//RNA binding;GO:0003735//structural constituent of ribosome	GO:0000028//ribosomal small subunit assembly;GO:0006412//translation	K02958//small subunit ribosomal protein S15e	gi|971514452|dbj|GAQ83736.1|//40S ribosomal protein S15 [Klebsormidium flaccidum]	NA	GO:0022627//cytosolic small ribosomal subunit	GO:0003723//RNA binding;GO:0003735//structural constituent of ribosome	GO:0000028//ribosomal small subunit assembly;GO:0006412//translation	K02958//small subunit ribosomal protein S15e	gi|971514452|dbj|GAQ83736.1|//40S ribosomal protein S15 [Klebsormidium flaccidum]
Cz06g31150.t1	Cz06g31150.t1	699.45	656.17	677.3	1100.73	1003.08	949.69	1001.32	972.83	987.43	1072.58	1013.81	1073.42	948.61	1036.79	985.44	848.59	856.27	831.31	NA	GO:0019904//protein domain specific binding;GO:0004623//phospholipase A2 activity	NA	K06630//14-3-3 protein epsilon	gi|545360681|ref|XP_005645700.1|//14-3-3 protein [Coccomyxa subellipsoidea C-169]	NA	NA	GO:0019904//protein domain specific binding;GO:0004623//phospholipase A2 activity	NA	K06630//14-3-3 protein epsilon	gi|545360681|ref|XP_005645700.1|//14-3-3 protein [Coccomyxa subellipsoidea C-169]
Cz09g08200.t1	Cz09g08200.t1	695.66	636.71	689.87	688.33	910.45	926.69	834.6	884.19	824.5	823.96	849.86	831.9	966.93	1029.78	1057.08	923.11	917.17	872.06	GO:0016020//membrane	NA	NA	K14347//solute carrier family 10 (sodium/bile acid cotransporter), member 7	gi|926793143|ref|XP_013905045.1|//hypothetical protein MNEG_1933 [Monoraphidium neglectum]	NA	GO:0016020//membrane	NA	NA	K14347//solute carrier family 10 (sodium/bile acid cotransporter), member 7	gi|926793143|ref|XP_013905045.1|//hypothetical protein MNEG_1933 [Monoraphidium neglectum]
Cz02g32260.t1	Cz02g32260.t1	694.61	668.23	937.09	2386.49	1117.67	996.34	1482.94	1526.82	1653.4	1123.46	919.57	964	1409.77	1434.27	1494.62	1254.61	1951.95	1171.66	GO:0022627//cytosolic small ribosomal subunit	GO:0003735//structural constituent of ribosome	GO:0006412//translation	K02973//small subunit ribosomal protein S23e	gi|926778244|ref|XP_013897596.1|//40S ribosomal protein S23 [Monoraphidium neglectum]	NA	GO:0022627//cytosolic small ribosomal subunit	GO:0003735//structural constituent of ribosome	GO:0006412//translation	K02973//small subunit ribosomal protein S23e	gi|926778244|ref|XP_013897596.1|//40S ribosomal protein S23 [Monoraphidium neglectum]
Cz17g15130.t1	Cz17g15130.t1	692.6	554	437.26	12.28	55.92	62.39	41.78	57.61	49.19	868.25	1006.68	849	9.79	42.51	37.11	1138.65	1081.97	1137.71	NA	NA	NA	NA	gi|926793999|ref|XP_013905473.1|//hypothetical protein MNEG_1500 [Monoraphidium neglectum]	NA	NA	NA	NA	NA	gi|926793999|ref|XP_013905473.1|//hypothetical protein MNEG_1500 [Monoraphidium neglectum]
Cz05g11300.t1	Cz05g11300.t1	691.62	710.05	625.35	69.96	199.98	215.87	250.53	302.25	285.25	472.67	409.06	421.92	448.64	474.04	453.53	236.14	259.31	266.26	NA	NA	NA	K15156//mediator of RNA polymerase II transcription subunit 14;K13457//disease resistance protein RPM1;K10357//myosin V;K08247//methionine S-methyltransferase [EC:2.1.1.12];K14638//solute carrier family 15 (peptide/histidine transporter), member 3/4	gi|926773826|ref|XP_013895387.1|//hypothetical protein MNEG_11595 [Monoraphidium neglectum]	NA	NA	NA	NA	K15156//mediator of RNA polymerase II transcription subunit 14;K13457//disease resistance protein RPM1;K10357//myosin V;K08247//methionine S-methyltransferase [EC:2.1.1.12];K14638//solute carrier family 15 (peptide/histidine transporter), member 3/4	gi|926773826|ref|XP_013895387.1|//hypothetical protein MNEG_11595 [Monoraphidium neglectum]
Cz05g34280.t1	Cz05g34280.t1	691.04	694.15	768.86	2746.22	1470.28	1367.53	1832.24	1779.27	1989.36	738.85	634.23	656.35	1091.24	984.46	995.75	1576.12	1658.91	1447.85	GO:0022625//cytosolic large ribosomal subunit;GO:0005576//extracellular region	GO:0003735//structural constituent of ribosome;GO:0004650//polygalacturonase activity	GO:0005975//carbohydrate metabolic process;GO:0000027//ribosomal large subunit assembly;GO:0006412//translation;GO:0071555//cell wall organization	K02866//large subunit ribosomal protein L10e	gi|926774776|ref|XP_013895862.1|//60S ribosomal protein L10 [Monoraphidium neglectum]	NA	GO:0022625//cytosolic large ribosomal subunit;GO:0005576//extracellular region	GO:0003735//structural constituent of ribosome;GO:0004650//polygalacturonase activity	GO:0005975//carbohydrate metabolic process;GO:0000027//ribosomal large subunit assembly;GO:0006412//translation;GO:0071555//cell wall organization	K02866//large subunit ribosomal protein L10e	gi|926774776|ref|XP_013895862.1|//60S ribosomal protein L10 [Monoraphidium neglectum]
Cz01g42020.t1	Cz01g42020.t1	688.32	712.82	781.75	711.72	563.9	493.78	847.17	816.77	899.04	388.49	441.16	412.38	337.95	353.76	347.9	993.02	944.72	935.54	GO:0048046//apoplast;GO:0009941//chloroplast envelope;GO:0009579//thylakoid;GO:0009570//chloroplast stroma	GO:0046872//metal ion binding;GO:0050278//sedoheptulose-bisphosphatase activity;GO:0042132//fructose 1,6-bisphosphate 1-phosphatase activity	GO:0019252//starch biosynthetic process;GO:0005986//sucrose biosynthetic process;GO:0019253//reductive pentose-phosphate cycle;GO:0016311//dephosphorylation;GO:0042742//defense response to bacterium	K01100//sedoheptulose-bisphosphatase [EC:3.1.3.37]	gi|302830724|ref|XP_002946928.1|//sedoheptulose-1,7-biphosphatase [Volvox carteri f. nagariensis]	SBP	GO:0048046//apoplast;GO:0009941//chloroplast envelope;GO:0009579//thylakoid;GO:0009570//chloroplast stroma	GO:0046872//metal ion binding;GO:0050278//sedoheptulose-bisphosphatase activity;GO:0042132//fructose 1,6-bisphosphate 1-phosphatase activity	GO:0019252//starch biosynthetic process;GO:0005986//sucrose biosynthetic process;GO:0019253//reductive pentose-phosphate cycle;GO:0016311//dephosphorylation;GO:0042742//defense response to bacterium	K01100//sedoheptulose-bisphosphatase [EC:3.1.3.37]	gi|302830724|ref|XP_002946928.1|//sedoheptulose-1,7-biphosphatase [Volvox carteri f. nagariensis]
Cz19g06110.t1	Cz19g06110.t1	685.58	790.14	927.59	2579.45	1266.2	1217.78	1728.39	1535.08	1860.15	995.06	885.57	933.85	1246.52	1238.95	1544.19	1377.6	1725.84	1355.45	GO:0022627//cytosolic small ribosomal subunit	GO:0003735//structural constituent of ribosome	GO:0000462//maturation of SSU-rRNA from tricistronic rRNA transcript (SSU-rRNA, 5.8S rRNA, LSU-rRNA);GO:0006412//translation	K02960//small subunit ribosomal protein S16e	gi|159470701|ref|XP_001693495.1|//ribosomal protein S16, component of cytosolic 80S ribosome and 40S small subunit [Chlamydomonas reinhardtii]	NA	GO:0022627//cytosolic small ribosomal subunit	GO:0003735//structural constituent of ribosome	GO:0000462//maturation of SSU-rRNA from tricistronic rRNA transcript (SSU-rRNA, 5.8S rRNA, LSU-rRNA);GO:0006412//translation	K02960//small subunit ribosomal protein S16e	gi|159470701|ref|XP_001693495.1|//ribosomal protein S16, component of cytosolic 80S ribosome and 40S small subunit [Chlamydomonas reinhardtii]
Cz06g19150.t1	Cz06g19150.t1	683.14	712.7	740.87	1849.15	1298.62	1170.08	1604.96	1462.51	1526.04	586.48	672.51	656.29	1245.24	1203.45	1139.13	1271.29	1255.64	1209.99	GO:0022627//cytosolic small ribosomal subunit;GO:0009507//chloroplast	GO:0003723//RNA binding;GO:0003735//structural constituent of ribosome	GO:0006412//translation	K02981//small subunit ribosomal protein S2e	gi|926771570|ref|XP_013894259.1|//40S ribosomal protein S2-4 [Monoraphidium neglectum]	NA	GO:0022627//cytosolic small ribosomal subunit;GO:0009507//chloroplast	GO:0003723//RNA binding;GO:0003735//structural constituent of ribosome	GO:0006412//translation	K02981//small subunit ribosomal protein S2e	gi|926771570|ref|XP_013894259.1|//40S ribosomal protein S2-4 [Monoraphidium neglectum]
Cz04g04050.t1	Cz04g04050.t1	681.62	634.62	726.08	139.73	96.1	78.68	247.53	238.93	252.01	157.3	222.23	168.11	8.51	10.9	9.35	894.14	839.08	879.44	GO:0016020//membrane	NA	NA	NA	gi|159470703|ref|XP_001693496.1|//predicted protein [Chlamydomonas reinhardtii]	NA	GO:0016020//membrane	NA	NA	NA	gi|159470703|ref|XP_001693496.1|//predicted protein [Chlamydomonas reinhardtii]
Cz16g15240.t1	Cz16g15240.t1	680.68	551.58	592.3	526.03	740.86	737.16	1117.36	1036.59	1022.44	483.84	534.21	519.43	353.09	422.68	433.1	808.54	793.55	773.3	GO:0010008//endosome membrane;GO:0009705//plant-type vacuole membrane;GO:0005794//Golgi apparatus;GO:0016021//integral component of membrane;GO:0009941//chloroplast envelope;GO:0005739//mitochondrion;GO:0005886//plasma membrane	GO:0008237//metallopeptidase activity;GO:0004427//inorganic diphosphatase activity;GO:0008270//zinc ion binding;GO:0009678//hydrogen-translocating pyrophosphatase activity	GO:0055085//transmembrane transport;GO:0006508//proteolysis;GO:0009926//auxin polar transport;GO:0009414//response to water deprivation;GO:0009651//response to salt stress;GO:0015992//proton transport;GO:0048366//leaf development	K01507//inorganic pyrophosphatase [EC:3.6.1.1]	gi|159473110|ref|XP_001694682.1|//inorganic pyrophosphatase [Chlamydomonas reinhardtii]	NA	GO:0010008//endosome membrane;GO:0009705//plant-type vacuole membrane;GO:0005794//Golgi apparatus;GO:0016021//integral component of membrane;GO:0009941//chloroplast envelope;GO:0005739//mitochondrion;GO:0005886//plasma membrane	GO:0008237//metallopeptidase activity;GO:0004427//inorganic diphosphatase activity;GO:0008270//zinc ion binding;GO:0009678//hydrogen-translocating pyrophosphatase activity	GO:0055085//transmembrane transport;GO:0006508//proteolysis;GO:0009926//auxin polar transport;GO:0009414//response to water deprivation;GO:0009651//response to salt stress;GO:0015992//proton transport;GO:0048366//leaf development	K01507//inorganic pyrophosphatase [EC:3.6.1.1]	gi|159473110|ref|XP_001694682.1|//inorganic pyrophosphatase [Chlamydomonas reinhardtii]
Cz12g04080.t1	Cz12g04080.t1	679.92	774.22	865	1069.46	748.54	642.27	654.4	554.6	661.48	649.07	626.76	695.39	902.04	870.08	937.41	578.13	682.18	586.63	NA	NA	NA	NA	gi|926783260|ref|XP_013900104.1|//hypothetical protein MNEG_6879 [Monoraphidium neglectum]	NA	NA	NA	NA	NA	gi|926783260|ref|XP_013900104.1|//hypothetical protein MNEG_6879 [Monoraphidium neglectum]
Cz12g21160.t1	Cz12g21160.t1	679.77	845.94	996.31	2718.03	1414.89	1226.48	1692.33	1729.47	1682.79	847.82	832.87	773.67	1053.02	917.76	1068.63	1422.64	1432.28	1226.79	GO:0022627//cytosolic small ribosomal subunit	GO:0048027//mRNA 5'-UTR binding;GO:0070181//small ribosomal subunit rRNA binding;GO:0003735//structural constituent of ribosome	GO:0000028//ribosomal small subunit assembly;GO:0000462//maturation of SSU-rRNA from tricistronic rRNA transcript (SSU-rRNA, 5.8S rRNA, LSU-rRNA);GO:0006412//translation	K02955//small subunit ribosomal protein S14e	gi|357150019|ref|XP_003575312.1|//PREDICTED: 40S ribosomal protein S14 [Brachypodium distachyon]	NA	GO:0022627//cytosolic small ribosomal subunit	GO:0048027//mRNA 5'-UTR binding;GO:0070181//small ribosomal subunit rRNA binding;GO:0003735//structural constituent of ribosome	GO:0000028//ribosomal small subunit assembly;GO:0000462//maturation of SSU-rRNA from tricistronic rRNA transcript (SSU-rRNA, 5.8S rRNA, LSU-rRNA);GO:0006412//translation	K02955//small subunit ribosomal protein S14e	gi|357150019|ref|XP_003575312.1|//PREDICTED: 40S ribosomal protein S14 [Brachypodium distachyon]
Cz07g25090.t1	Cz07g25090.t1	678.64	731.28	866.94	2119.58	1248.41	1125.3	1694.88	1631.65	1774.3	797.73	783.9	781.36	1196.72	1140.82	1089.88	1348.63	1522.24	1291.6	GO:0022625//cytosolic large ribosomal subunit;GO:0016021//integral component of membrane;GO:0009507//chloroplast	GO:0000166//nucleotide binding;GO:0003735//structural constituent of ribosome;GO:0070180//large ribosomal subunit rRNA binding	GO:0000027//ribosomal large subunit assembly;GO:0006412//translation;GO:0009793//embryo development ending in seed dormancy	K02894//large subunit ribosomal protein L23e	gi|926781758|ref|XP_013899353.1|//60S ribosomal protein [Monoraphidium neglectum]	NA	GO:0022625//cytosolic large ribosomal subunit;GO:0016021//integral component of membrane;GO:0009507//chloroplast	GO:0000166//nucleotide binding;GO:0003735//structural constituent of ribosome;GO:0070180//large ribosomal subunit rRNA binding	GO:0000027//ribosomal large subunit assembly;GO:0006412//translation;GO:0009793//embryo development ending in seed dormancy	K02894//large subunit ribosomal protein L23e	gi|926781758|ref|XP_013899353.1|//60S ribosomal protein [Monoraphidium neglectum]
Cz14g19140.t1	Cz14g19140.t1	672.1	708.65	830.58	2086.07	1329.06	1147.79	1692.11	1546.74	1832.78	1065.88	936.12	1014.43	1173.41	1261.82	1272.23	1367.96	1586.31	1358.08	GO:0005840//ribosome	GO:0003735//structural constituent of ribosome	GO:0006412//translation	K02957//small subunit ribosomal protein S15Ae	gi|74272605|gb|ABA01098.1|//40S ribosomal protein S15 [Chlamydomonas incerta]	NA	GO:0005840//ribosome	GO:0003735//structural constituent of ribosome	GO:0006412//translation	K02957//small subunit ribosomal protein S15Ae	gi|74272605|gb|ABA01098.1|//40S ribosomal protein S15 [Chlamydomonas incerta]
Cz16g04210.t1	Cz16g04210.t1	670.43	690.16	740.26	598.58	516.9	481.56	321.87	337.84	331.96	447.9	429.21	416.99	428.01	420.86	320.64	135	120.72	146.46	NA	NA	NA	NA	gi|552849163|ref|XP_005852283.1|//hypothetical protein CHLNCDRAFT_33710 [Chlorella variabilis]	NA	NA	NA	NA	NA	gi|552849163|ref|XP_005852283.1|//hypothetical protein CHLNCDRAFT_33710 [Chlorella variabilis]
Cz04g14050.t1	Cz04g14050.t1	669.75	636.67	843.87	2988.64	1558.68	1212.25	1989.29	1963.49	2009	970.07	851.23	828.27	954.35	971.63	880.3	1609.22	1912.21	1468.81	GO:0005730//nucleolus;GO:0022625//cytosolic large ribosomal subunit;GO:0030687//preribosome, large subunit precursor	GO:0000166//nucleotide binding;GO:0030295//protein kinase activator activity;GO:0003735//structural constituent of ribosome;GO:0070180//large ribosomal subunit rRNA binding	GO:0002181//cytoplasmic translation;GO:0032147//activation of protein kinase activity;GO:0006414//translational elongation	K02942//large subunit ribosomal protein LP1	gi|159483157|ref|XP_001699629.1|//acidic ribosomal protein P1 [Chlamydomonas reinhardtii]	NA	GO:0005730//nucleolus;GO:0022625//cytosolic large ribosomal subunit;GO:0030687//preribosome, large subunit precursor	GO:0000166//nucleotide binding;GO:0030295//protein kinase activator activity;GO:0003735//structural constituent of ribosome;GO:0070180//large ribosomal subunit rRNA binding	GO:0002181//cytoplasmic translation;GO:0032147//activation of protein kinase activity;GO:0006414//translational elongation	K02942//large subunit ribosomal protein LP1	gi|159483157|ref|XP_001699629.1|//acidic ribosomal protein P1 [Chlamydomonas reinhardtii]
Cz02g17070.t1	Cz02g17070.t1	665.04	728.16	874.23	2661.93	1340.81	1070.7	2068.09	1736.65	2083.73	637.26	672.96	611.28	1132.65	1081.28	1072.06	1546.29	1697.58	1555.62	GO:0022627//cytosolic small ribosomal subunit	GO:0003723//RNA binding;GO:0003735//structural constituent of ribosome	GO:0006412//translation	K02969//small subunit ribosomal protein S20e	gi|545360756|ref|XP_005645730.1|//ribosomal protein S1 [Coccomyxa subellipsoidea C-169]	NA	GO:0022627//cytosolic small ribosomal subunit	GO:0003723//RNA binding;GO:0003735//structural constituent of ribosome	GO:0006412//translation	K02969//small subunit ribosomal protein S20e	gi|545360756|ref|XP_005645730.1|//ribosomal protein S1 [Coccomyxa subellipsoidea C-169]
Cz05g12150.t1	Cz05g12150.t1	658.59	623.08	680.05	694.94	607.33	582.7	249.91	247.33	293.38	57.02	77.49	59.98	76.88	95.68	90.23	153.54	165.5	168.5	NA	NA	NA	NA	NA	NA	NA	NA	NA	NA
Cz04g17060.t1	Cz04g17060.t1	657.16	785.05	1073.84	3585.91	1702.08	1268.63	1976.08	1807.81	2038.39	1028.22	973.73	916.76	1151.17	1091.93	1158.58	1618.82	2006.15	1518.33	GO:0022625//cytosolic large ribosomal subunit	GO:0003755//peptidyl-prolyl cis-trans isomerase activity;GO:0003735//structural constituent of ribosome	GO:0006457//protein folding;GO:0006412//translation;GO:0000413//protein peptidyl-prolyl isomerization	K02900//large subunit ribosomal protein L27Ae	gi|926784916|ref|XP_013900932.1|//60S ribosomal protein L27a-3 [Monoraphidium neglectum]	NA	GO:0022625//cytosolic large ribosomal subunit	GO:0003755//peptidyl-prolyl cis-trans isomerase activity;GO:0003735//structural constituent of ribosome	GO:0006457//protein folding;GO:0006412//translation;GO:0000413//protein peptidyl-prolyl isomerization	K02900//large subunit ribosomal protein L27Ae	gi|926784916|ref|XP_013900932.1|//60S ribosomal protein L27a-3 [Monoraphidium neglectum]
Cz09g22020.t1	Cz09g22020.t1	650.73	714.98	656.62	109.89	223.33	233.33	266.01	337.36	308.13	464.66	396.97	396.41	464.38	469.23	431.71	265.41	270.11	271.47	NA	NA	NA	K13457//disease resistance protein RPM1;K10357//myosin V;K08247//methionine S-methyltransferase [EC:2.1.1.12];K15255//ATP-dependent DNA helicase PIF1 [EC:3.6.4.12];K14638//solute carrier family 15 (peptide/histidine transporter), member 3/4	gi|926773826|ref|XP_013895387.1|//hypothetical protein MNEG_11595 [Monoraphidium neglectum]	NA	NA	NA	NA	K13457//disease resistance protein RPM1;K10357//myosin V;K08247//methionine S-methyltransferase [EC:2.1.1.12];K15255//ATP-dependent DNA helicase PIF1 [EC:3.6.4.12];K14638//solute carrier family 15 (peptide/histidine transporter), member 3/4	gi|926773826|ref|XP_013895387.1|//hypothetical protein MNEG_11595 [Monoraphidium neglectum]
Cz17g03100.t1	Cz17g03100.t1	649.36	676.67	683.05	664.07	516.87	589.06	250.99	261.29	251.88	503.61	402.44	440.78	94.42	184.85	166.17	326.06	429.07	408.52	NA	NA	NA	NA	gi|593792204|ref|XP_007159141.1|//hypothetical protein PHAVU_002G212200g [Phaseolus vulgaris]	NA	NA	NA	NA	NA	gi|593792204|ref|XP_007159141.1|//hypothetical protein PHAVU_002G212200g [Phaseolus vulgaris]
Cz12g02120.t1	Cz12g02120.t1	649.3	566.18	569.21	821.6	947.52	968.3	933.63	898.73	836.58	614.86	700.92	657.27	486.58	630.24	605.15	738.3	708.65	740.82	GO:0016021//integral component of membrane;GO:0009507//chloroplast	GO:0005524//ATP binding;GO:0005471//ATP:ADP antiporter activity	GO:0015867//ATP transport;GO:0015866//ADP transport	K03301//ATP:ADP antiporter, AAA family	gi|302831770|ref|XP_002947450.1|//hypothetical protein VOLCADRAFT_79605 [Volvox carteri f. nagariensis]	NA	GO:0016021//integral component of membrane;GO:0009507//chloroplast	GO:0005524//ATP binding;GO:0005471//ATP:ADP antiporter activity	GO:0015867//ATP transport;GO:0015866//ADP transport	K03301//ATP:ADP antiporter, AAA family	gi|302831770|ref|XP_002947450.1|//hypothetical protein VOLCADRAFT_79605 [Volvox carteri f. nagariensis]
Cz17g08040.t1	Cz17g08040.t1	647.73	614.44	606.2	84.54	116.07	140.5	132.83	142.44	138.09	513.13	409.52	476.49	34.05	112.26	100.36	548.1	640.16	630.44	NA	NA	NA	NA	gi|926769562|ref|XP_013893255.1|//hypothetical protein MNEG_13726 [Monoraphidium neglectum]	NA	NA	NA	NA	NA	gi|926769562|ref|XP_013893255.1|//hypothetical protein MNEG_13726 [Monoraphidium neglectum]
Cz05g19110.t1	Cz05g19110.t1	646.11	713.12	722.27	2050.75	1230.67	1076.41	1696.79	1531.84	1764.77	766.51	782.6	808.51	1339.87	1282.25	1053.88	1382.56	1337.11	1215.66	GO:0022625//cytosolic large ribosomal subunit	GO:0003735//structural constituent of ribosome;GO:0019843//rRNA binding	GO:0000027//ribosomal large subunit assembly;GO:0006412//translation	K02870//large subunit ribosomal protein L12e	gi|926789029|ref|XP_013902988.1|//60S ribosomal protein L12 [Monoraphidium neglectum]	NA	GO:0022625//cytosolic large ribosomal subunit	GO:0003735//structural constituent of ribosome;GO:0019843//rRNA binding	GO:0000027//ribosomal large subunit assembly;GO:0006412//translation	K02870//large subunit ribosomal protein L12e	gi|926789029|ref|XP_013902988.1|//60S ribosomal protein L12 [Monoraphidium neglectum]
Cz11g03220.t1	Cz11g03220.t1	646.02	724.66	828.28	2099.76	1284.24	1047.98	1617.85	1788.01	1904.51	862.35	800.34	819.19	938.89	889.01	835.06	1631.2	2017.09	1463.45	GO:0022625//cytosolic large ribosomal subunit;GO:0030687//preribosome, large subunit precursor	GO:0003735//structural constituent of ribosome;GO:0070180//large ribosomal subunit rRNA binding	GO:0002181//cytoplasmic translation;GO:0006414//translational elongation	K02943//large subunit ribosomal protein LP2	gi|926789439|ref|XP_013903193.1|//60S acidic ribosomal protein P2-4 [Monoraphidium neglectum]	NA	GO:0022625//cytosolic large ribosomal subunit;GO:0030687//preribosome, large subunit precursor	GO:0003735//structural constituent of ribosome;GO:0070180//large ribosomal subunit rRNA binding	GO:0002181//cytoplasmic translation;GO:0006414//translational elongation	K02943//large subunit ribosomal protein LP2	gi|926789439|ref|XP_013903193.1|//60S acidic ribosomal protein P2-4 [Monoraphidium neglectum]
Cz13g04150.t1	Cz13g04150.t1	645.63	615.21	605.71	57.12	70.7	51.68	119.78	109.11	107.45	193.35	234.28	178.79	13.04	16.96	15.08	258.9	243.01	249.05	GO:0016021//integral component of membrane	GO:0017150//tRNA dihydrouridine synthase activity;GO:0050660//flavin adenine dinucleotide binding	GO:0002943//tRNA dihydrouridine synthesis;GO:0055114//oxidation-reduction process	NA	gi|926797605|ref|XP_013906226.1|//tRNA-dihydrouridine synthase 3 [Monoraphidium neglectum]	NA	GO:0016021//integral component of membrane	GO:0017150//tRNA dihydrouridine synthase activity;GO:0050660//flavin adenine dinucleotide binding	GO:0002943//tRNA dihydrouridine synthesis;GO:0055114//oxidation-reduction process	NA	gi|926797605|ref|XP_013906226.1|//tRNA-dihydrouridine synthase 3 [Monoraphidium neglectum]
Cz11g16180.t1	Cz11g16180.t1	642.95	701.22	795.22	2429	1097.29	1028.97	1653.6	1306.09	1572.79	882.22	891.98	909.33	1425.32	1240.97	1462.42	1078.68	1192.25	1171.21	GO:0022625//cytosolic large ribosomal subunit	GO:0003735//structural constituent of ribosome	GO:0006412//translation	K02912//large subunit ribosomal protein L32e	gi|926793531|ref|XP_013905239.1|//60S ribosomal protein L32-1 [Monoraphidium neglectum]	NA	GO:0022625//cytosolic large ribosomal subunit	GO:0003735//structural constituent of ribosome	GO:0006412//translation	K02912//large subunit ribosomal protein L32e	gi|926793531|ref|XP_013905239.1|//60S ribosomal protein L32-1 [Monoraphidium neglectum]
Cz06g24050.t1	Cz06g24050.t1	642.61	701.04	822.9	3411.32	1709.96	1530.18	2367.61	2143.7	2467.98	1059.38	1067.17	1048.33	1489.17	1349.9	1547.31	1567.71	1564.15	1562.94	GO:0022625//cytosolic large ribosomal subunit;GO:0005739//mitochondrion	GO:0003735//structural constituent of ribosome	GO:0002181//cytoplasmic translation;GO:0042273//ribosomal large subunit biogenesis	K02898//large subunit ribosomal protein L26e	gi|255080798|ref|XP_002503972.1|//predicted protein [Micromonas sp. RCC299]	NA	GO:0022625//cytosolic large ribosomal subunit;GO:0005739//mitochondrion	GO:0003735//structural constituent of ribosome	GO:0002181//cytoplasmic translation;GO:0042273//ribosomal large subunit biogenesis	K02898//large subunit ribosomal protein L26e	gi|255080798|ref|XP_002503972.1|//predicted protein [Micromonas sp. RCC299]
Cz05g19080.t1	Cz05g19080.t1	640.69	649.39	699.18	613.16	557.09	536.95	491.78	528.13	520.19	410.37	483.01	474.98	500.47	534.36	696.1	390.64	398.25	378.55	NA	NA	NA	NA	gi|159477553|ref|XP_001696873.1|//hypothetical protein CHLREDRAFT_184901 [Chlamydomonas reinhardtii]	NA	NA	NA	NA	NA	gi|159477553|ref|XP_001696873.1|//hypothetical protein CHLREDRAFT_184901 [Chlamydomonas reinhardtii]
Cz13g15140.t1	Cz13g15140.t1	635.06	678.6	722.49	2443.37	1347.18	1212.67	1819.85	1624.53	1884.75	846.11	853.59	865.52	1363.3	1249.98	1303.12	1293.18	1319.01	1269.3	GO:0022627//cytosolic small ribosomal subunit	GO:0000166//nucleotide binding;GO:0003735//structural constituent of ribosome	GO:0000462//maturation of SSU-rRNA from tricistronic rRNA transcript (SSU-rRNA, 5.8S rRNA, LSU-rRNA);GO:0006412//translation	K02974//small subunit ribosomal protein S24e	gi|720039456|ref|XP_010268312.1|//PREDICTED: 40S ribosomal protein S24-1 [Nelumbo nucifera]	NA	GO:0022627//cytosolic small ribosomal subunit	GO:0000166//nucleotide binding;GO:0003735//structural constituent of ribosome	GO:0000462//maturation of SSU-rRNA from tricistronic rRNA transcript (SSU-rRNA, 5.8S rRNA, LSU-rRNA);GO:0006412//translation	K02974//small subunit ribosomal protein S24e	gi|720039456|ref|XP_010268312.1|//PREDICTED: 40S ribosomal protein S24-1 [Nelumbo nucifera]
Cz02g00040.t1	Cz02g00040.t1	631.33	641.03	675.88	397.35	338.68	278.55	326.83	353.04	327.58	615.07	581.48	601.46	1019.62	1042.88	942.44	267.08	241.62	247.94	NA	NA	NA	K17285//selenium-binding protein 1	gi|760437969|ref|XP_011396053.1|//Selenium-binding protein 1 [Auxenochlorella protothecoides]	NA	NA	NA	NA	K17285//selenium-binding protein 1	gi|760437969|ref|XP_011396053.1|//Selenium-binding protein 1 [Auxenochlorella protothecoides]
UNPLg00655.t1	UNPLg00655.t1	629.54	639.63	742.2	2086.35	1266.89	1167.12	1550.23	1513.38	1769.67	808.42	757.57	785.44	1194.86	1119.17	992.52	1283.59	1516.93	1221.03	GO:0005774//vacuolar membrane;GO:0022625//cytosolic large ribosomal subunit;GO:0005886//plasma membrane	GO:0003735//structural constituent of ribosome	GO:0042254//ribosome biogenesis;GO:0006412//translation	K02882//large subunit ribosomal protein L18Ae	gi|926783498|ref|XP_013900223.1|//60S ribosomal protein L18a-2 [Monoraphidium neglectum]	NA	GO:0005774//vacuolar membrane;GO:0022625//cytosolic large ribosomal subunit;GO:0005886//plasma membrane	GO:0003735//structural constituent of ribosome	GO:0042254//ribosome biogenesis;GO:0006412//translation	K02882//large subunit ribosomal protein L18Ae	gi|926783498|ref|XP_013900223.1|//60S ribosomal protein L18a-2 [Monoraphidium neglectum]
Cz02g33150.t1	Cz02g33150.t1	624.81	655.54	774.96	1998.78	1164.85	1080.23	1414.72	1320.7	1606.81	697.3	687.03	711.45	987.69	1022.26	973.71	1116.89	1269.15	1157.65	GO:0005774//vacuolar membrane;GO:0009506//plasmodesma;GO:0005730//nucleolus;GO:0005794//Golgi apparatus;GO:0022627//cytosolic small ribosomal subunit;GO:0009507//chloroplast	GO:0003723//RNA binding;GO:0005524//ATP binding;GO:0003684//damaged DNA binding;GO:0003735//structural constituent of ribosome;GO:0008534//oxidized purine nucleobase lesion DNA N-glycosylase activity	GO:0006281//DNA repair;GO:0009651//response to salt stress;GO:0006412//translation	K02985//small subunit ribosomal protein S3e;K10841//DNA excision repair protein ERCC-6	gi|74272607|gb|ABA01099.1|//40S ribosomal protein S3 [Chlamydomonas incerta]	NA	GO:0005774//vacuolar membrane;GO:0009506//plasmodesma;GO:0005730//nucleolus;GO:0005794//Golgi apparatus;GO:0022627//cytosolic small ribosomal subunit;GO:0009507//chloroplast	GO:0003723//RNA binding;GO:0005524//ATP binding;GO:0003684//damaged DNA binding;GO:0003735//structural constituent of ribosome;GO:0008534//oxidized purine nucleobase lesion DNA N-glycosylase activity	GO:0006281//DNA repair;GO:0009651//response to salt stress;GO:0006412//translation	K02985//small subunit ribosomal protein S3e;K10841//DNA excision repair protein ERCC-6	gi|74272607|gb|ABA01099.1|//40S ribosomal protein S3 [Chlamydomonas incerta]
Cz03g08060.t1	Cz03g08060.t1	621.02	666.26	760.65	447.29	502.99	454.38	389.92	429.06	423.46	517.41	461.73	462.89	629.67	528.24	493.24	439.48	502.28	431.8	GO:0016021//integral component of membrane;GO:0005886//plasma membrane	GO:0015116//sulfate transmembrane transporter activity	GO:0006810//transport	K18059//sulfate transporter 4	gi|926792273|ref|XP_013904610.1|//sulfate transmembrane transporter [Monoraphidium neglectum]	NA	GO:0016021//integral component of membrane;GO:0005886//plasma membrane	GO:0015116//sulfate transmembrane transporter activity	GO:0006810//transport	K18059//sulfate transporter 4	gi|926792273|ref|XP_013904610.1|//sulfate transmembrane transporter [Monoraphidium neglectum]
Cz04g36090.t1	Cz04g36090.t1	619.41	623.76	681.85	1577.72	1204.07	1080.68	1623.04	1430.67	1655.42	843.93	829.38	901.95	1385.67	1230.95	1295.33	1255.18	1290.73	1262.76	GO:0005634//nucleus;GO:0030686//90S preribosome;GO:0009506//plasmodesma;GO:0005794//Golgi apparatus;GO:0022627//cytosolic small ribosomal subunit;GO:0005886//plasma membrane;GO:0009507//chloroplast	GO:0003735//structural constituent of ribosome	GO:0000028//ribosomal small subunit assembly;GO:0006407//rRNA export from nucleus;GO:0000461//endonucleolytic cleavage to generate mature 3'-end of SSU-rRNA from (SSU-rRNA, 5.8S rRNA, LSU-rRNA);GO:0009651//response to salt stress;GO:0006412//translation;GO:0042256//mature ribosome assembly;GO:0000447//endonucleolytic cleavage in ITS1 to separate SSU-rRNA from 5.8S rRNA and LSU-rRNA from tricistro…	K02998//small subunit ribosomal protein SAe	gi|926790143|ref|XP_013903545.1|//small subunit ribosomal protein SAe [Monoraphidium neglectum]	NA	GO:0005634//nucleus;GO:0030686//90S preribosome;GO:0009506//plasmodesma;GO:0005794//Golgi apparatus;GO:0022627//cytosolic small ribosomal subunit;GO:0005886//plasma membrane;GO:0009507//chloroplast	GO:0003735//structural constituent of ribosome	GO:0000028//ribosomal small subunit assembly;GO:0006407//rRNA export from nucleus;GO:0000461//endonucleolytic cleavage to generate mature 3'-end of SSU-rRNA from (SSU-rRNA, 5.8S rRNA, LSU-rRNA);GO:0009651//response to salt stress;GO:0006412//translation;GO:0042256//mature ribosome assembly;GO:0000447//endonucleolytic cleavage in ITS1 to separate SSU-rRNA from 5.8S rRNA and LSU-rRNA from tricistro…	K02998//small subunit ribosomal protein SAe	gi|926790143|ref|XP_013903545.1|//small subunit ribosomal protein SAe [Monoraphidium neglectum]
Cz08g25270.t1	Cz08g25270.t1	617.84	594.4	667.04	3585.27	2234.18	2133.75	504.7	838.09	504.85	1269.59	1261.48	1294.09	357.12	610.72	548.74	83.63	93.97	131.99	NA	GO:0016491//oxidoreductase activity	NA	K03386//peroxiredoxin (alkyl hydroperoxide reductase subunit C) [EC:1.11.1.15];K11187//peroxiredoxin 5, atypical 2-Cys peroxiredoxin [EC:1.11.1.15]	gi|926771164|ref|XP_013894056.1|//Peroxiredoxin-2F [Monoraphidium neglectum]	NA	NA	GO:0016491//oxidoreductase activity	NA	K03386//peroxiredoxin (alkyl hydroperoxide reductase subunit C) [EC:1.11.1.15];K11187//peroxiredoxin 5, atypical 2-Cys peroxiredoxin [EC:1.11.1.15]	gi|926771164|ref|XP_013894056.1|//Peroxiredoxin-2F [Monoraphidium neglectum]
Cz16g02120.t1	Cz16g02120.t1	617.77	602.28	662.46	1908.45	1179.42	1043.84	1498.7	1276.75	1481.11	663.49	670.94	725.42	1055.53	1006.48	979.83	1088.46	1141.31	1104.58	GO:0022625//cytosolic large ribosomal subunit	GO:0003735//structural constituent of ribosome	GO:0006412//translation	K02930//large subunit ribosomal protein L4e	gi|926798017|ref|XP_013906432.1|//60S ribosomal protein L4 [Monoraphidium neglectum]	NA	GO:0022625//cytosolic large ribosomal subunit	GO:0003735//structural constituent of ribosome	GO:0006412//translation	K02930//large subunit ribosomal protein L4e	gi|926798017|ref|XP_013906432.1|//60S ribosomal protein L4 [Monoraphidium neglectum]
Cz17g07100.t1	Cz17g07100.t1	615.52	585.15	700.17	1091.5	705.64	580.11	848.68	692.46	820.96	584.4	667.67	599.1	515.27	590.36	623.63	1043	1122.98	1038.41	GO:0005783//endoplasmic reticulum	GO:0003756//protein disulfide isomerase activity	GO:0034976//response to endoplasmic reticulum stress;GO:0045454//cell redox homeostasis	K09580//protein disulfide-isomerase A1 [EC:5.3.4.1]	gi|159487489|ref|XP_001701755.1|//protein disulfide isomerase 1 [Chlamydomonas reinhardtii]	PDI3	GO:0005783//endoplasmic reticulum	GO:0003756//protein disulfide isomerase activity	GO:0034976//response to endoplasmic reticulum stress;GO:0045454//cell redox homeostasis	K09580//protein disulfide-isomerase A1 [EC:5.3.4.1]	gi|159487489|ref|XP_001701755.1|//protein disulfide isomerase 1 [Chlamydomonas reinhardtii]
Cz11g12080.t1	Cz11g12080.t1	615.25	602.92	712.34	2311.43	1274.04	1086.93	1611.5	1419.34	1665.75	756.09	735.78	768.89	1256.54	1199.18	1191.39	1099.88	1199.56	1138.82	GO:0022627//cytosolic small ribosomal subunit	GO:0003735//structural constituent of ribosome	GO:0000028//ribosomal small subunit assembly;GO:0006412//translation	K02966//small subunit ribosomal protein S19e	gi|926798215|ref|XP_013906531.1|//40S ribosomal protein S19-1 [Monoraphidium neglectum]	NA	GO:0022627//cytosolic small ribosomal subunit	GO:0003735//structural constituent of ribosome	GO:0000028//ribosomal small subunit assembly;GO:0006412//translation	K02966//small subunit ribosomal protein S19e	gi|926798215|ref|XP_013906531.1|//40S ribosomal protein S19-1 [Monoraphidium neglectum]
Cz07g29220.t1	Cz07g29220.t1	613.39	726.82	769.73	262.89	285.46	280.88	156.72	165.78	161.59	217.07	158.59	160.8	279.88	300.25	278.85	133.21	177.16	144.34	NA	NA	NA	NA	gi|926786186|ref|XP_013901567.1|//hypothetical protein MNEG_5413 [Monoraphidium neglectum]	NA	NA	NA	NA	NA	gi|926786186|ref|XP_013901567.1|//hypothetical protein MNEG_5413 [Monoraphidium neglectum]
Cz06g22210.t1	Cz06g22210.t1	608.06	514	502.76	20.52	32.09	29.66	35.8	41.52	40.63	569.56	599.07	504.19	5.56	21.89	15.43	717.83	750.74	721.04	GO:0005886//plasma membrane	GO:0055055//D-glucose:proton symporter activity;GO:0015578//mannose transmembrane transporter activity;GO:0005354//galactose transmembrane transporter activity	GO:0071333//cellular response to glucose stimulus;GO:0008646//high-affinity hexose transport	K16055//trehalose 6-phosphate synthase/phosphatase [EC:2.4.1.15 3.1.3.12];K08150//MFS transporter, SP family, solute carrier family 2 (myo-inositol transporter), member 13	gi|926798793|ref|XP_013906820.1|//hypothetical protein MNEG_0159 [Monoraphidium neglectum]	NA	GO:0005886//plasma membrane	GO:0055055//D-glucose:proton symporter activity;GO:0015578//mannose transmembrane transporter activity;GO:0005354//galactose transmembrane transporter activity	GO:0071333//cellular response to glucose stimulus;GO:0008646//high-affinity hexose transport	K16055//trehalose 6-phosphate synthase/phosphatase [EC:2.4.1.15 3.1.3.12];K08150//MFS transporter, SP family, solute carrier family 2 (myo-inositol transporter), member 13	gi|926798793|ref|XP_013906820.1|//hypothetical protein MNEG_0159 [Monoraphidium neglectum]
Cz14g18200.t1	Cz14g18200.t1	606.54	537.11	564.04	1181.89	816.39	723.76	1219.63	1307.18	1360.1	519.81	558.83	513.08	330.94	396.58	390.88	944.18	999.45	902.13	GO:0005789//endoplasmic reticulum membrane	GO:0003755//peptidyl-prolyl cis-trans isomerase activity;GO:0005528//FK506 binding	GO:0000413//protein peptidyl-prolyl isomerization;GO:0061077//chaperone-mediated protein folding	K09568//FK506-binding protein 1 [EC:5.2.1.8]	gi|760446757|ref|XP_011400447.1|//FK506-binding protein 1 [Auxenochlorella protothecoides]	NA	GO:0005789//endoplasmic reticulum membrane	GO:0003755//peptidyl-prolyl cis-trans isomerase activity;GO:0005528//FK506 binding	GO:0000413//protein peptidyl-prolyl isomerization;GO:0061077//chaperone-mediated protein folding	K09568//FK506-binding protein 1 [EC:5.2.1.8]	gi|760446757|ref|XP_011400447.1|//FK506-binding protein 1 [Auxenochlorella protothecoides]
Cz07g18160.t1	Cz07g18160.t1	606.06	523.08	539.33	737.96	1753.89	2022.83	862.52	982.2	828.72	836.5	911.57	879.94	222.25	298.67	191.81	477.2	480.5	541.39	GO:0016020//membrane	GO:0022891//substrate-specific transmembrane transporter activity	GO:0055085//transmembrane transport;GO:0008645//hexose transport	K16055//trehalose 6-phosphate synthase/phosphatase [EC:2.4.1.15 3.1.3.12];K08150//MFS transporter, SP family, solute carrier family 2 (myo-inositol transporter), member 13	gi|926798809|ref|XP_013906828.1|//Sugar transport protein 10 [Monoraphidium neglectum]	NA	GO:0016020//membrane	GO:0022891//substrate-specific transmembrane transporter activity	GO:0055085//transmembrane transport;GO:0008645//hexose transport	K16055//trehalose 6-phosphate synthase/phosphatase [EC:2.4.1.15 3.1.3.12];K08150//MFS transporter, SP family, solute carrier family 2 (myo-inositol transporter), member 13	gi|926798809|ref|XP_013906828.1|//Sugar transport protein 10 [Monoraphidium neglectum]
Cz02g08220.t1	Cz02g08220.t1	602.63	596.47	511.36	253.9	624.05	752.32	396.49	412.8	377.87	625.04	698.29	714.25	550.45	449.72	481.3	301.45	282.23	293.44	NA	NA	NA	NA	NA	NA	NA	NA	NA	NA
Cz17g07150.t1	Cz17g07150.t1	600.62	532.23	513.14	146.12	167.95	200.29	134.93	138.6	142.58	466.25	365.37	365.36	52.89	105.72	101.91	628.61	827.82	718.58	NA	NA	NA	NA	NA	NA	NA	NA	NA	NA
Cz08g19310.t1	Cz08g19310.t1	591.98	707.29	816.01	1271.14	673.49	639.59	594.35	558.01	610.41	661.12	548.26	528.54	797.11	644.6	719.14	546.69	572.7	572.27	NA	NA	NA	NA	gi|926783260|ref|XP_013900104.1|//hypothetical protein MNEG_6879 [Monoraphidium neglectum]	NA	NA	NA	NA	NA	gi|926783260|ref|XP_013900104.1|//hypothetical protein MNEG_6879 [Monoraphidium neglectum]
Cz12g12300.t1	Cz12g12300.t1	590.16	629.32	770.95	2344.32	1192.87	1038.44	1686.51	1417.23	1712.49	791.56	771.24	766.79	1134.72	989.07	1121.22	1173.15	1277.22	1162.75	GO:0022625//cytosolic large ribosomal subunit	GO:0003729//mRNA binding;GO:0003735//structural constituent of ribosome	GO:0006412//translation;GO:0000463//maturation of LSU-rRNA from tricistronic rRNA transcript (SSU-rRNA, 5.8S rRNA, LSU-rRNA)	K02918//large subunit ribosomal protein L35e	gi|926779424|ref|XP_013898186.1|//60S ribosomal protein L35 [Monoraphidium neglectum]	NA	GO:0022625//cytosolic large ribosomal subunit	GO:0003729//mRNA binding;GO:0003735//structural constituent of ribosome	GO:0006412//translation;GO:0000463//maturation of LSU-rRNA from tricistronic rRNA transcript (SSU-rRNA, 5.8S rRNA, LSU-rRNA)	K02918//large subunit ribosomal protein L35e	gi|926779424|ref|XP_013898186.1|//60S ribosomal protein L35 [Monoraphidium neglectum]
Cz18g10200.t1	Cz18g10200.t1	586.48	548.77	630.71	2918.02	2071.15	1944.68	5614.05	5689.99	6088.69	235.78	365.01	231.85	50.43	47.25	43.24	940.81	1005.51	910.83	NA	NA	NA	NA	gi|926792271|ref|XP_013904609.1|//hypothetical protein MNEG_2366 [Monoraphidium neglectum]	NA	NA	NA	NA	NA	gi|926792271|ref|XP_013904609.1|//hypothetical protein MNEG_2366 [Monoraphidium neglectum]
Cz09g23180.t1	Cz09g23180.t1	582.25	640.1	688.86	920.43	662.17	578.77	1137.03	1019.26	1159.47	381.74	441.62	415.34	509.27	523.19	535.4	1003.78	982.17	987.15	GO:0009507//chloroplast	GO:0005515//protein binding;GO:0004601//peroxidase activity;GO:0051920//peroxiredoxin activity	GO:0098869//cellular oxidant detoxification;GO:0042744//hydrogen peroxide catabolic process;GO:0055114//oxidation-reduction process	K03386//peroxiredoxin (alkyl hydroperoxide reductase subunit C) [EC:1.11.1.15]	gi|926791333|ref|XP_013904140.1|//peroxiredoxin (alkyl hydroperoxidereductase subunit C) [Monoraphidium neglectum]	NA	GO:0009507//chloroplast	GO:0005515//protein binding;GO:0004601//peroxidase activity;GO:0051920//peroxiredoxin activity	GO:0098869//cellular oxidant detoxification;GO:0042744//hydrogen peroxide catabolic process;GO:0055114//oxidation-reduction process	K03386//peroxiredoxin (alkyl hydroperoxide reductase subunit C) [EC:1.11.1.15]	gi|926791333|ref|XP_013904140.1|//peroxiredoxin (alkyl hydroperoxidereductase subunit C) [Monoraphidium neglectum]
Cz02g32210.t1	Cz02g32210.t1	578.51	626.67	681.23	2095.06	1272.43	1114.48	1528.08	1457.96	1528.48	799.98	742.02	781.77	1375.66	1235.28	1299.67	1239.36	1215.78	1169.15	GO:0005730//nucleolus;GO:0022625//cytosolic large ribosomal subunit	GO:0003735//structural constituent of ribosome	GO:0048467//gynoecium development;GO:1902626//assembly of large subunit precursor of preribosome;GO:0009734//auxin-activated signaling pathway;GO:0000027//ribosomal large subunit assembly;GO:0006412//translation	K02896//large subunit ribosomal protein L24e	gi|926786574|ref|XP_013901761.1|//60S ribosomal protein L24-2 [Monoraphidium neglectum]	NA	GO:0005730//nucleolus;GO:0022625//cytosolic large ribosomal subunit	GO:0003735//structural constituent of ribosome	GO:0048467//gynoecium development;GO:1902626//assembly of large subunit precursor of preribosome;GO:0009734//auxin-activated signaling pathway;GO:0000027//ribosomal large subunit assembly;GO:0006412//translation	K02896//large subunit ribosomal protein L24e	gi|926786574|ref|XP_013901761.1|//60S ribosomal protein L24-2 [Monoraphidium neglectum]
Cz02g31270.t1	Cz02g31270.t1	577.87	573.67	623.38	1732.87	1316.18	1157.86	1376.4	1180.38	1300.66	548.91	540.01	565.13	1091.65	1016.45	1003.64	1030.34	1032.46	1003.12	GO:0005737//cytoplasm	GO:0003746//translation elongation factor activity;GO:0005525//GTP binding;GO:0003924//GTPase activity	GO:0006414//translational elongation	K03234//elongation factor 2	gi|81157943|dbj|BAE48222.1|//elongation factor 2 [Chlorella pyrenoidosa]	NA	GO:0005737//cytoplasm	GO:0003746//translation elongation factor activity;GO:0005525//GTP binding;GO:0003924//GTPase activity	GO:0006414//translational elongation	K03234//elongation factor 2	gi|81157943|dbj|BAE48222.1|//elongation factor 2 [Chlorella pyrenoidosa]
Cz12g15120.t1	Cz12g15120.t1	575.73	586.08	900.3	1865.64	1155.87	1144.54	1102.84	1574.64	1947.92	1360.03	1001.74	1098.21	746.77	901.5	985.41	1828.85	3300.25	1816.24	GO:0022627//cytosolic small ribosomal subunit;GO:0009507//chloroplast	GO:0003735//structural constituent of ribosome;GO:0019843//rRNA binding	GO:0046677//response to antibiotic;GO:0006412//translation	K02951//small subunit ribosomal protein S12e	gi|302851932|ref|XP_002957488.1|//component of cytosolic 80S ribosome and 40S small subunit [Volvox carteri f. nagariensis]	NA	GO:0022627//cytosolic small ribosomal subunit;GO:0009507//chloroplast	GO:0003735//structural constituent of ribosome;GO:0019843//rRNA binding	GO:0046677//response to antibiotic;GO:0006412//translation	K02951//small subunit ribosomal protein S12e	gi|302851932|ref|XP_002957488.1|//component of cytosolic 80S ribosome and 40S small subunit [Volvox carteri f. nagariensis]
Cz06g11020.t1	Cz06g11020.t1	574.35	605.98	717.98	2423.31	1275.43	1061.27	1654.08	1494.87	1714.24	727.96	729.99	767.83	1224.23	1161.21	1051.53	1287.25	1256.7	1203.94	GO:0022625//cytosolic large ribosomal subunit;GO:0016021//integral component of membrane	GO:0003735//structural constituent of ribosome;GO:0019843//rRNA binding	GO:0000027//ribosomal large subunit assembly;GO:0006412//translation	K02868//large subunit ribosomal protein L11e	gi|926776618|ref|XP_013896783.1|//60S ribosomal protein L11, partial [Monoraphidium neglectum]	NA	GO:0022625//cytosolic large ribosomal subunit;GO:0016021//integral component of membrane	GO:0003735//structural constituent of ribosome;GO:0019843//rRNA binding	GO:0000027//ribosomal large subunit assembly;GO:0006412//translation	K02868//large subunit ribosomal protein L11e	gi|926776618|ref|XP_013896783.1|//60S ribosomal protein L11, partial [Monoraphidium neglectum]
Cz12g09050.t1	Cz12g09050.t1	571.43	614.9	616.5	425.04	394.71	372.91	468.63	491.1	469.61	372.06	389.93	343.22	233.53	224.17	242.19	413.28	400.16	375.35	NA	NA	GO:0008152//metabolic process	K03809//NAD(P)H dehydrogenase (quinone) [EC:1.6.5.2]	gi|302831898|ref|XP_002947514.1|//hypothetical protein VOLCADRAFT_108932 [Volvox carteri f. nagariensis]	NA	NA	NA	GO:0008152//metabolic process	K03809//NAD(P)H dehydrogenase (quinone) [EC:1.6.5.2]	gi|302831898|ref|XP_002947514.1|//hypothetical protein VOLCADRAFT_108932 [Volvox carteri f. nagariensis]
Cz08g32140.t1	Cz08g32140.t1	570.42	677.21	814.07	2028.09	1079.37	932.81	1402.87	1402.84	1620.15	818.94	660.07	764.22	1076.09	1038.27	1021.45	1240.36	1675.88	1281.53	GO:0022625//cytosolic large ribosomal subunit	GO:0003735//structural constituent of ribosome	GO:0002181//cytoplasmic translation;GO:0042273//ribosomal large subunit biogenesis	K02917//large subunit ribosomal protein L35Ae	gi|926790497|ref|XP_013903722.1|//hypothetical protein MNEG_3250 [Monoraphidium neglectum]	NA	GO:0022625//cytosolic large ribosomal subunit	GO:0003735//structural constituent of ribosome	GO:0002181//cytoplasmic translation;GO:0042273//ribosomal large subunit biogenesis	K02917//large subunit ribosomal protein L35Ae	gi|926790497|ref|XP_013903722.1|//hypothetical protein MNEG_3250 [Monoraphidium neglectum]
Cz13g13220.t1	Cz13g13220.t1	569	630.86	820.26	2181.54	1035.35	930.24	1387.57	1343.64	1718.9	828.78	743	741.87	886.4	808.9	935.85	1167.36	1337.02	1155.36	GO:0022627//cytosolic small ribosomal subunit	GO:0003735//structural constituent of ribosome	GO:0006407//rRNA export from nucleus;GO:0006412//translation	K02979//small subunit ribosomal protein S28e	gi|926784868|ref|XP_013900908.1|//40S ribosomal protein S28 [Monoraphidium neglectum]	NA	GO:0022627//cytosolic small ribosomal subunit	GO:0003735//structural constituent of ribosome	GO:0006407//rRNA export from nucleus;GO:0006412//translation	K02979//small subunit ribosomal protein S28e	gi|926784868|ref|XP_013900908.1|//40S ribosomal protein S28 [Monoraphidium neglectum]
Cz05g10010.t1	Cz05g10010.t1	567.61	563.8	572.04	1253.64	1103.21	1039.96	716.3	690.41	658.38	957.35	873.74	982.7	972.8	1059.55	1053.83	467.74	413.04	421.85	GO:0016020//membrane;GO:0005634//nucleus;GO:0000015//phosphopyruvate hydratase complex	GO:0000287//magnesium ion binding;GO:0004634//phosphopyruvate hydratase activity	GO:0006096//glycolytic process	K01689//enolase [EC:4.2.1.11]	gi|302833056|ref|XP_002948092.1|//hypothetical protein VOLCADRAFT_79991 [Volvox carteri f. nagariensis]	ENO	GO:0016020//membrane;GO:0005634//nucleus;GO:0000015//phosphopyruvate hydratase complex	GO:0000287//magnesium ion binding;GO:0004634//phosphopyruvate hydratase activity	GO:0006096//glycolytic process	K01689//enolase [EC:4.2.1.11]	gi|302833056|ref|XP_002948092.1|//hypothetical protein VOLCADRAFT_79991 [Volvox carteri f. nagariensis]
Cz08g09080.t1	Cz08g09080.t1	565.98	521.77	588.16	1928.59	1703.45	1561.75	2564.64	2262.95	2671.49	490.58	637.3	564.67	1183.03	1212.12	1105.76	2020.23	2123.18	2012.55	NA	GO:1901363//heterocyclic compound binding;GO:0097159//organic cyclic compound binding	NA	K12741//heterogeneous nuclear ribonucleoprotein A1/A3;K12885//heterogeneous nuclear ribonucleoprotein G	gi|159472653|ref|XP_001694459.1|//glycine-rich RNA-binding protein [Chlamydomonas reinhardtii]	NA	NA	GO:1901363//heterocyclic compound binding;GO:0097159//organic cyclic compound binding	NA	K12741//heterogeneous nuclear ribonucleoprotein A1/A3;K12885//heterogeneous nuclear ribonucleoprotein G	gi|159472653|ref|XP_001694459.1|//glycine-rich RNA-binding protein [Chlamydomonas reinhardtii]
Cz12g12230.t1	Cz12g12230.t1	563.61	698.17	756.24	149.9	144.53	107.5	371.78	353.99	377.32	318.06	430.32	377.9	21.51	15.99	18.71	912.69	927.7	882.36	GO:0009538//photosystem I reaction center	NA	GO:0015979//photosynthesis	K02695//photosystem I subunit VI	gi|302850724|ref|XP_002956888.1|//photosystem I reaction center subunit VI, chloroplast precursor [Volvox carteri f. nagariensis]	PSAH	GO:0009538//photosystem I reaction center	NA	GO:0015979//photosynthesis	K02695//photosystem I subunit VI	gi|302850724|ref|XP_002956888.1|//photosystem I reaction center subunit VI, chloroplast precursor [Volvox carteri f. nagariensis]
Cz10g20060.t1	Cz10g20060.t1	561.44	532.11	693.25	2422.65	1256.86	861.14	1717.42	1407.43	1551.25	772.04	741.85	857.72	1300.02	1314.34	1076.74	1252.91	1017.94	1056.01	GO:0022625//cytosolic large ribosomal subunit	GO:0003735//structural constituent of ribosome	GO:0002181//cytoplasmic translation	K02910//large subunit ribosomal protein L31e	gi|302833585|ref|XP_002948356.1|//component of cytosolic 80S ribosome and 60S large subunit [Volvox carteri f. nagariensis]	NA	GO:0022625//cytosolic large ribosomal subunit	GO:0003735//structural constituent of ribosome	GO:0002181//cytoplasmic translation	K02910//large subunit ribosomal protein L31e	gi|302833585|ref|XP_002948356.1|//component of cytosolic 80S ribosome and 60S large subunit [Volvox carteri f. nagariensis]
Cz06g21030.t1	Cz06g21030.t1	561.1	632.7	710.9	2057.88	1157.31	1067.08	1504.96	1530.33	1810.24	739.69	684.84	675.45	1041.9	998.04	1125.46	1220.42	1470	1192.62	GO:0016021//integral component of membrane;GO:0022625//cytosolic large ribosomal subunit	GO:0003735//structural constituent of ribosome	GO:0002181//cytoplasmic translation	K02877//large subunit ribosomal protein L15e	gi|159487539|ref|XP_001701780.1|//ribosomal protein L15, component of cytosolic 80S ribosome and 60S large subunit [Chlamydomonas reinhardtii]	NA	GO:0016021//integral component of membrane;GO:0022625//cytosolic large ribosomal subunit	GO:0003735//structural constituent of ribosome	GO:0002181//cytoplasmic translation	K02877//large subunit ribosomal protein L15e	gi|159487539|ref|XP_001701780.1|//ribosomal protein L15, component of cytosolic 80S ribosome and 60S large subunit [Chlamydomonas reinhardtii]
Cz03g08070.t1	Cz03g08070.t1	559.84	638.97	618.22	191.47	388.19	395.81	309.76	364.62	337.91	496.5	452.92	440.47	567.63	501.97	482.46	394.19	449.18	397.52	GO:0016021//integral component of membrane;GO:0005886//plasma membrane	GO:0015291//secondary active transmembrane transporter activity;GO:0015116//sulfate transmembrane transporter activity	GO:0055085//transmembrane transport;GO:0008272//sulfate transport	K18059//sulfate transporter 4	gi|926792273|ref|XP_013904610.1|//sulfate transmembrane transporter [Monoraphidium neglectum]	NA	GO:0016021//integral component of membrane;GO:0005886//plasma membrane	GO:0015291//secondary active transmembrane transporter activity;GO:0015116//sulfate transmembrane transporter activity	GO:0055085//transmembrane transport;GO:0008272//sulfate transport	K18059//sulfate transporter 4	gi|926792273|ref|XP_013904610.1|//sulfate transmembrane transporter [Monoraphidium neglectum]
Cz06g06080.t1	Cz06g06080.t1	554.29	623.63	708.07	2829.98	1510	1265.21	2129.39	1929.31	2165.17	948.63	883.4	924.23	1541.56	1335.98	1236.08	1599.21	1637.23	1447.23	GO:0022627//cytosolic small ribosomal subunit;GO:0005739//mitochondrion;GO:0009507//chloroplast	GO:0003735//structural constituent of ribosome;GO:0019843//rRNA binding	GO:0046677//response to antibiotic;GO:0045903//positive regulation of translational fidelity	K02987//small subunit ribosomal protein S4e	gi|552840788|ref|XP_005850141.1|//hypothetical protein CHLNCDRAFT_59606 [Chlorella variabilis]	NA	GO:0022627//cytosolic small ribosomal subunit;GO:0005739//mitochondrion;GO:0009507//chloroplast	GO:0003735//structural constituent of ribosome;GO:0019843//rRNA binding	GO:0046677//response to antibiotic;GO:0045903//positive regulation of translational fidelity	K02987//small subunit ribosomal protein S4e	gi|552840788|ref|XP_005850141.1|//hypothetical protein CHLNCDRAFT_59606 [Chlorella variabilis]
Cz17g07120.t1	Cz17g07120.t1	554.01	488.59	554.27	474.42	503.92	464.68	623.21	566.84	588.8	503.88	552.05	518.43	429.07	473.94	479.3	846.49	883.38	867.96	GO:0016020//membrane;GO:0043231//intracellular membrane-bounded organelle;GO:0044444//cytoplasmic part	GO:0003756//protein disulfide isomerase activity	GO:0009987//cellular process	K09580//protein disulfide-isomerase A1 [EC:5.3.4.1]	gi|926767576|ref|XP_013892840.1|//prolyl 4-hydroxylase, beta polypeptide [Monoraphidium neglectum]	PDI2	GO:0016020//membrane;GO:0043231//intracellular membrane-bounded organelle;GO:0044444//cytoplasmic part	GO:0003756//protein disulfide isomerase activity	GO:0009987//cellular process	K09580//protein disulfide-isomerase A1 [EC:5.3.4.1]	gi|926767576|ref|XP_013892840.1|//prolyl 4-hydroxylase, beta polypeptide [Monoraphidium neglectum]
Cz11g24160.t1	Cz11g24160.t1	552.53	539.99	509.15	1523.36	1938.28	1872.11	3048.55	2771.32	2664.35	820.46	1261.08	970.17	158.55	276.82	251.73	2219.72	1994.03	2109.68	NA	GO:0008172//S-methyltransferase activity	GO:1901605//alpha-amino acid metabolic process	K00549//5-methyltetrahydropteroyltriglutamate--homocysteine methyltransferase [EC:2.1.1.14]	gi|926799059|ref|XP_013906953.1|//5-methyltetrahydropteroyltriglutamate--homocysteine S-methyltransferase [Monoraphidium neglectum]	NA	NA	GO:0008172//S-methyltransferase activity	GO:1901605//alpha-amino acid metabolic process	K00549//5-methyltetrahydropteroyltriglutamate--homocysteine methyltransferase [EC:2.1.1.14]	gi|926799059|ref|XP_013906953.1|//5-methyltetrahydropteroyltriglutamate--homocysteine S-methyltransferase [Monoraphidium neglectum]
Cz03g18060.t1	Cz03g18060.t1	552.4	631.34	736.9	1668.42	952.43	913.32	1231.98	1208.66	1513.3	1176.28	905.9	967.37	1293.06	1178.82	1477.35	1055.26	1527.02	1127.15	GO:0005840//ribosome	NA	NA	K02983//small subunit ribosomal protein S30e	gi|545371073|ref|XP_005650138.1|//putative 40S ribosomal protein S30 [Coccomyxa subellipsoidea C-169]	NA	GO:0005840//ribosome	NA	NA	K02983//small subunit ribosomal protein S30e	gi|545371073|ref|XP_005650138.1|//putative 40S ribosomal protein S30 [Coccomyxa subellipsoidea C-169]
Cz05g13020.t1	Cz05g13020.t1	551.4	569.19	694.46	1543.82	987.33	889.75	1325.26	1308.35	1458.14	612.93	581.67	583.74	795.63	749.63	763.08	929.36	1053.73	966.33	GO:0005774//vacuolar membrane;GO:0005730//nucleolus;GO:0005794//Golgi apparatus;GO:0022625//cytosolic large ribosomal subunit;GO:0005886//plasma membrane;GO:0009507//chloroplast	GO:0003723//RNA binding;GO:0005515//protein binding;GO:0003735//structural constituent of ribosome	GO:0002181//cytoplasmic translation;GO:0009793//embryo development ending in seed dormancy	K02938//large subunit ribosomal protein L8e	gi|926775446|ref|XP_013896197.1|//60S ribosomal protein L8 [Monoraphidium neglectum]	NA	GO:0005774//vacuolar membrane;GO:0005730//nucleolus;GO:0005794//Golgi apparatus;GO:0022625//cytosolic large ribosomal subunit;GO:0005886//plasma membrane;GO:0009507//chloroplast	GO:0003723//RNA binding;GO:0005515//protein binding;GO:0003735//structural constituent of ribosome	GO:0002181//cytoplasmic translation;GO:0009793//embryo development ending in seed dormancy	K02938//large subunit ribosomal protein L8e	gi|926775446|ref|XP_013896197.1|//60S ribosomal protein L8 [Monoraphidium neglectum]
Cz12g04070.t1	Cz12g04070.t1	548.84	636.44	686.39	1369.26	879.93	793.05	855.84	818.7	817.82	477.49	528.66	451.1	347.32	252.81	247.9	906.18	838.39	879.41	GO:0005634//nucleus;GO:0016021//integral component of membrane;GO:0005737//cytoplasm	NA	GO:0006810//transport	K08770//ubiquitin C	gi|2894308|emb|CAA11269.1|//polyubiquitin [Nicotiana tabacum]	NA	GO:0005634//nucleus;GO:0016021//integral component of membrane;GO:0005737//cytoplasm	NA	GO:0006810//transport	K08770//ubiquitin C	gi|2894308|emb|CAA11269.1|//polyubiquitin [Nicotiana tabacum]
Cz06g13230.t1	Cz06g13230.t1	547.36	503.69	540.06	657.4	698.63	614.23	886.75	803.66	814.01	523.29	637.59	535.92	387.15	492.2	466.95	1022.2	1022.07	988.74	GO:0005788//endoplasmic reticulum lumen	GO:0030246//carbohydrate binding;GO:0005509//calcium ion binding;GO:0051082//unfolded protein binding	GO:0006457//protein folding	K08057//calreticulin	gi|302844895|ref|XP_002953987.1|//hypothetical protein VOLCADRAFT_76046 [Volvox carteri f. nagariensis]	NA	GO:0005788//endoplasmic reticulum lumen	GO:0030246//carbohydrate binding;GO:0005509//calcium ion binding;GO:0051082//unfolded protein binding	GO:0006457//protein folding	K08057//calreticulin	gi|302844895|ref|XP_002953987.1|//hypothetical protein VOLCADRAFT_76046 [Volvox carteri f. nagariensis]
Cz02g31260.t1	Cz02g31260.t1	547.08	516.87	499.52	533.9	910.68	929.72	933.78	889.03	904.32	475.33	494.56	508.87	921.86	907.55	945.33	874.12	810.22	813.2	GO:0005622//intracellular	GO:0003746//translation elongation factor activity;GO:0005525//GTP binding;GO:0003924//GTPase activity	GO:0006414//translational elongation	K03234//elongation factor 2	gi|926789081|ref|XP_013903014.1|//elongation factor EF-2 [Monoraphidium neglectum]	NA	GO:0005622//intracellular	GO:0003746//translation elongation factor activity;GO:0005525//GTP binding;GO:0003924//GTPase activity	GO:0006414//translational elongation	K03234//elongation factor 2	gi|926789081|ref|XP_013903014.1|//elongation factor EF-2 [Monoraphidium neglectum]
Cz11g23150.t1	Cz11g23150.t1	545.34	501.92	548.76	94.47	80.6	64	241.16	234.65	213.14	526.54	649.7	525.38	230.44	247.06	256.36	556.26	591.83	599.86	NA	NA	NA	NA	NA	NA	NA	NA	NA	NA
Cz02g32220.t1	Cz02g32220.t1	543.43	521.76	516.92	2044	1783.73	1688.07	1795.59	1669.47	1654.38	741.68	770.78	734.77	1181.48	1194.11	1312.4	1420.86	1333.2	1344.15	GO:0005622//intracellular	GO:0003743//translation initiation factor activity;GO:0003746//translation elongation factor activity;GO:0005525//GTP binding;GO:0003924//GTPase activity	GO:0006413//translational initiation;GO:0006414//translational elongation	K03231//elongation factor 1-alpha	gi|926786576|ref|XP_013901762.1|//elongation factor EF-1 alpha subunit [Monoraphidium neglectum]	NA	GO:0005622//intracellular	GO:0003743//translation initiation factor activity;GO:0003746//translation elongation factor activity;GO:0005525//GTP binding;GO:0003924//GTPase activity	GO:0006413//translational initiation;GO:0006414//translational elongation	K03231//elongation factor 1-alpha	gi|926786576|ref|XP_013901762.1|//elongation factor EF-1 alpha subunit [Monoraphidium neglectum]
Cz02g35110.t1	Cz02g35110.t1	542.86	513.6	554.97	321.46	251.29	198.74	717.75	660.98	685.66	172.13	235.56	184.19	198.4	214.7	212.38	1033.4	948	937.75	NA	GO:0016628//oxidoreductase activity, acting on the CH-CH group of donors, NAD or NADP as acceptor;GO:0071949//FAD binding;GO:0045550//geranylgeranyl reductase activity	GO:0055114//oxidation-reduction process;GO:0015979//photosynthesis;GO:0008033//tRNA processing;GO:0015995//chlorophyll biosynthetic process	K10960//geranylgeranyl diphosphate/geranylgeranyl-bacteriochlorophyllide a reductase [EC:1.3.1.83 1.3.1.111]	gi|159464036|ref|XP_001690248.1|//geranylgeranyl reductase [Chlamydomonas reinhardtii]	NA	NA	GO:0016628//oxidoreductase activity, acting on the CH-CH group of donors, NAD or NADP as acceptor;GO:0071949//FAD binding;GO:0045550//geranylgeranyl reductase activity	GO:0055114//oxidation-reduction process;GO:0015979//photosynthesis;GO:0008033//tRNA processing;GO:0015995//chlorophyll biosynthetic process	K10960//geranylgeranyl diphosphate/geranylgeranyl-bacteriochlorophyllide a reductase [EC:1.3.1.83 1.3.1.111]	gi|159464036|ref|XP_001690248.1|//geranylgeranyl reductase [Chlamydomonas reinhardtii]
Cz18g04130.t1	Cz18g04130.t1	540.89	506.45	503.52	769.6	875.2	789.37	856.15	786.04	792.5	655.12	654.72	645.61	598.38	550.66	523.63	406.04	362.91	426.74	GO:0005737//cytoplasm	GO:0020037//heme binding;GO:0046872//metal ion binding;GO:0004096//catalase activity	GO:0098869//cellular oxidant detoxification;GO:0042744//hydrogen peroxide catabolic process;GO:0055114//oxidation-reduction process;GO:0042542//response to hydrogen peroxide	K03781//catalase [EC:1.11.1.6]	gi|545359176|ref|XP_005645077.1|//catalase [Coccomyxa subellipsoidea C-169]	NA	GO:0005737//cytoplasm	GO:0020037//heme binding;GO:0046872//metal ion binding;GO:0004096//catalase activity	GO:0098869//cellular oxidant detoxification;GO:0042744//hydrogen peroxide catabolic process;GO:0055114//oxidation-reduction process;GO:0042542//response to hydrogen peroxide	K03781//catalase [EC:1.11.1.6]	gi|545359176|ref|XP_005645077.1|//catalase [Coccomyxa subellipsoidea C-169]
Cz06g27010.t1	Cz06g27010.t1	540.25	535.07	548.4	529.23	633.96	644.4	740.95	720.85	820.23	315.37	344.5	281.89	642.7	627.65	655.99	667.85	647.15	642.4	GO:0030529//intracellular ribonucleoprotein complex;GO:0019013//viral nucleocapsid	GO:0000166//nucleotide binding;GO:0003676//nucleic acid binding	NA	K12893//splicing factor, arginine/serine-rich 4/5/6;K05658//ATP-binding cassette, subfamily B (MDR/TAP), member 1 [EC:3.6.3.44]	gi|552819738|ref|XP_005845475.1|//hypothetical protein CHLNCDRAFT_32263 [Chlorella variabilis]	NA	GO:0030529//intracellular ribonucleoprotein complex;GO:0019013//viral nucleocapsid	GO:0000166//nucleotide binding;GO:0003676//nucleic acid binding	NA	K12893//splicing factor, arginine/serine-rich 4/5/6;K05658//ATP-binding cassette, subfamily B (MDR/TAP), member 1 [EC:3.6.3.44]	gi|552819738|ref|XP_005845475.1|//hypothetical protein CHLNCDRAFT_32263 [Chlorella variabilis]
Cz17g03090.t1	Cz17g03090.t1	539.58	491.16	488.5	218.11	354.55	419.15	172.46	190.1	176.36	384.78	327.97	346.07	75.99	140.23	122.66	256.12	304.37	293.17	NA	NA	NA	NA	gi|926772164|ref|XP_013894556.1|//hypothetical protein MNEG_12427 [Monoraphidium neglectum]	NA	NA	NA	NA	NA	gi|926772164|ref|XP_013894556.1|//hypothetical protein MNEG_12427 [Monoraphidium neglectum]
Cz07g06260.t1	Cz07g06260.t1	534.61	492.06	396.57	228.59	656.95	874.95	317.06	335.36	317.63	749.91	719.16	801.16	506.24	479.84	517.34	273.82	284.63	311.73	NA	NA	NA	NA	gi|926778688|ref|XP_013897818.1|//hypothetical protein MNEG_9164 [Monoraphidium neglectum]	NA	NA	NA	NA	NA	gi|926778688|ref|XP_013897818.1|//hypothetical protein MNEG_9164 [Monoraphidium neglectum]
Cz16g16070.t1	Cz16g16070.t1	532.76	572.06	542.96	496.53	465.16	477.3	422.5	400.89	413.77	525.21	483.1	520.64	621.5	655.73	642.04	443.78	461.78	444.13	NA	NA	NA	NA	NA	NA	NA	NA	NA	NA
Cz16g13170.t1	Cz16g13170.t1	531.33	590.03	622.16	1393.35	1220.91	1211.4	690.72	682.29	684.49	857.36	868.09	847.61	834.39	481.75	518.6	625.07	588.95	639.04	GO:0005634//nucleus;GO:0005737//cytoplasm	NA	NA	K08770//ubiquitin C	gi|545372300|ref|XP_005650632.1|//hexaubiquitin protein [Coccomyxa subellipsoidea C-169]	NA	GO:0005634//nucleus;GO:0005737//cytoplasm	NA	NA	K08770//ubiquitin C	gi|545372300|ref|XP_005650632.1|//hexaubiquitin protein [Coccomyxa subellipsoidea C-169]
Cz06g32120.t1	Cz06g32120.t1	523.85	594.87	623.65	462.1	267.56	210.92	522.43	490.99	578.72	384.88	373.83	353.89	249.81	276.68	255.52	603.74	684.24	566.32	GO:0005960//glycine cleavage complex;GO:0005739//mitochondrion	NA	GO:0019464//glycine decarboxylation via glycine cleavage system	K02437//glycine cleavage system H protein	gi|544210717|ref|XP_005535759.1|//similar to glycine cleavage system H protein [Cyanidioschyzon merolae strain 10D]	NA	GO:0005960//glycine cleavage complex;GO:0005739//mitochondrion	NA	GO:0019464//glycine decarboxylation via glycine cleavage system	K02437//glycine cleavage system H protein	gi|544210717|ref|XP_005535759.1|//similar to glycine cleavage system H protein [Cyanidioschyzon merolae strain 10D]
Cz08g10050.t1	Cz08g10050.t1	523.51	704.07	771.64	81.22	67.33	47.09	168.32	164.79	175.35	153	153.16	135.47	87.53	66.69	62.32	301.69	304.59	280.56	NA	GO:0003755//peptidyl-prolyl cis-trans isomerase activity	GO:0006457//protein folding;GO:0000413//protein peptidyl-prolyl isomerization	K09565//peptidyl-prolyl isomerase F (cyclophilin D) [EC:5.2.1.8]	gi|159470977|ref|XP_001693633.1|//peptidyl-prolyl cis-trans isomerase, cyclophilin-type [Chlamydomonas reinhardtii]	NA	NA	GO:0003755//peptidyl-prolyl cis-trans isomerase activity	GO:0006457//protein folding;GO:0000413//protein peptidyl-prolyl isomerization	K09565//peptidyl-prolyl isomerase F (cyclophilin D) [EC:5.2.1.8]	gi|159470977|ref|XP_001693633.1|//peptidyl-prolyl cis-trans isomerase, cyclophilin-type [Chlamydomonas reinhardtii]
Cz12g27270.t1	Cz12g27270.t1	522.41	459.65	429.07	28.29	95.56	112.03	159.52	164.35	166.62	43.59	60.73	51.92	64.89	41.73	50.76	629.38	555.41	539.51	NA	NA	NA	K01672//carbonic anhydrase [EC:4.2.1.1];K01674//carbonic anhydrase [EC:4.2.1.1]	gi|302839368|ref|XP_002951241.1|//hypothetical protein VOLCADRAFT_109791 [Volvox carteri f. nagariensis]	NA	NA	NA	NA	K01672//carbonic anhydrase [EC:4.2.1.1];K01674//carbonic anhydrase [EC:4.2.1.1]	gi|302839368|ref|XP_002951241.1|//hypothetical protein VOLCADRAFT_109791 [Volvox carteri f. nagariensis]
Cz19g03010.t1	Cz19g03010.t1	516.12	485.52	534.48	172.35	127	109.36	82.48	70.17	77.32	113.24	118.02	108.51	118.07	139.23	112.97	40.5	35.3	43.81	NA	NA	GO:0006520//cellular amino acid metabolic process;GO:1901605//alpha-amino acid metabolic process	NA	gi|302836006|ref|XP_002949564.1|//hypothetical protein VOLCADRAFT_89943 [Volvox carteri f. nagariensis]	NA	NA	NA	GO:0006520//cellular amino acid metabolic process;GO:1901605//alpha-amino acid metabolic process	NA	gi|302836006|ref|XP_002949564.1|//hypothetical protein VOLCADRAFT_89943 [Volvox carteri f. nagariensis]
Cz03g01040.t1	Cz03g01040.t1	508.35	487.58	446.52	135.7	203.69	240.6	114.82	119.03	111.34	222.4	211.55	206.6	251.08	290.82	280.72	90.21	75.59	93.17	GO:0005743//mitochondrial inner membrane	GO:0050661//NADP binding;GO:0051287//NAD binding;GO:0008750//NAD(P)+ transhydrogenase (AB-specific) activity	GO:0006740//NADPH regeneration;GO:0015992//proton transport	K00323//NAD(P) transhydrogenase [EC:1.6.1.2]	gi|159484352|ref|XP_001700222.1|//NAD(P) transhydrogenase [Chlamydomonas reinhardtii]	NA	GO:0005743//mitochondrial inner membrane	GO:0050661//NADP binding;GO:0051287//NAD binding;GO:0008750//NAD(P)+ transhydrogenase (AB-specific) activity	GO:0006740//NADPH regeneration;GO:0015992//proton transport	K00323//NAD(P) transhydrogenase [EC:1.6.1.2]	gi|159484352|ref|XP_001700222.1|//NAD(P) transhydrogenase [Chlamydomonas reinhardtii]
Cz09g30180.t1	Cz09g30180.t1	507.71	475.46	526.75	1280.75	793.26	666.49	761.14	759.21	738.26	384.8	415.38	376.03	353.95	404.44	356.89	578.68	574.82	561.03	GO:0043231//intracellular membrane-bounded organelle;GO:0012505//endomembrane system;GO:0044444//cytoplasmic part	GO:0003755//peptidyl-prolyl cis-trans isomerase activity	GO:0006457//protein folding;GO:0000413//protein peptidyl-prolyl isomerization	K01802//peptidylprolyl isomerase [EC:5.2.1.8]	gi|926789921|ref|XP_013903434.1|//peptidyl-prolyl cis-trans isomerase, cyclophilin-type [Monoraphidium neglectum]	NA	GO:0043231//intracellular membrane-bounded organelle;GO:0012505//endomembrane system;GO:0044444//cytoplasmic part	GO:0003755//peptidyl-prolyl cis-trans isomerase activity	GO:0006457//protein folding;GO:0000413//protein peptidyl-prolyl isomerization	K01802//peptidylprolyl isomerase [EC:5.2.1.8]	gi|926789921|ref|XP_013903434.1|//peptidyl-prolyl cis-trans isomerase, cyclophilin-type [Monoraphidium neglectum]
Cz03g14130.t1	Cz03g14130.t1	507.11	508.79	534.03	868.53	735.07	625.51	764	691.54	712.36	563.8	606.94	616.84	572.65	636.61	647.08	359.86	319.35	366.15	GO:0005759//mitochondrial matrix	GO:0004784//superoxide dismutase activity;GO:0046872//metal ion binding	GO:0019430//removal of superoxide radicals;GO:0055114//oxidation-reduction process	K04564//superoxide dismutase, Fe-Mn family [EC:1.15.1.1]	gi|260513076|gb|ACX42439.1|//manganese superoxide dismutase [Chlamydomonas sp. ICE-L]	NA	GO:0005759//mitochondrial matrix	GO:0004784//superoxide dismutase activity;GO:0046872//metal ion binding	GO:0019430//removal of superoxide radicals;GO:0055114//oxidation-reduction process	K04564//superoxide dismutase, Fe-Mn family [EC:1.15.1.1]	gi|260513076|gb|ACX42439.1|//manganese superoxide dismutase [Chlamydomonas sp. ICE-L]
Cz10g26100.t1	Cz10g26100.t1	506.85	475.34	493.7	994.99	553.74	505.59	692.62	657.02	661.99	492.6	479.48	470.14	357.95	434.47	361.79	572.02	623.8	551.32	NA	NA	NA	NA	gi|926793639|ref|XP_013905293.1|//hypothetical protein MNEG_1677 [Monoraphidium neglectum]	NA	NA	NA	NA	NA	gi|926793639|ref|XP_013905293.1|//hypothetical protein MNEG_1677 [Monoraphidium neglectum]
Cz09g30220.t1	Cz09g30220.t1	500.41	552.65	592.58	4628.87	3313.26	3508.51	1087.7	1169.82	1063.06	830.85	802.42	816.83	722.72	975.41	1107.49	592.5	610.08	585.79	NA	GO:0031177//phosphopantetheine binding	GO:0006633//fatty acid biosynthetic process	K03955//NADH dehydrogenase (ubiquinone) 1 alpha/beta subcomplex 1	gi|552842747|ref|XP_005850651.1|//hypothetical protein CHLNCDRAFT_29840 [Chlorella variabilis]	ACP2	NA	GO:0031177//phosphopantetheine binding	GO:0006633//fatty acid biosynthetic process	K03955//NADH dehydrogenase (ubiquinone) 1 alpha/beta subcomplex 1	gi|552842747|ref|XP_005850651.1|//hypothetical protein CHLNCDRAFT_29840 [Chlorella variabilis]
Cz03g32200.t1	Cz03g32200.t1	499.34	437.91	447.27	484.67	600.61	597.76	797.53	784.16	751.24	534.71	589.07	556.42	492.16	539.14	575.06	646.77	605.71	652.46	GO:0009535//chloroplast thylakoid membrane;GO:0005754//mitochondrial proton-transporting ATP synthase, catalytic core	GO:0005524//ATP binding;GO:0046933//proton-transporting ATP synthase activity, rotational mechanism	GO:0015986//ATP synthesis coupled proton transport;GO:0015991//ATP hydrolysis coupled proton transport	K02133//F-type H+-transporting ATPase subunit beta [EC:3.6.3.14]	gi|159466892|ref|XP_001691632.1|//beta subunit of mitochondrial ATP synthase [Chlamydomonas reinhardtii]	ATP2	GO:0009535//chloroplast thylakoid membrane;GO:0005754//mitochondrial proton-transporting ATP synthase, catalytic core	GO:0005524//ATP binding;GO:0046933//proton-transporting ATP synthase activity, rotational mechanism	GO:0015986//ATP synthesis coupled proton transport;GO:0015991//ATP hydrolysis coupled proton transport	K02133//F-type H+-transporting ATPase subunit beta [EC:3.6.3.14]	gi|159466892|ref|XP_001691632.1|//beta subunit of mitochondrial ATP synthase [Chlamydomonas reinhardtii]
Cz16g21020.t1	Cz16g21020.t1	498.9	524.65	529.72	126.38	118.01	121.13	120.67	113.26	128.85	206.91	195.58	204.49	113.74	147.93	157.86	75.75	68.26	90.14	NA	NA	NA	NA	NA	NA	NA	NA	NA	NA
Cz07g02140.t1	Cz07g02140.t1	498.69	505.03	541.37	373.2	271.56	223.2	541.92	451.48	580.22	352	420.27	398.51	196.3	177.34	199.87	715.68	732.73	733.02	GO:0044424//intracellular part	NA	NA	NA	gi|926791259|ref|XP_013904103.1|//Cytochrome b6-f complex subunit 7, chloroplastic [Monoraphidium neglectum]	PETM	GO:0044424//intracellular part	NA	NA	NA	gi|926791259|ref|XP_013904103.1|//Cytochrome b6-f complex subunit 7, chloroplastic [Monoraphidium neglectum]
UNPLg00821.t1	UNPLg00821.t1	498.57	512.63	568.09	1505.06	1260.94	1222.88	683.89	656.98	702.36	713.09	645.4	677.72	581.66	520.21	427.31	324.37	337.23	340.74	NA	NA	NA	NA	NA	NA	NA	NA	NA	NA
Cz10g03190.t1	Cz10g03190.t1	496.91	422.92	434.01	108.55	147.94	140.91	108.89	118.41	114.03	497.05	440.94	440.84	30.04	86.48	69.15	687.24	804.8	726.15	NA	NA	NA	NA	NA	NA	NA	NA	NA	NA
Cz17g17200.t1	Cz17g17200.t1	494	424.16	445.57	290.5	354.44	374.14	279.71	277.6	274.78	502.73	434.47	487.37	493.05	459.3	413.46	252.71	228.09	238.52	NA	GO:0004197//cysteine-type endopeptidase activity	GO:0051603//proteolysis involved in cellular protein catabolic process;GO:0006624//vacuolar protein processing	K01369//legumain [EC:3.4.22.34]	gi|159490395|ref|XP_001703162.1|//vacuolar processing enzyme [Chlamydomonas reinhardtii]	NA	NA	GO:0004197//cysteine-type endopeptidase activity	GO:0051603//proteolysis involved in cellular protein catabolic process;GO:0006624//vacuolar protein processing	K01369//legumain [EC:3.4.22.34]	gi|159490395|ref|XP_001703162.1|//vacuolar processing enzyme [Chlamydomonas reinhardtii]
Cz14g06030.t1	Cz14g06030.t1	492.99	505.97	510.53	175.77	234.65	236.92	106.64	89.28	99.63	358.01	283.71	281.43	347.64	273.16	250.45	129.69	143.83	135.16	NA	NA	NA	NA	gi|926784102|ref|XP_013900525.1|//Transcription factor Pur-alpha 1 [Monoraphidium neglectum]	NA	NA	NA	NA	NA	gi|926784102|ref|XP_013900525.1|//Transcription factor Pur-alpha 1 [Monoraphidium neglectum]
Cz05g10190.t1	Cz05g10190.t1	491.73	485.14	458.93	41.13	51.42	42.29	142.45	152.59	137.3	64.79	87.17	77.96	66.56	68.33	68.18	150.78	129.97	151.19	GO:0009507//chloroplast	GO:0004462//lactoylglutathione lyase activity;GO:0046872//metal ion binding;GO:0051213//dioxygenase activity	GO:0055114//oxidation-reduction process	K08234//glyoxylase I family protein	gi|159481144|ref|XP_001698642.1|//glyoxylase family protein [Chlamydomonas reinhardtii]	NA	GO:0009507//chloroplast	GO:0004462//lactoylglutathione lyase activity;GO:0046872//metal ion binding;GO:0051213//dioxygenase activity	GO:0055114//oxidation-reduction process	K08234//glyoxylase I family protein	gi|159481144|ref|XP_001698642.1|//glyoxylase family protein [Chlamydomonas reinhardtii]
Cz16g07210.t1	Cz16g07210.t1	490.63	540.3	554.3	111.96	132.67	120.78	210.63	226.18	220.74	226.99	197.68	186.64	281.07	261.57	256.77	233.37	250.2	218.8	NA	GO:1901363//heterocyclic compound binding;GO:0097159//organic cyclic compound binding;GO:0046872//metal ion binding	NA	K11654//SWI/SNF-related matrix-associated actin-dependent regulator of chromatin subfamily A member 5 [EC:3.6.4.-];K01062//platelet-activating factor acetylhydrolase [EC:3.1.1.47]	gi|612391280|ref|XP_007511161.1|//predicted protein [Bathycoccus prasinos]	NA	NA	GO:1901363//heterocyclic compound binding;GO:0097159//organic cyclic compound binding;GO:0046872//metal ion binding	NA	K11654//SWI/SNF-related matrix-associated actin-dependent regulator of chromatin subfamily A member 5 [EC:3.6.4.-];K01062//platelet-activating factor acetylhydrolase [EC:3.1.1.47]	gi|612391280|ref|XP_007511161.1|//predicted protein [Bathycoccus prasinos]
Cz03g21090.t1	Cz03g21090.t1	484.12	544.52	738.15	2787.11	1270.67	1100.96	1717.69	1580.08	1872.63	689.6	684.75	641.68	1079.31	1076.31	1019.98	1233.39	1359.81	1211.8	GO:0005762//mitochondrial large ribosomal subunit;GO:0022625//cytosolic large ribosomal subunit;GO:0009536//plastid	GO:0003735//structural constituent of ribosome;GO:0070180//large ribosomal subunit rRNA binding	GO:0006412//translation;GO:0042273//ribosomal large subunit biogenesis	K02875//large subunit ribosomal protein L14e	gi|926778306|ref|XP_013897627.1|//putative 60S ribosomal protein L14 [Monoraphidium neglectum]	NA	GO:0005762//mitochondrial large ribosomal subunit;GO:0022625//cytosolic large ribosomal subunit;GO:0009536//plastid	GO:0003735//structural constituent of ribosome;GO:0070180//large ribosomal subunit rRNA binding	GO:0006412//translation;GO:0042273//ribosomal large subunit biogenesis	K02875//large subunit ribosomal protein L14e	gi|926778306|ref|XP_013897627.1|//putative 60S ribosomal protein L14 [Monoraphidium neglectum]
Cz06g19170.t1	Cz06g19170.t1	483.04	474.36	495.96	1085.1	808.76	807.51	732.45	629.5	680.32	486.36	459.19	506.91	636.87	577.84	588.82	462.59	447.18	446.9	GO:0005737//cytoplasm	GO:0003723//RNA binding;GO:0000166//nucleotide binding	NA	K13126//polyadenylate-binding protein	gi|926777812|ref|XP_013897380.1|//hypothetical protein MNEG_9600 [Monoraphidium neglectum]	NA	GO:0005737//cytoplasm	GO:0003723//RNA binding;GO:0000166//nucleotide binding	NA	K13126//polyadenylate-binding protein	gi|926777812|ref|XP_013897380.1|//hypothetical protein MNEG_9600 [Monoraphidium neglectum]
Cz03g31210.t1	Cz03g31210.t1	482.64	434.79	432.96	252.72	316	404.88	246.7	255.15	230.02	215.26	210.87	206.39	162.53	158.46	208.23	160.57	164.32	187.85	NA	NA	NA	NA	NA	NA	NA	NA	NA	NA
Cz08g05060.t1	Cz08g05060.t1	471.11	479.92	481.33	666.42	578.09	513.77	700.8	676.45	681.46	558.8	602.37	569.66	458.37	507.08	522.05	555.39	515.47	553.35	GO:0005741//mitochondrial outer membrane	NA	GO:0055085//transmembrane transport	K15040//voltage-dependent anion channel protein 2	gi|926782832|ref|XP_013899890.1|//outer membrane protein porin [Monoraphidium neglectum]	NA	GO:0005741//mitochondrial outer membrane	NA	GO:0055085//transmembrane transport	K15040//voltage-dependent anion channel protein 2	gi|926782832|ref|XP_013899890.1|//outer membrane protein porin [Monoraphidium neglectum]
Cz16g07010.t1	Cz16g07010.t1	471.02	463.33	507.47	1628.26	943.2	858.15	1297.54	1172.64	1267.83	646.5	742	725.46	521.06	607.01	587.22	891.71	893.73	861.39	GO:0005774//vacuolar membrane;GO:0048046//apoplast;GO:0009506//plasmodesma;GO:0031514//motile cilium;GO:0005829//cytosol;GO:0005794//Golgi apparatus;GO:0005777//peroxisome;GO:0005886//plasma membrane;GO:0009507//chloroplast	GO:0046872//metal ion binding;GO:0005524//ATP binding;GO:0004550//nucleoside diphosphate kinase activity	GO:0006165//nucleoside diphosphate phosphorylation;GO:0006241//CTP biosynthetic process;GO:0006228//UTP biosynthetic process;GO:0009585//red, far-red light phototransduction;GO:0046686//response to cadmium ion;GO:0009651//response to salt stress;GO:0070301//cellular response to hydrogen peroxide;GO:0006183//GTP biosynthetic process	K00940//nucleoside-diphosphate kinase [EC:2.7.4.6]	gi|926798913|ref|XP_013906880.1|//nucleoside-diphosphate kinase [Monoraphidium neglectum]	NA	GO:0005774//vacuolar membrane;GO:0048046//apoplast;GO:0009506//plasmodesma;GO:0031514//motile cilium;GO:0005829//cytosol;GO:0005794//Golgi apparatus;GO:0005777//peroxisome;GO:0005886//plasma membrane;GO:0009507//chloroplast	GO:0046872//metal ion binding;GO:0005524//ATP binding;GO:0004550//nucleoside diphosphate kinase activity	GO:0006165//nucleoside diphosphate phosphorylation;GO:0006241//CTP biosynthetic process;GO:0006228//UTP biosynthetic process;GO:0009585//red, far-red light phototransduction;GO:0046686//response to cadmium ion;GO:0009651//response to salt stress;GO:0070301//cellular response to hydrogen peroxide;GO:0006183//GTP biosynthetic process	K00940//nucleoside-diphosphate kinase [EC:2.7.4.6]	gi|926798913|ref|XP_013906880.1|//nucleoside-diphosphate kinase [Monoraphidium neglectum]
Cz03g14200.t1	Cz03g14200.t1	468.08	460.23	525.54	856.17	485.07	435.89	677.12	698.81	690.08	376.24	441.85	381.22	367.84	440.39	424.51	518.65	528.16	509.28	GO:0005753//mitochondrial proton-transporting ATP synthase complex;GO:0005886//plasma membrane;GO:0009507//chloroplast	GO:0008270//zinc ion binding;GO:0050897//cobalt ion binding;GO:0046933//proton-transporting ATP synthase activity, rotational mechanism	GO:0015986//ATP synthesis coupled proton transport	K02137//F-type H+-transporting ATPase subunit O	gi|159475757|ref|XP_001695985.1|//mitochondrial ATP synthase subunit 5, OSCP subunit [Chlamydomonas reinhardtii]	OSCP	GO:0005753//mitochondrial proton-transporting ATP synthase complex;GO:0005886//plasma membrane;GO:0009507//chloroplast	GO:0008270//zinc ion binding;GO:0050897//cobalt ion binding;GO:0046933//proton-transporting ATP synthase activity, rotational mechanism	GO:0015986//ATP synthesis coupled proton transport	K02137//F-type H+-transporting ATPase subunit O	gi|159475757|ref|XP_001695985.1|//mitochondrial ATP synthase subunit 5, OSCP subunit [Chlamydomonas reinhardtii]
Cz17g03190.t1	Cz17g03190.t1	467.22	449.89	447.47	281	252.25	231.02	459.98	471.84	455.8	261.89	316.12	288.76	263.12	314.14	275.39	353.48	338.39	355.53	GO:0044434//chloroplast part	NA	NA	K03386//peroxiredoxin (alkyl hydroperoxide reductase subunit C) [EC:1.11.1.15];K11187//peroxiredoxin 5, atypical 2-Cys peroxiredoxin [EC:1.11.1.15]	gi|302849676|ref|XP_002956367.1|//peroxiredoxin, type II [Volvox carteri f. nagariensis]	NA	GO:0044434//chloroplast part	NA	NA	K03386//peroxiredoxin (alkyl hydroperoxide reductase subunit C) [EC:1.11.1.15];K11187//peroxiredoxin 5, atypical 2-Cys peroxiredoxin [EC:1.11.1.15]	gi|302849676|ref|XP_002956367.1|//peroxiredoxin, type II [Volvox carteri f. nagariensis]
Cz14g06040.t1	Cz14g06040.t1	464.17	395	542.16	581.37	259.4	173.7	130.3	120.33	129.09	261.19	224.79	160.74	294.49	225.2	192.87	123.57	139.94	126.11	NA	NA	NA	NA	NA	NA	NA	NA	NA	NA
Cz05g11070.t1	Cz05g11070.t1	452.87	458.35	532.62	1980.94	923.96	796.31	1342.16	1133.94	1368.93	521.17	479.09	512.04	711.86	647.64	588.95	1035.13	1138.82	1035.75	GO:0022627//cytosolic small ribosomal subunit	GO:0003735//structural constituent of ribosome	GO:0000028//ribosomal small subunit assembly	K02947//small subunit ribosomal protein S10e	gi|926794385|ref|XP_013905666.1|//40S ribosomal protein S10 [Monoraphidium neglectum]	NA	GO:0022627//cytosolic small ribosomal subunit	GO:0003735//structural constituent of ribosome	GO:0000028//ribosomal small subunit assembly	K02947//small subunit ribosomal protein S10e	gi|926794385|ref|XP_013905666.1|//40S ribosomal protein S10 [Monoraphidium neglectum]
Cz07g16040.t1	Cz07g16040.t1	449.11	437.36	503.79	1823.59	1283.92	1081.93	1539.26	1448.16	1561.9	501.95	513.57	504.41	967.11	906.9	846.96	1212.88	1356.27	1161.61	GO:0005840//ribosome	GO:0003735//structural constituent of ribosome	GO:0006412//translation	K02953//small subunit ribosomal protein S13e	gi|922506619|ref|XP_013590122.1|//PREDICTED: 40S ribosomal protein S13-2 isoform X2 [Brassica oleracea var. oleracea]	NA	GO:0005840//ribosome	GO:0003735//structural constituent of ribosome	GO:0006412//translation	K02953//small subunit ribosomal protein S13e	gi|922506619|ref|XP_013590122.1|//PREDICTED: 40S ribosomal protein S13-2 isoform X2 [Brassica oleracea var. oleracea]
Cz14g11160.t1	Cz14g11160.t1	448.78	506.89	589.81	1570.14	1020.87	893.3	934.14	946.62	969.74	545.52	612.82	546.91	542.82	586.5	558.22	738.58	857.51	762.06	NA	NA	NA	NA	gi|926777244|ref|XP_013897096.1|//hypothetical protein MNEG_9887 [Monoraphidium neglectum]	NA	NA	NA	NA	NA	gi|926777244|ref|XP_013897096.1|//hypothetical protein MNEG_9887 [Monoraphidium neglectum]
Cz07g23120.t1	Cz07g23120.t1	445.62	437.26	491.35	462.27	330.29	299.72	255.4	233.64	252.93	1111.63	925.77	1082.22	1291.12	1154.49	1081.87	198.09	213.42	207.25	GO:0005634//nucleus	GO:0008017//microtubule binding	GO:0006995//cellular response to nitrogen starvation;GO:0006914//autophagy	K08341//GABA(A) receptor-associated protein	gi|545373421|ref|XP_005651077.1|//light chain 3 [Coccomyxa subellipsoidea C-169]	NA	GO:0005634//nucleus	GO:0008017//microtubule binding	GO:0006995//cellular response to nitrogen starvation;GO:0006914//autophagy	K08341//GABA(A) receptor-associated protein	gi|545373421|ref|XP_005651077.1|//light chain 3 [Coccomyxa subellipsoidea C-169]
Cz03g37110.t1	Cz03g37110.t1	443.69	459.97	429.15	215.2	235.68	239.77	437.69	400.57	416.01	367.06	414.21	392.56	290.72	322.75	324.2	495.41	463.09	503.46	GO:0044434//chloroplast part;GO:0016021//integral component of membrane	GO:0015131//oxaloacetate transmembrane transporter activity;GO:0015140//malate transmembrane transporter activity	GO:0071423//malate transmembrane transport;GO:0015729//oxaloacetate transport	K03319//divalent anion:Na+ symporter, DASS family	gi|159484739|ref|XP_001700410.1|//oxoglutarate:malate antiporter [Chlamydomonas reinhardtii]	NA	GO:0044434//chloroplast part;GO:0016021//integral component of membrane	GO:0015131//oxaloacetate transmembrane transporter activity;GO:0015140//malate transmembrane transporter activity	GO:0071423//malate transmembrane transport;GO:0015729//oxaloacetate transport	K03319//divalent anion:Na+ symporter, DASS family	gi|159484739|ref|XP_001700410.1|//oxoglutarate:malate antiporter [Chlamydomonas reinhardtii]
Cz01g28170.t1	Cz01g28170.t1	435.84	392.75	387.83	754	540.63	478.35	679.45	646.87	662.81	720.13	791.15	734.69	593.56	669.8	604.79	562.05	517.33	550.34	NA	GO:0005509//calcium ion binding;GO:0004689//phosphorylase kinase activity	GO:0006468//protein phosphorylation	K02183//calmodulin	gi|926786712|ref|XP_013901830.1|//calmodulin [Monoraphidium neglectum]	NA	NA	GO:0005509//calcium ion binding;GO:0004689//phosphorylase kinase activity	GO:0006468//protein phosphorylation	K02183//calmodulin	gi|926786712|ref|XP_013901830.1|//calmodulin [Monoraphidium neglectum]
Cz16g12250.t1	Cz16g12250.t1	435.51	435.18	422.92	137.36	120.63	109.35	91.73	87.17	81.07	461.58	499.03	427.05	155.04	178.06	180.17	435.52	434.79	413.91	GO:0005694//chromosome	NA	NA	K11275//histone H1/5	gi|743870424|ref|XP_010906039.1|//PREDICTED: histone H1-like [Elaeis guineensis]	NA	GO:0005694//chromosome	NA	NA	K11275//histone H1/5	gi|743870424|ref|XP_010906039.1|//PREDICTED: histone H1-like [Elaeis guineensis]
Cz06g06030.t1	Cz06g06030.t1	435.46	387.63	441.29	498.47	382.44	336.28	459.51	466.73	471.39	385.17	425.6	391.45	374.09	407.71	412.64	472.55	514.9	521.9	GO:0043231//intracellular membrane-bounded organelle;GO:0044444//cytoplasmic part	GO:0016853//isomerase activity	GO:0044763//single-organism cellular process	K09584//protein disulfide-isomerase A6 [EC:5.3.4.1]	gi|302847681|ref|XP_002955374.1|//hypothetical protein VOLCADRAFT_106773 [Volvox carteri f. nagariensis]	NA	GO:0043231//intracellular membrane-bounded organelle;GO:0044444//cytoplasmic part	GO:0016853//isomerase activity	GO:0044763//single-organism cellular process	K09584//protein disulfide-isomerase A6 [EC:5.3.4.1]	gi|302847681|ref|XP_002955374.1|//hypothetical protein VOLCADRAFT_106773 [Volvox carteri f. nagariensis]
Cz01g24170.t1	Cz01g24170.t1	434.28	452.65	527.6	881.87	615.92	557.36	695.72	639.56	743.99	548.96	556.35	562.81	493.77	504.17	567.21	481.37	524.27	516.89	GO:0005739//mitochondrion	GO:0004129//cytochrome-c oxidase activity	GO:1902600//hydrogen ion transmembrane transport;GO:0055114//oxidation-reduction process	K02267//cytochrome c oxidase subunit 6b	gi|159466404|ref|XP_001691399.1|//mitochondrial cytochrome c oxidase subunit [Chlamydomonas reinhardtii]	NA	GO:0005739//mitochondrion	GO:0004129//cytochrome-c oxidase activity	GO:1902600//hydrogen ion transmembrane transport;GO:0055114//oxidation-reduction process	K02267//cytochrome c oxidase subunit 6b	gi|159466404|ref|XP_001691399.1|//mitochondrial cytochrome c oxidase subunit [Chlamydomonas reinhardtii]
Cz15g22160.t1	Cz15g22160.t1	434.14	474.64	489.75	1069.48	909.34	840.9	893.03	813.98	870.38	550.42	591.2	574.59	555.55	598.97	580.72	629.27	612.78	604.97	NA	GO:0019904//protein domain specific binding;GO:0004623//phospholipase A2 activity	NA	K06630//14-3-3 protein epsilon	gi|62546330|gb|AAX86042.1|//14-3-3 protein [Haematococcus pluvialis]	NA	NA	GO:0019904//protein domain specific binding;GO:0004623//phospholipase A2 activity	NA	K06630//14-3-3 protein epsilon	gi|62546330|gb|AAX86042.1|//14-3-3 protein [Haematococcus pluvialis]
Cz02g14030.t1	Cz02g14030.t1	433.27	412.53	454.27	224.94	169.05	151.23	424.16	373.62	398.13	206.16	267.55	225.64	35.93	45.52	40.58	576.17	588.79	583.27	GO:0016020//membrane;GO:0009579//thylakoid;GO:0009507//chloroplast	NA	NA	NA	gi|46093489|dbj|BAD14940.1|//calcium sensing receptor [Chlamydomonas reinhardtii]	NA	GO:0016020//membrane;GO:0009579//thylakoid;GO:0009507//chloroplast	NA	NA	NA	gi|46093489|dbj|BAD14940.1|//calcium sensing receptor [Chlamydomonas reinhardtii]
Cz02g34140.t1	Cz02g34140.t1	433.03	397.18	380.95	203.03	271.87	301.47	245.29	242.75	235.84	347.86	353.66	355.22	263.09	298.03	305.41	152.38	129.3	162.49	NA	NA	NA	NA	gi|926785772|ref|XP_013901360.1|//hypothetical protein MNEG_5619 [Monoraphidium neglectum]	NA	NA	NA	NA	NA	gi|926785772|ref|XP_013901360.1|//hypothetical protein MNEG_5619 [Monoraphidium neglectum]
Cz16g07240.t1	Cz16g07240.t1	426.15	433.65	369.17	19.84	70.59	85	113.21	146.67	143.03	192.62	168.71	150.13	238.17	203.59	183.13	176.44	185.91	172.63	NA	GO:0005488//binding	NA	K11654//SWI/SNF-related matrix-associated actin-dependent regulator of chromatin subfamily A member 5 [EC:3.6.4.-]	gi|926779674|ref|XP_013898311.1|//SWI/SNF related, matrix associated, actindependent regulator of chromatin, subfamily a, member 5 [Monoraphidium neglectum]	NA	NA	GO:0005488//binding	NA	K11654//SWI/SNF-related matrix-associated actin-dependent regulator of chromatin subfamily A member 5 [EC:3.6.4.-]	gi|926779674|ref|XP_013898311.1|//SWI/SNF related, matrix associated, actindependent regulator of chromatin, subfamily a, member 5 [Monoraphidium neglectum]
Cz12g26090.t1	Cz12g26090.t1	424.86	436.57	441.59	110.58	132.24	127.53	140.6	150.6	126.17	49.29	48.93	43.55	168	111.54	93.8	39	37.99	41.52	NA	NA	NA	NA	gi|545374733|ref|XP_005651616.1|//RmlC-like cupin [Coccomyxa subellipsoidea C-169]	NA	NA	NA	NA	NA	gi|545374733|ref|XP_005651616.1|//RmlC-like cupin [Coccomyxa subellipsoidea C-169]
Cz13g09140.t1	Cz13g09140.t1	424.54	419.11	439.11	195.4	166.74	151.12	555.77	500.24	529.03	495.91	564.38	561.66	198.5	366.44	354.09	728.73	735.03	733.03	NA	GO:0016491//oxidoreductase activity	GO:0008152//metabolic process	K18635//protein SPIRAL1 and related proteins	gi|926782898|ref|XP_013899923.1|//hypothetical protein MNEG_7059 [Monoraphidium neglectum]	NA	NA	GO:0016491//oxidoreductase activity	GO:0008152//metabolic process	K18635//protein SPIRAL1 and related proteins	gi|926782898|ref|XP_013899923.1|//hypothetical protein MNEG_7059 [Monoraphidium neglectum]
Cz07g19020.t1	Cz07g19020.t1	424.51	503.56	526.56	122.82	78.55	68.3	129.51	242.06	163.79	597.22	760.93	703.5	30.94	75.56	51.9	218.24	290.39	419.14	NA	NA	NA	NA	gi|926791351|ref|XP_013904149.1|//hypothetical protein MNEG_2824 [Monoraphidium neglectum]	NA	NA	NA	NA	NA	gi|926791351|ref|XP_013904149.1|//hypothetical protein MNEG_2824 [Monoraphidium neglectum]
Cz03g08180.t1	Cz03g08180.t1	423.75	401	414.75	461.78	418.35	376.75	485.56	458.51	495.23	345.54	349.45	360.78	374.7	394.66	340.66	359.96	357.64	361.73	GO:0016021//integral component of membrane;GO:0005739//mitochondrion	GO:0009055//electron carrier activity;GO:0020037//heme binding;GO:0008121//ubiquinol-cytochrome-c reductase activity	GO:1902600//hydrogen ion transmembrane transport;GO:0055114//oxidation-reduction process	K00413//ubiquinol-cytochrome c reductase cytochrome c1 subunit	gi|926780572|ref|XP_013898760.1|//ubiquinol-cytochrome c reductase cytochrome c1 subunit [Monoraphidium neglectum]	NA	GO:0016021//integral component of membrane;GO:0005739//mitochondrion	GO:0009055//electron carrier activity;GO:0020037//heme binding;GO:0008121//ubiquinol-cytochrome-c reductase activity	GO:1902600//hydrogen ion transmembrane transport;GO:0055114//oxidation-reduction process	K00413//ubiquinol-cytochrome c reductase cytochrome c1 subunit	gi|926780572|ref|XP_013898760.1|//ubiquinol-cytochrome c reductase cytochrome c1 subunit [Monoraphidium neglectum]
Cz13g18280.t1	Cz13g18280.t1	420.04	473.88	536.17	1543.28	907.49	816.78	1186.11	1121.86	1294.55	533.37	569.83	597.12	861.01	846.72	877.07	932.82	905.09	885.44	GO:0005840//ribosome	NA	NA	K02975//small subunit ribosomal protein S25e	gi|926795584|ref|XP_013905984.1|//40S ribosomal protein S25-3 [Monoraphidium neglectum]	NA	GO:0005840//ribosome	NA	NA	K02975//small subunit ribosomal protein S25e	gi|926795584|ref|XP_013905984.1|//40S ribosomal protein S25-3 [Monoraphidium neglectum]
Cz15g21260.t1	Cz15g21260.t1	419.62	379.86	399.05	434.5	451.89	422.2	589.94	595.97	658.48	387.22	404.9	427.69	346.29	411.42	398.15	487.52	498.13	495.75	GO:0000220//vacuolar proton-transporting V-type ATPase, V0 domain;GO:0016021//integral component of membrane	GO:0046961//proton-transporting ATPase activity, rotational mechanism	GO:0015992//proton transport;GO:0007035//vacuolar acidification	K02155//V-type H+-transporting ATPase 16kDa proteolipid subunit	gi|926780586|ref|XP_013898767.1|//hypothetical protein MNEG_8216 [Monoraphidium neglectum]	NA	GO:0000220//vacuolar proton-transporting V-type ATPase, V0 domain;GO:0016021//integral component of membrane	GO:0046961//proton-transporting ATPase activity, rotational mechanism	GO:0015992//proton transport;GO:0007035//vacuolar acidification	K02155//V-type H+-transporting ATPase 16kDa proteolipid subunit	gi|926780586|ref|XP_013898767.1|//hypothetical protein MNEG_8216 [Monoraphidium neglectum]
Cz10g29070.t1	Cz10g29070.t1	418.52	394.28	423.32	1357.1	821.46	699.37	1433.57	1346.7	1467.18	325.97	394.15	339.19	413.59	420.72	386.58	1270.16	1218.55	1148.32	NA	NA	NA	NA	gi|159488435|ref|XP_001702217.1|//flagellar associated protein [Chlamydomonas reinhardtii]	NA	NA	NA	NA	NA	gi|159488435|ref|XP_001702217.1|//flagellar associated protein [Chlamydomonas reinhardtii]
Cz05g10290.t1	Cz05g10290.t1	415.18	388.32	412.35	746.54	471.99	421.32	637.65	518.79	598.42	561.69	432.71	521.85	663.04	748.82	815.55	323	322.56	328.68	NA	NA	NA	NA	gi|926792279|ref|XP_013904613.1|//hypothetical protein MNEG_2370 [Monoraphidium neglectum]	NA	NA	NA	NA	NA	gi|926792279|ref|XP_013904613.1|//hypothetical protein MNEG_2370 [Monoraphidium neglectum]
Cz02g35090.t1	Cz02g35090.t1	414.61	418.39	487.16	756.2	410.33	343.79	417.86	389.73	399.04	371.64	372.75	374.97	499.4	553.7	449.98	336.81	346.38	312.61	GO:0016020//membrane	NA	NA	NA	gi|545363890|ref|XP_005647037.1|//hypothetical protein COCSUDRAFT_47913 [Coccomyxa subellipsoidea C-169]	NA	GO:0016020//membrane	NA	NA	NA	gi|545363890|ref|XP_005647037.1|//hypothetical protein COCSUDRAFT_47913 [Coccomyxa subellipsoidea C-169]
Cz18g09140.t1	Cz18g09140.t1	414.19	424.1	402.36	614.49	653.53	632.58	299.11	316.37	305.22	586.64	563.67	616.99	246.83	266.46	281.71	213.85	223.67	264.98	NA	NA	NA	K15040//voltage-dependent anion channel protein 2	gi|545366347|ref|XP_005648075.1|//voltage-dependent anion-selective channel protein [Coccomyxa subellipsoidea C-169]	NA	NA	NA	NA	K15040//voltage-dependent anion channel protein 2	gi|545366347|ref|XP_005648075.1|//voltage-dependent anion-selective channel protein [Coccomyxa subellipsoidea C-169]
Cz05g11270.t1	Cz05g11270.t1	413.79	458.49	365.98	15.79	100.65	141.5	116.38	175.47	139.17	317.21	280.88	297.25	256.12	304.38	260.36	150.8	155.63	158.34	NA	NA	NA	NA	gi|302852819|ref|XP_002957928.1|//hypothetical protein VOLCADRAFT_99073 [Volvox carteri f. nagariensis]	NA	NA	NA	NA	NA	gi|302852819|ref|XP_002957928.1|//hypothetical protein VOLCADRAFT_99073 [Volvox carteri f. nagariensis]
Cz06g25040.t1	Cz06g25040.t1	409.71	426.11	422.57	856.13	800.89	830.21	416.75	368.96	389.93	183.82	162.27	174.75	468.69	580.24	599.76	158.79	154.53	170.42	GO:0005737//cytoplasm	GO:0004801//sedoheptulose-7-phosphate:D-glyceraldehyde-3-phosphate glyceronetransferase activity	GO:0006098//pentose-phosphate shunt;GO:0005975//carbohydrate metabolic process	K00616//transaldolase [EC:2.2.1.2]	gi|760447165|ref|XP_011400651.1|//Transaldolase [Auxenochlorella protothecoides]	NA	GO:0005737//cytoplasm	GO:0004801//sedoheptulose-7-phosphate:D-glyceraldehyde-3-phosphate glyceronetransferase activity	GO:0006098//pentose-phosphate shunt;GO:0005975//carbohydrate metabolic process	K00616//transaldolase [EC:2.2.1.2]	gi|760447165|ref|XP_011400651.1|//Transaldolase [Auxenochlorella protothecoides]
Cz05g19100.t1	Cz05g19100.t1	408.67	424.19	502.04	1718.18	850.24	722.78	1169.05	1010.34	1232.32	520.95	504.06	520.57	927.71	789.13	713.8	837.6	875	798.03	GO:0005794//Golgi apparatus;GO:0022625//cytosolic large ribosomal subunit	GO:0003735//structural constituent of ribosome;GO:0019843//rRNA binding	GO:0000027//ribosomal large subunit assembly;GO:0006412//translation	K02870//large subunit ribosomal protein L12e	gi|926765712|ref|XP_013891908.1|//60S ribosomal protein L12-3 [Monoraphidium neglectum]	NA	GO:0005794//Golgi apparatus;GO:0022625//cytosolic large ribosomal subunit	GO:0003735//structural constituent of ribosome;GO:0019843//rRNA binding	GO:0000027//ribosomal large subunit assembly;GO:0006412//translation	K02870//large subunit ribosomal protein L12e	gi|926765712|ref|XP_013891908.1|//60S ribosomal protein L12-3 [Monoraphidium neglectum]
Cz16g07260.t1	Cz16g07260.t1	408.6	441.63	320.32	9.99	51.91	76.73	95.61	126.53	103.96	184.14	150.88	145.69	206.48	187.81	156.37	160.21	169.43	170.77	NA	NA	NA	K11654//SWI/SNF-related matrix-associated actin-dependent regulator of chromatin subfamily A member 5 [EC:3.6.4.-]	gi|159472859|ref|XP_001694562.1|//predicted protein [Chlamydomonas reinhardtii]	NA	NA	NA	NA	K11654//SWI/SNF-related matrix-associated actin-dependent regulator of chromatin subfamily A member 5 [EC:3.6.4.-]	gi|159472859|ref|XP_001694562.1|//predicted protein [Chlamydomonas reinhardtii]
Cz16g15230.t1	Cz16g15230.t1	405.95	382.71	325.44	166.79	399.55	439.57	643.26	628.92	586.68	312.83	356.25	359.33	228.51	282.92	299.52	493.31	483.37	532.87	GO:0010008//endosome membrane;GO:0009705//plant-type vacuole membrane;GO:0005794//Golgi apparatus;GO:0016021//integral component of membrane;GO:0009941//chloroplast envelope;GO:0005739//mitochondrion;GO:0005886//plasma membrane	GO:0004427//inorganic diphosphatase activity;GO:0009678//hydrogen-translocating pyrophosphatase activity	GO:0055085//transmembrane transport;GO:0009926//auxin polar transport;GO:0009414//response to water deprivation;GO:0009651//response to salt stress;GO:0015992//proton transport;GO:0048366//leaf development	K01507//inorganic pyrophosphatase [EC:3.6.1.1]	gi|926766666|ref|XP_013892385.1|//inorganic pyrophosphatase [Monoraphidium neglectum]	NA	GO:0010008//endosome membrane;GO:0009705//plant-type vacuole membrane;GO:0005794//Golgi apparatus;GO:0016021//integral component of membrane;GO:0009941//chloroplast envelope;GO:0005739//mitochondrion;GO:0005886//plasma membrane	GO:0004427//inorganic diphosphatase activity;GO:0009678//hydrogen-translocating pyrophosphatase activity	GO:0055085//transmembrane transport;GO:0009926//auxin polar transport;GO:0009414//response to water deprivation;GO:0009651//response to salt stress;GO:0015992//proton transport;GO:0048366//leaf development	K01507//inorganic pyrophosphatase [EC:3.6.1.1]	gi|926766666|ref|XP_013892385.1|//inorganic pyrophosphatase [Monoraphidium neglectum]
Cz16g07220.t1	Cz16g07220.t1	404.8	446.33	430.19	42.9	85.17	88.1	139.82	173.55	160.57	190.67	180.28	161.83	232.55	220.44	195.3	183.81	198.41	181.83	NA	GO:0046872//metal ion binding;GO:0005524//ATP binding;GO:0003676//nucleic acid binding	NA	K11654//SWI/SNF-related matrix-associated actin-dependent regulator of chromatin subfamily A member 5 [EC:3.6.4.-]	gi|159472859|ref|XP_001694562.1|//predicted protein [Chlamydomonas reinhardtii]	NA	NA	GO:0046872//metal ion binding;GO:0005524//ATP binding;GO:0003676//nucleic acid binding	NA	K11654//SWI/SNF-related matrix-associated actin-dependent regulator of chromatin subfamily A member 5 [EC:3.6.4.-]	gi|159472859|ref|XP_001694562.1|//predicted protein [Chlamydomonas reinhardtii]
Cz01g22060.t1	Cz01g22060.t1	404.45	360.82	417.27	1249.8	840.01	803.49	841.4	862.95	909.65	481.48	450.3	462.74	503.7	545.8	566.53	467.79	481.68	449.51	GO:0009941//chloroplast envelope;GO:0009579//thylakoid;GO:0009570//chloroplast stroma	GO:0000287//magnesium ion binding;GO:0004427//inorganic diphosphatase activity	GO:0006796//phosphate-containing compound metabolic process	K01507//inorganic pyrophosphatase [EC:3.6.1.1]	gi|926786394|ref|XP_013901671.1|//inorganic pyrophosphatase [Monoraphidium neglectum]	NA	GO:0009941//chloroplast envelope;GO:0009579//thylakoid;GO:0009570//chloroplast stroma	GO:0000287//magnesium ion binding;GO:0004427//inorganic diphosphatase activity	GO:0006796//phosphate-containing compound metabolic process	K01507//inorganic pyrophosphatase [EC:3.6.1.1]	gi|926786394|ref|XP_013901671.1|//inorganic pyrophosphatase [Monoraphidium neglectum]
Cz14g23320.t1	Cz14g23320.t1	401.2	416.95	406.95	361.95	324.64	293.75	437.94	417.85	433.82	449.86	471	468.42	389.84	399.8	393.07	393.58	372.33	392.11	NA	GO:0020037//heme binding;GO:0004130//cytochrome-c peroxidase activity	GO:0006979//response to oxidative stress;GO:0098869//cellular oxidant detoxification;GO:0055114//oxidation-reduction process	K00428//cytochrome c peroxidase [EC:1.11.1.5]	gi|926792237|ref|XP_013904592.1|//cytochrome c peroxidase [Monoraphidium neglectum]	NA	NA	GO:0020037//heme binding;GO:0004130//cytochrome-c peroxidase activity	GO:0006979//response to oxidative stress;GO:0098869//cellular oxidant detoxification;GO:0055114//oxidation-reduction process	K00428//cytochrome c peroxidase [EC:1.11.1.5]	gi|926792237|ref|XP_013904592.1|//cytochrome c peroxidase [Monoraphidium neglectum]
Cz02g35100.t1	Cz02g35100.t1	400.75	390.26	438.09	287.4	347.11	328.65	337.95	380.98	340.15	430.75	433.94	439.75	492.43	601.54	544.34	316.28	314.83	308.32	NA	NA	NA	NA	NA	NA	NA	NA	NA	NA
Cz17g03120.t1	Cz17g03120.t1	399.21	357.43	364.22	969	2044.59	2391.57	539.51	460	479.96	645.36	596.35	551.31	85.48	109.76	65.89	272.81	334.51	299.67	GO:0016021//integral component of membrane;GO:0005886//plasma membrane	GO:0055055//D-glucose:proton symporter activity;GO:0015578//mannose transmembrane transporter activity;GO:0005354//galactose transmembrane transporter activity	GO:0071333//cellular response to glucose stimulus;GO:0015758//glucose transport;GO:0008646//high-affinity hexose transport	K16055//trehalose 6-phosphate synthase/phosphatase [EC:2.4.1.15 3.1.3.12];K08150//MFS transporter, SP family, solute carrier family 2 (myo-inositol transporter), member 13	gi|926798809|ref|XP_013906828.1|//Sugar transport protein 10 [Monoraphidium neglectum]	NA	GO:0016021//integral component of membrane;GO:0005886//plasma membrane	GO:0055055//D-glucose:proton symporter activity;GO:0015578//mannose transmembrane transporter activity;GO:0005354//galactose transmembrane transporter activity	GO:0071333//cellular response to glucose stimulus;GO:0015758//glucose transport;GO:0008646//high-affinity hexose transport	K16055//trehalose 6-phosphate synthase/phosphatase [EC:2.4.1.15 3.1.3.12];K08150//MFS transporter, SP family, solute carrier family 2 (myo-inositol transporter), member 13	gi|926798809|ref|XP_013906828.1|//Sugar transport protein 10 [Monoraphidium neglectum]
Cz08g26250.t1	Cz08g26250.t1	394.02	382.19	401.65	766	658.45	608.59	400.71	368.41	379.11	977.17	716.5	928.44	1213.67	1077.79	1233.43	226.44	223.7	211.46	NA	GO:0004601//peroxidase activity;GO:0051920//peroxiredoxin activity	GO:0098869//cellular oxidant detoxification;GO:0055114//oxidation-reduction process	K11188//peroxiredoxin 6, 1-Cys peroxiredoxin [EC:1.11.1.7 1.11.1.15 3.1.1.-]	gi|545366300|ref|XP_005648056.1|//glutathione peroxidase [Coccomyxa subellipsoidea C-169]	NA	NA	GO:0004601//peroxidase activity;GO:0051920//peroxiredoxin activity	GO:0098869//cellular oxidant detoxification;GO:0055114//oxidation-reduction process	K11188//peroxiredoxin 6, 1-Cys peroxiredoxin [EC:1.11.1.7 1.11.1.15 3.1.1.-]	gi|545366300|ref|XP_005648056.1|//glutathione peroxidase [Coccomyxa subellipsoidea C-169]
Cz02g22080.t1	Cz02g22080.t1	393.99	452.28	456.62	961.48	656.24	592.55	699.31	707.16	711.17	1275.02	1194.29	1286.68	1197.86	1243.01	1310.99	842.97	880.01	826.54	GO:0005794//Golgi apparatus	GO:0005525//GTP binding	GO:0007264//small GTPase mediated signal transduction;GO:0015031//protein transport;GO:0016192//vesicle-mediated transport	K07937//ADP-ribosylation factor 1	gi|926771032|ref|XP_013893990.1|//ADP-ribosylation factor 1 [Monoraphidium neglectum]	NA	GO:0005794//Golgi apparatus	GO:0005525//GTP binding	GO:0007264//small GTPase mediated signal transduction;GO:0015031//protein transport;GO:0016192//vesicle-mediated transport	K07937//ADP-ribosylation factor 1	gi|926771032|ref|XP_013893990.1|//ADP-ribosylation factor 1 [Monoraphidium neglectum]
Cz04g32030.t1	Cz04g32030.t1	392.67	357.39	362.62	414.89	408.43	367.46	533.17	506.02	505.55	392.01	421.02	408.81	321.8	346.47	381.11	427.72	415.45	437.92	GO:0045261//proton-transporting ATP synthase complex, catalytic core F(1);GO:0005743//mitochondrial inner membrane	GO:0005524//ATP binding;GO:0046933//proton-transporting ATP synthase activity, rotational mechanism;GO:0046961//proton-transporting ATPase activity, rotational mechanism	GO:0015986//ATP synthesis coupled proton transport;GO:0015991//ATP hydrolysis coupled proton transport	K02132//F-type H+-transporting ATPase subunit alpha	gi|302850070|ref|XP_002956563.1|//F1F0 ATP synthase, subunit alpha, mitochondrial [Volvox carteri f. nagariensis]	ATPA2	GO:0045261//proton-transporting ATP synthase complex, catalytic core F(1);GO:0005743//mitochondrial inner membrane	GO:0005524//ATP binding;GO:0046933//proton-transporting ATP synthase activity, rotational mechanism;GO:0046961//proton-transporting ATPase activity, rotational mechanism	GO:0015986//ATP synthesis coupled proton transport;GO:0015991//ATP hydrolysis coupled proton transport	K02132//F-type H+-transporting ATPase subunit alpha	gi|302850070|ref|XP_002956563.1|//F1F0 ATP synthase, subunit alpha, mitochondrial [Volvox carteri f. nagariensis]
Cz03g24110.t1	Cz03g24110.t1	392.31	437.11	426.68	336.12	346.93	319.28	305.89	284.47	291.46	373.01	347.65	365.96	434.06	472.53	468.78	323.62	334.35	328.47	NA	NA	NA	NA	NA	NA	NA	NA	NA	NA
Cz03g24120.t1	Cz03g24120.t1	392.31	437.11	426.68	336.12	346.93	319.28	305.89	284.47	291.46	373.01	347.65	365.96	434.06	472.53	468.78	323.62	334.35	328.47	NA	NA	NA	NA	NA	NA	NA	NA	NA	NA
Cz18g00060.t1	Cz18g00060.t1	392.19	343.49	335.62	94.84	187.7	210.1	158.79	172.07	149.13	200.72	211.06	202.76	251.59	264.13	258.08	124.16	112.19	129.1	GO:0043231//intracellular membrane-bounded organelle;GO:0005887//integral component of plasma membrane	GO:0046872//metal ion binding;GO:0005524//ATP binding;GO:0008553//hydrogen-exporting ATPase activity, phosphorylative mechanism	GO:0006754//ATP biosynthetic process;GO:1902600//hydrogen ion transmembrane transport;GO:0051453//regulation of intracellular pH	K01535//H+-transporting ATPase [EC:3.6.3.6]	gi|926782478|ref|XP_013899713.1|//hypothetical protein MNEG_7267 [Monoraphidium neglectum]	NA	GO:0043231//intracellular membrane-bounded organelle;GO:0005887//integral component of plasma membrane	GO:0046872//metal ion binding;GO:0005524//ATP binding;GO:0008553//hydrogen-exporting ATPase activity, phosphorylative mechanism	GO:0006754//ATP biosynthetic process;GO:1902600//hydrogen ion transmembrane transport;GO:0051453//regulation of intracellular pH	K01535//H+-transporting ATPase [EC:3.6.3.6]	gi|926782478|ref|XP_013899713.1|//hypothetical protein MNEG_7267 [Monoraphidium neglectum]
Cz09g19090.t1	Cz09g19090.t1	388.35	398.85	388.43	269.83	348.66	382.09	213.6	271.35	271.25	233.07	265.42	249.71	137.2	153.39	151.92	68.74	86.44	79.62	GO:0005737//cytoplasm	GO:0016667//oxidoreductase activity, acting on a sulfur group of donors	GO:0044237//cellular metabolic process;GO:0044710//single-organism metabolic process	K03671//thioredoxin 1	gi|926793307|ref|XP_013905127.1|//thioredoxin-like protein [Monoraphidium neglectum]	NA	GO:0005737//cytoplasm	GO:0016667//oxidoreductase activity, acting on a sulfur group of donors	GO:0044237//cellular metabolic process;GO:0044710//single-organism metabolic process	K03671//thioredoxin 1	gi|926793307|ref|XP_013905127.1|//thioredoxin-like protein [Monoraphidium neglectum]
Cz17g13170.t1	Cz17g13170.t1	385.87	359.59	373.31	77.65	100.5	116.22	91.41	98.46	89.26	266.28	222.27	231.43	27.33	73.81	71	211.08	250.91	243.33	NA	NA	NA	NA	gi|926790765|ref|XP_013903856.1|//hypothetical protein MNEG_3119 [Monoraphidium neglectum]	NA	NA	NA	NA	NA	gi|926790765|ref|XP_013903856.1|//hypothetical protein MNEG_3119 [Monoraphidium neglectum]
Cz16g10200.t1	Cz16g10200.t1	383.71	369.74	394.13	414.36	326.43	250.51	515.77	501.11	531.97	237.92	276.72	250.1	205.57	268.74	228.33	508.1	468.25	493.83	GO:0044436//thylakoid part;GO:0009534//chloroplast thylakoid	GO:0003755//peptidyl-prolyl cis-trans isomerase activity	GO:0009987//cellular process	K03768//peptidyl-prolyl cis-trans isomerase B (cyclophilin B) [EC:5.2.1.8]	gi|302839264|ref|XP_002951189.1|//hypothetical protein VOLCADRAFT_81413 [Volvox carteri f. nagariensis]	CYP20	GO:0044436//thylakoid part;GO:0009534//chloroplast thylakoid	GO:0003755//peptidyl-prolyl cis-trans isomerase activity	GO:0009987//cellular process	K03768//peptidyl-prolyl cis-trans isomerase B (cyclophilin B) [EC:5.2.1.8]	gi|302839264|ref|XP_002951189.1|//hypothetical protein VOLCADRAFT_81413 [Volvox carteri f. nagariensis]
Cz15g18200.t1	Cz15g18200.t1	382.41	371.53	364.99	963.09	703.11	662.28	1095.65	993.48	1121.91	536.04	605.12	556.99	500.31	529.75	574.25	1067.62	1070.09	1022.71	GO:0005829//cytosol	GO:0046872//metal ion binding;GO:0005524//ATP binding;GO:0004478//methionine adenosyltransferase activity	GO:0006730//one-carbon metabolic process;GO:0006556//S-adenosylmethionine biosynthetic process	K00789//S-adenosylmethionine synthetase [EC:2.5.1.6]	gi|159477124|ref|XP_001696661.1|//S-Adenosylmethionine synthetase [Chlamydomonas reinhardtii]	METM	GO:0005829//cytosol	GO:0046872//metal ion binding;GO:0005524//ATP binding;GO:0004478//methionine adenosyltransferase activity	GO:0006730//one-carbon metabolic process;GO:0006556//S-adenosylmethionine biosynthetic process	K00789//S-adenosylmethionine synthetase [EC:2.5.1.6]	gi|159477124|ref|XP_001696661.1|//S-Adenosylmethionine synthetase [Chlamydomonas reinhardtii]
Cz11g21070.t1	Cz11g21070.t1	381.48	398.61	434.84	835.49	672.85	643.12	457.6	399.18	422.32	502.12	486.49	512.14	886.39	862.27	843.82	246.28	245.84	245.45	GO:0009570//chloroplast stroma	GO:0080041//ADP-ribose pyrophosphohydrolase activity;GO:0051536//iron-sulfur cluster binding	GO:0016045//detection of bacterium;GO:0009228//thiamine biosynthetic process;GO:0010266//response to vitamin B1	K03147//phosphomethylpyrimidine synthase [EC:4.1.99.17]	gi|545359944|ref|XP_005645392.1|//hydroxymethylpyrimidine phosphate synthase [Coccomyxa subellipsoidea C-169]	NA	GO:0009570//chloroplast stroma	GO:0080041//ADP-ribose pyrophosphohydrolase activity;GO:0051536//iron-sulfur cluster binding	GO:0016045//detection of bacterium;GO:0009228//thiamine biosynthetic process;GO:0010266//response to vitamin B1	K03147//phosphomethylpyrimidine synthase [EC:4.1.99.17]	gi|545359944|ref|XP_005645392.1|//hydroxymethylpyrimidine phosphate synthase [Coccomyxa subellipsoidea C-169]
Cz01g08210.t1	Cz01g08210.t1	381.12	438.35	578.18	1935.39	903.4	768.37	1209.41	1118.67	1227.5	712.6	649.33	690.5	901.08	793.88	943.97	834.3	938.68	797.76	GO:0022625//cytosolic large ribosomal subunit	GO:0003723//RNA binding;GO:0003735//structural constituent of ribosome	GO:0022618//ribonucleoprotein complex assembly;GO:0006412//translation	K02923//large subunit ribosomal protein L38e	gi|302847064|ref|XP_002955067.1|//component of cytosolic 80S ribosome and 60S large subunit [Volvox carteri f. nagariensis]	NA	GO:0022625//cytosolic large ribosomal subunit	GO:0003723//RNA binding;GO:0003735//structural constituent of ribosome	GO:0022618//ribonucleoprotein complex assembly;GO:0006412//translation	K02923//large subunit ribosomal protein L38e	gi|302847064|ref|XP_002955067.1|//component of cytosolic 80S ribosome and 60S large subunit [Volvox carteri f. nagariensis]
Cz02g24040.t1	Cz02g24040.t1	380.28	432.63	523.67	1628.19	870.44	739.74	1086.28	1022.61	1202.52	591.51	526.74	533.12	730.95	685.36	701.5	949.32	1053.57	838.76	GO:0030686//90S preribosome;GO:0032040//small-subunit processome;GO:0022627//cytosolic small ribosomal subunit;GO:0009507//chloroplast	GO:0003729//mRNA binding;GO:0003735//structural constituent of ribosome;GO:0019843//rRNA binding	GO:0000028//ribosomal small subunit assembly;GO:0006412//translation;GO:0006364//rRNA processing	K02993//small subunit ribosomal protein S7e	gi|302832948|ref|XP_002948038.1|//component of cytosolic 80S ribosome and 40S small subunit [Volvox carteri f. nagariensis]	NA	GO:0030686//90S preribosome;GO:0032040//small-subunit processome;GO:0022627//cytosolic small ribosomal subunit;GO:0009507//chloroplast	GO:0003729//mRNA binding;GO:0003735//structural constituent of ribosome;GO:0019843//rRNA binding	GO:0000028//ribosomal small subunit assembly;GO:0006412//translation;GO:0006364//rRNA processing	K02993//small subunit ribosomal protein S7e	gi|302832948|ref|XP_002948038.1|//component of cytosolic 80S ribosome and 40S small subunit [Volvox carteri f. nagariensis]
Cz12g04090.t1	Cz12g04090.t1	379.52	385.17	381.85	330.29	342.85	305.86	296.58	277.35	284.45	360.92	347.66	360.86	460.89	450.58	446.92	314.19	331.98	314.4	NA	NA	NA	NA	NA	NA	NA	NA	NA	NA
Cz02g38100.t1	Cz02g38100.t1	378.75	385.3	382.6	506.43	515.19	520.04	516.23	627.46	552.62	557.7	600.42	576.12	183.25	239.08	191.07	349.82	375.09	408.93	NA	NA	NA	NA	gi|926771890|ref|XP_013894419.1|//hypothetical protein MNEG_12564 [Monoraphidium neglectum]	NA	NA	NA	NA	NA	gi|926771890|ref|XP_013894419.1|//hypothetical protein MNEG_12564 [Monoraphidium neglectum]
Cz14g01070.t1	Cz14g01070.t1	377.23	394.14	440.86	504.88	300.07	273.28	298.51	268.81	287.42	522.16	470.69	503.35	375.18	395.74	394.95	325.6	303.97	319.75	GO:0044434//chloroplast part	NA	GO:0044238//primary metabolic process	NA	gi|302855493|ref|XP_002959239.1|//chloroplast-specific ribosomal protein [Volvox carteri f. nagariensis]	NA	GO:0044434//chloroplast part	NA	GO:0044238//primary metabolic process	NA	gi|302855493|ref|XP_002959239.1|//chloroplast-specific ribosomal protein [Volvox carteri f. nagariensis]
UNPLg00528.t1	UNPLg00528.t1	377.23	355.72	370.58	92.23	92.02	100.75	134.12	140.11	132.7	204.96	203.81	181.6	128.29	128.81	128.13	355.47	376.37	355.77	GO:0016020//membrane	GO:0005385//zinc ion transmembrane transporter activity	GO:0071577//zinc II ion transmembrane transport	K07238//zinc transporter, ZIP family	gi|926775582|ref|XP_013896265.1|//Zinc transporter zupT [Monoraphidium neglectum]	NA	GO:0016020//membrane	GO:0005385//zinc ion transmembrane transporter activity	GO:0071577//zinc II ion transmembrane transport	K07238//zinc transporter, ZIP family	gi|926775582|ref|XP_013896265.1|//Zinc transporter zupT [Monoraphidium neglectum]
Cz08g30030.t1	Cz08g30030.t1	375.95	438.6	464.2	783.67	507.99	510.88	493.59	465.6	490.83	1369.59	1299.85	1423.67	2087.69	2112.43	2360.05	347.17	389.64	366.72	NA	NA	NA	NA	gi|926783150|ref|XP_013900049.1|//hypothetical protein MNEG_6932 [Monoraphidium neglectum]	NA	NA	NA	NA	NA	gi|926783150|ref|XP_013900049.1|//hypothetical protein MNEG_6932 [Monoraphidium neglectum]
Cz09g15180.t1	Cz09g15180.t1	372.41	369.92	396.03	689.82	479.18	415.29	648.01	633.63	658.42	499.11	530.51	458.54	407.02	418.36	518.45	471.77	444.74	450.63	GO:0009507//chloroplast	GO:0016209//antioxidant activity;GO:0016684//oxidoreductase activity, acting on peroxide as acceptor	NA	K03386//peroxiredoxin (alkyl hydroperoxide reductase subunit C) [EC:1.11.1.15];K11187//peroxiredoxin 5, atypical 2-Cys peroxiredoxin [EC:1.11.1.15]	gi|926793319|ref|XP_013905133.1|//redoxin domain-containing protein [Monoraphidium neglectum]	NA	GO:0009507//chloroplast	GO:0016209//antioxidant activity;GO:0016684//oxidoreductase activity, acting on peroxide as acceptor	NA	K03386//peroxiredoxin (alkyl hydroperoxide reductase subunit C) [EC:1.11.1.15];K11187//peroxiredoxin 5, atypical 2-Cys peroxiredoxin [EC:1.11.1.15]	gi|926793319|ref|XP_013905133.1|//redoxin domain-containing protein [Monoraphidium neglectum]
Cz15g00160.t1	Cz15g00160.t1	372.32	477.06	494.06	159.09	149.98	122.83	121.86	111.97	90.58	304.67	300.52	242.79	100.94	91.75	105.05	263.95	285.87	211.41	NA	NA	NA	NA	NA	NA	NA	NA	NA	NA
Cz04g04170.t1	Cz04g04170.t1	371.45	382.35	408.72	132.65	122.79	128.81	54.47	63.22	60.86	136.93	100.14	127.11	17.17	42.72	36.68	29.02	36.79	33.65	NA	NA	NA	NA	NA	NA	NA	NA	NA	NA
Cz09g32120.t1	Cz09g32120.t1	368.37	331.42	373.99	173.01	133.37	103.12	317.77	305.31	344.91	81.51	112.09	90.33	144.73	141.13	141.6	550.8	511.58	500.97	GO:0009507//chloroplast	NA	NA	NA	gi|552836079|ref|XP_005849085.1|//hypothetical protein CHLNCDRAFT_143586 [Chlorella variabilis]	NA	GO:0009507//chloroplast	NA	NA	NA	gi|552836079|ref|XP_005849085.1|//hypothetical protein CHLNCDRAFT_143586 [Chlorella variabilis]
Cz06g37200.t1	Cz06g37200.t1	368.24	333.48	394.83	669.52	509.99	478.92	578.75	590.97	617.76	457.53	455.6	460.28	318.82	368.38	392.48	372.7	397.11	410.43	GO:0016021//integral component of membrane	NA	NA	NA	gi|926786982|ref|XP_013901965.1|//F1F0 ATP synthase associated 14.3kDa protein [Monoraphidium neglectum]	NA	GO:0016021//integral component of membrane	NA	NA	NA	gi|926786982|ref|XP_013901965.1|//F1F0 ATP synthase associated 14.3kDa protein [Monoraphidium neglectum]
Cz16g07250.t1	Cz16g07250.t1	366.74	425.17	348.31	12.15	68.01	84.83	100.82	132.31	117.95	187.13	175.44	158.93	214.61	217.15	229.67	165.05	184.98	186.48	NA	GO:0016787//hydrolase activity;GO:0005524//ATP binding	NA	NA	gi|926779674|ref|XP_013898311.1|//SWI/SNF related, matrix associated, actindependent regulator of chromatin, subfamily a, member 5 [Monoraphidium neglectum]	NA	NA	GO:0016787//hydrolase activity;GO:0005524//ATP binding	NA	NA	gi|926779674|ref|XP_013898311.1|//SWI/SNF related, matrix associated, actindependent regulator of chromatin, subfamily a, member 5 [Monoraphidium neglectum]
Cz19g02230.t1	Cz19g02230.t1	366.24	389.89	488.21	245.68	136.58	128.18	356.7	407.28	438.52	535.53	476.45	477.17	575.1	577.14	696.61	520.27	681.93	503.69	GO:0070062//extracellular exosome;GO:0016020//membrane;GO:0000784//nuclear chromosome, telomeric region;GO:0005654//nucleoplasm;GO:0005913//cell-cell adherens junction;GO:0000788//nuclear nucleosome	GO:0042393//histone binding;GO:0098641//cadherin binding involved in cell-cell adhesion;GO:0046982//protein heterodimerization activity;GO:0031492//nucleosomal DNA binding	GO:0045815//positive regulation of gene expression, epigenetic;GO:0007596//blood coagulation;GO:0031047//gene silencing by RNA;GO:0051290//protein heterotetramerization;GO:0000122//negative regulation of transcription from RNA polymerase II promoter;GO:0044267//cellular protein metabolic process;GO:0006335//DNA replication-dependent nucleosome assembly;GO:0098792//xenophagy;GO:0060968//regulation…	K11253//histone H3	gi|552808070|ref|XP_005852293.1|//hypothetical protein CHLNCDRAFT_28967 [Chlorella variabilis]	NA	GO:0070062//extracellular exosome;GO:0016020//membrane;GO:0000784//nuclear chromosome, telomeric region;GO:0005654//nucleoplasm;GO:0005913//cell-cell adherens junction;GO:0000788//nuclear nucleosome	GO:0042393//histone binding;GO:0098641//cadherin binding involved in cell-cell adhesion;GO:0046982//protein heterodimerization activity;GO:0031492//nucleosomal DNA binding	GO:0045815//positive regulation of gene expression, epigenetic;GO:0007596//blood coagulation;GO:0031047//gene silencing by RNA;GO:0051290//protein heterotetramerization;GO:0000122//negative regulation of transcription from RNA polymerase II promoter;GO:0044267//cellular protein metabolic process;GO:0006335//DNA replication-dependent nucleosome assembly;GO:0098792//xenophagy;GO:0060968//regulation…	K11253//histone H3	gi|552808070|ref|XP_005852293.1|//hypothetical protein CHLNCDRAFT_28967 [Chlorella variabilis]
Cz10g01010.t1	Cz10g01010.t1	363.94	331.64	349.58	550.7	490.49	445.96	550.93	736.81	602.02	730.97	700.92	799.63	497.51	787.19	699.84	501.57	547.65	613.28	NA	NA	NA	NA	gi|926796547|ref|XP_013906063.1|//beta-Ig-H3/fasciclin [Monoraphidium neglectum]	NA	NA	NA	NA	NA	gi|926796547|ref|XP_013906063.1|//beta-Ig-H3/fasciclin [Monoraphidium neglectum]
Cz12g02090.t1	Cz12g02090.t1	363.44	340.41	327.89	58.21	83.33	75.61	57.56	63.31	65.52	437.35	409.09	378.52	33.93	69.38	64	703.8	881.47	761.74	GO:0016020//membrane	GO:0016746//transferase activity, transferring acyl groups	GO:0008152//metabolic process	K15397//3-ketoacyl-CoA synthase [EC:2.3.1.199]	gi|926795628|ref|XP_013905987.1|//3-ketoacyl-CoA synthase 1 [Monoraphidium neglectum]	LCKAS2	GO:0016020//membrane	GO:0016746//transferase activity, transferring acyl groups	GO:0008152//metabolic process	K15397//3-ketoacyl-CoA synthase [EC:2.3.1.199]	gi|926795628|ref|XP_013905987.1|//3-ketoacyl-CoA synthase 1 [Monoraphidium neglectum]
UNPLg00162.t1	UNPLg00162.t1	361.6	353.01	355.9	103.9	139.91	128.51	57.14	65.43	69.82	460.96	517.26	414.43	87.14	77.96	70.34	585.91	625.6	576.35	NA	NA	NA	K01061//carboxymethylenebutenolidase [EC:3.1.1.45]	gi|926770532|ref|XP_013893740.1|//putative Carboxymethylenebutenolidase like protein [Monoraphidium neglectum]	NA	NA	NA	NA	K01061//carboxymethylenebutenolidase [EC:3.1.1.45]	gi|926770532|ref|XP_013893740.1|//putative Carboxymethylenebutenolidase like protein [Monoraphidium neglectum]
Cz08g09200.t1	Cz08g09200.t1	358.74	349.54	356.42	423.32	359.01	304.92	505.5	492.69	530.1	231.09	242.43	243.69	315.68	304.44	326.66	536.83	534.41	482.27	GO:0005762//mitochondrial large ribosomal subunit;GO:0009507//chloroplast	GO:0003735//structural constituent of ribosome	GO:0006412//translation	K02899//large subunit ribosomal protein L27	gi|926770566|ref|XP_013893757.1|//50S ribosomal protein L27 [Monoraphidium neglectum]	NA	GO:0005762//mitochondrial large ribosomal subunit;GO:0009507//chloroplast	GO:0003735//structural constituent of ribosome	GO:0006412//translation	K02899//large subunit ribosomal protein L27	gi|926770566|ref|XP_013893757.1|//50S ribosomal protein L27 [Monoraphidium neglectum]
Cz03g27160.t1	Cz03g27160.t1	356.62	355.44	346.18	313.29	351.53	311.67	319.68	344.96	310.34	396.55	412.16	431.14	276.49	310.11	309.09	244.17	217.5	249.49	GO:0009535//chloroplast thylakoid membrane;GO:0016021//integral component of membrane;GO:0009941//chloroplast envelope;GO:0005739//mitochondrion	GO:0005524//ATP binding;GO:0004222//metalloendopeptidase activity;GO:0008270//zinc ion binding;GO:0004176//ATP-dependent peptidase activity	GO:0010206//photosystem II repair;GO:0010304//PSII associated light-harvesting complex II catabolic process;GO:0006508//proteolysis;GO:0051301//cell division;GO:0010205//photoinhibition;GO:0010027//thylakoid membrane organization	K03798//cell division protease FtsH [EC:3.4.24.-]	gi|926793615|ref|XP_013905281.1|//cell division protease FtsH [Monoraphidium neglectum]	NA	GO:0009535//chloroplast thylakoid membrane;GO:0016021//integral component of membrane;GO:0009941//chloroplast envelope;GO:0005739//mitochondrion	GO:0005524//ATP binding;GO:0004222//metalloendopeptidase activity;GO:0008270//zinc ion binding;GO:0004176//ATP-dependent peptidase activity	GO:0010206//photosystem II repair;GO:0010304//PSII associated light-harvesting complex II catabolic process;GO:0006508//proteolysis;GO:0051301//cell division;GO:0010205//photoinhibition;GO:0010027//thylakoid membrane organization	K03798//cell division protease FtsH [EC:3.4.24.-]	gi|926793615|ref|XP_013905281.1|//cell division protease FtsH [Monoraphidium neglectum]
Cz09g02260.t1	Cz09g02260.t1	356.12	306.25	335.32	551.18	805.14	828.34	599.28	636.41	554.43	232.09	239.42	242.09	310.31	293.97	257.74	341.77	331.96	306.07	GO:0016020//membrane	NA	GO:0006810//transport	K14640//solute carrier family 20 (sodium-dependent phosphate transporter)	gi|926778032|ref|XP_013897490.1|//Phosphate-repressible phosphate permease [Monoraphidium neglectum]	NA	GO:0016020//membrane	NA	GO:0006810//transport	K14640//solute carrier family 20 (sodium-dependent phosphate transporter)	gi|926778032|ref|XP_013897490.1|//Phosphate-repressible phosphate permease [Monoraphidium neglectum]
Cz04g15050.t1	Cz04g15050.t1	354.45	366.07	376.1	229.56	178.61	165.26	137.31	122.4	132.03	187.72	194.6	188.86	241.19	235.63	227.13	88.21	79.84	91.33	NA	NA	NA	K18953//factor associated with neutral sphingomyelinase activation;K00799//glutathione S-transferase [EC:2.5.1.18]	gi|552826362|ref|XP_005847002.1|//hypothetical protein CHLNCDRAFT_135021 [Chlorella variabilis]	NA	NA	NA	NA	K18953//factor associated with neutral sphingomyelinase activation;K00799//glutathione S-transferase [EC:2.5.1.18]	gi|552826362|ref|XP_005847002.1|//hypothetical protein CHLNCDRAFT_135021 [Chlorella variabilis]
Cz16g15040.t1	Cz16g15040.t1	353.46	367.09	382.11	625.93	507.77	487.6	452.84	534.36	499.22	611.55	599.73	570.55	324.83	351.9	380.72	352.3	388.65	351.64	GO:0005829//cytosol;GO:0005886//plasma membrane	GO:0015035//protein disulfide oxidoreductase activity;GO:0016671//oxidoreductase activity, acting on a sulfur group of donors, disulfide as acceptor	GO:0000103//sulfate assimilation;GO:0006457//protein folding;GO:0034599//cellular response to oxidative stress;GO:0055114//oxidation-reduction process;GO:0045454//cell redox homeostasis	K03671//thioredoxin 1	gi|760440895|ref|XP_011397516.1|//Thioredoxin H-type [Auxenochlorella protothecoides]	NA	GO:0005829//cytosol;GO:0005886//plasma membrane	GO:0015035//protein disulfide oxidoreductase activity;GO:0016671//oxidoreductase activity, acting on a sulfur group of donors, disulfide as acceptor	GO:0000103//sulfate assimilation;GO:0006457//protein folding;GO:0034599//cellular response to oxidative stress;GO:0055114//oxidation-reduction process;GO:0045454//cell redox homeostasis	K03671//thioredoxin 1	gi|760440895|ref|XP_011397516.1|//Thioredoxin H-type [Auxenochlorella protothecoides]
Cz02g23180.t1	Cz02g23180.t1	353.13	429.6	442.53	508	439.85	402.53	713.72	650.15	644.35	429.6	494.72	433.75	289.64	331.63	365.45	569.27	520.35	530.98	NA	NA	NA	NA	NA	NA	NA	NA	NA	NA
Cz11g16140.t1	Cz11g16140.t1	351.98	333.37	386.91	756.55	491.5	454.71	528.82	455.94	460.63	347.84	370.92	363.53	355.26	401.59	415.02	283.43	291.73	293.91	GO:0016020//membrane;GO:0008180//COP9 signalosome;GO:0009295//nucleoid;GO:0009579//thylakoid;GO:0009507//chloroplast	GO:0015035//protein disulfide oxidoreductase activity;GO:0047134//protein-disulfide reductase activity;GO:0016671//oxidoreductase activity, acting on a sulfur group of donors, disulfide as acceptor;GO:0005215//transporter activity	GO:0009657//plastid organization;GO:0006457//protein folding;GO:0000103//sulfate assimilation;GO:0010388//cullin deneddylation;GO:0055114//oxidation-reduction process;GO:0045454//cell redox homeostasis;GO:0006662//glycerol ether metabolic process;GO:0034599//cellular response to oxidative stress;GO:0010387//COP9 signalosome assembly	K03671//thioredoxin 1	gi|926782056|ref|XP_013899502.1|//hypothetical protein MNEG_7478 [Monoraphidium neglectum]	NA	GO:0016020//membrane;GO:0008180//COP9 signalosome;GO:0009295//nucleoid;GO:0009579//thylakoid;GO:0009507//chloroplast	GO:0015035//protein disulfide oxidoreductase activity;GO:0047134//protein-disulfide reductase activity;GO:0016671//oxidoreductase activity, acting on a sulfur group of donors, disulfide as acceptor;GO:0005215//transporter activity	GO:0009657//plastid organization;GO:0006457//protein folding;GO:0000103//sulfate assimilation;GO:0010388//cullin deneddylation;GO:0055114//oxidation-reduction process;GO:0045454//cell redox homeostasis;GO:0006662//glycerol ether metabolic process;GO:0034599//cellular response to oxidative stress;GO:0010387//COP9 signalosome assembly	K03671//thioredoxin 1	gi|926782056|ref|XP_013899502.1|//hypothetical protein MNEG_7478 [Monoraphidium neglectum]
Cz02g36020.t1	Cz02g36020.t1	350.07	389.01	313.8	104.02	224.84	296.77	183.86	204.7	190.79	145.85	144.61	124.27	74.62	129.46	101.61	46.85	48.11	60.11	NA	GO:0008270//zinc ion binding;GO:0016491//oxidoreductase activity	GO:0055114//oxidation-reduction process	NA	gi|926780170|ref|XP_013898559.1|//hypothetical protein MNEG_8421 [Monoraphidium neglectum]	NA	NA	GO:0008270//zinc ion binding;GO:0016491//oxidoreductase activity	GO:0055114//oxidation-reduction process	NA	gi|926780170|ref|XP_013898559.1|//hypothetical protein MNEG_8421 [Monoraphidium neglectum]
Cz03g31200.t1	Cz03g31200.t1	349.98	318.48	330.03	391.26	344.3	317.13	306.3	304.61	287.72	364.94	378	372.22	301.46	340.84	309.46	182	158.47	173.7	GO:0005739//mitochondrion	GO:0016829//lyase activity;GO:0005524//ATP binding;GO:0005507//copper ion binding;GO:0016874//ligase activity	GO:0008152//metabolic process	K01900//succinyl-CoA synthetase beta subunit [EC:6.2.1.4 6.2.1.5]	gi|635557413|emb|CBM40836.1|//succinyl-CoA ligase, beta subunit [Polytomella sp. Pringsheim 198.80]	SCL2	GO:0005739//mitochondrion	GO:0016829//lyase activity;GO:0005524//ATP binding;GO:0005507//copper ion binding;GO:0016874//ligase activity	GO:0008152//metabolic process	K01900//succinyl-CoA synthetase beta subunit [EC:6.2.1.4 6.2.1.5]	gi|635557413|emb|CBM40836.1|//succinyl-CoA ligase, beta subunit [Polytomella sp. Pringsheim 198.80]
Cz02g13140.t1	Cz02g13140.t1	347.47	301.04	336.36	442.62	391.66	337.66	423.45	401.5	409.21	314.8	347.06	331.6	310.76	337.66	347.13	311.27	296.36	305.59	GO:0005750//mitochondrial respiratory chain complex III	GO:0004222//metalloendopeptidase activity;GO:0008270//zinc ion binding	GO:0016485//protein processing;GO:0009060//aerobic respiration;GO:0006122//mitochondrial electron transport, ubiquinol to cytochrome c	K17732//mitochondrial-processing peptidase subunit beta [EC:3.4.24.64]	gi|302833104|ref|XP_002948116.1|//hypothetical protein VOLCADRAFT_109656 [Volvox carteri f. nagariensis]	NA	GO:0005750//mitochondrial respiratory chain complex III	GO:0004222//metalloendopeptidase activity;GO:0008270//zinc ion binding	GO:0016485//protein processing;GO:0009060//aerobic respiration;GO:0006122//mitochondrial electron transport, ubiquinol to cytochrome c	K17732//mitochondrial-processing peptidase subunit beta [EC:3.4.24.64]	gi|302833104|ref|XP_002948116.1|//hypothetical protein VOLCADRAFT_109656 [Volvox carteri f. nagariensis]
Cz16g07230.t1	Cz16g07230.t1	347.21	394.54	356.15	20.88	75.05	77.35	112.88	138.73	131.74	175.74	163.85	161.94	209.65	215.99	186.74	163.82	173.73	168.09	GO:0016589//NURF complex	GO:0046872//metal ion binding;GO:0005524//ATP binding;GO:0003676//nucleic acid binding;GO:0016887//ATPase activity	GO:0043044//ATP-dependent chromatin remodeling	K11654//SWI/SNF-related matrix-associated actin-dependent regulator of chromatin subfamily A member 5 [EC:3.6.4.-]	gi|545357313|ref|XP_005644317.1|//hypothetical protein COCSUDRAFT_31120 [Coccomyxa subellipsoidea C-169]	NA	GO:0016589//NURF complex	GO:0046872//metal ion binding;GO:0005524//ATP binding;GO:0003676//nucleic acid binding;GO:0016887//ATPase activity	GO:0043044//ATP-dependent chromatin remodeling	K11654//SWI/SNF-related matrix-associated actin-dependent regulator of chromatin subfamily A member 5 [EC:3.6.4.-]	gi|545357313|ref|XP_005644317.1|//hypothetical protein COCSUDRAFT_31120 [Coccomyxa subellipsoidea C-169]
Cz01g08270.t1	Cz01g08270.t1	346.87	344.95	342.11	1426.4	1380.17	1484.7	1234.87	1569.48	1230.43	922.19	987.45	1031.67	336.31	646.29	587.61	485.51	505.36	603.18	NA	NA	NA	NA	gi|926786896|ref|XP_013901922.1|//hypothetical protein MNEG_5051 [Monoraphidium neglectum]	NA	NA	NA	NA	NA	gi|926786896|ref|XP_013901922.1|//hypothetical protein MNEG_5051 [Monoraphidium neglectum]
Cz01g01020.t1	Cz01g01020.t1	346.76	360.46	348.07	643.55	657.34	690.41	1249.83	1190.28	1224.87	423.17	500.91	440.05	472.37	550.41	545.94	1091.57	1060.84	1119.85	GO:0005774//vacuolar membrane;GO:0048046//apoplast;GO:0009506//plasmodesma;GO:0005829//cytosol;GO:0005794//Golgi apparatus;GO:0005886//plasma membrane	GO:0004013//adenosylhomocysteinase activity;GO:0005507//copper ion binding	GO:0033353//S-adenosylmethionine cycle;GO:0016441//posttranscriptional gene silencing;GO:0006346//methylation-dependent chromatin silencing;GO:0006730//one-carbon metabolic process;GO:0009793//embryo development ending in seed dormancy	K01251//adenosylhomocysteinase [EC:3.3.1.1]	gi|302837740|ref|XP_002950429.1|//hypothetical protein VOLCADRAFT_74602 [Volvox carteri f. nagariensis]	NA	GO:0005774//vacuolar membrane;GO:0048046//apoplast;GO:0009506//plasmodesma;GO:0005829//cytosol;GO:0005794//Golgi apparatus;GO:0005886//plasma membrane	GO:0004013//adenosylhomocysteinase activity;GO:0005507//copper ion binding	GO:0033353//S-adenosylmethionine cycle;GO:0016441//posttranscriptional gene silencing;GO:0006346//methylation-dependent chromatin silencing;GO:0006730//one-carbon metabolic process;GO:0009793//embryo development ending in seed dormancy	K01251//adenosylhomocysteinase [EC:3.3.1.1]	gi|302837740|ref|XP_002950429.1|//hypothetical protein VOLCADRAFT_74602 [Volvox carteri f. nagariensis]
Cz04g08150.t1	Cz04g08150.t1	346.46	315.44	357.48	201.29	153.87	125.43	160.17	251.88	171.76	225.52	270.54	204.6	144.09	142.34	174.69	126.5	136.57	198.28	NA	NA	NA	NA	NA	NA	NA	NA	NA	NA
Cz12g00070.t1	Cz12g00070.t1	346.2	399.6	327.08	47.99	164.33	199.59	129.75	179.18	162.23	319.84	247.74	254.2	407.83	361.52	352.45	163.62	183.81	169.52	NA	NA	NA	NA	NA	NA	NA	NA	NA	NA
Cz11g25100.t1	Cz11g25100.t1	345.72	359.02	336.19	85.01	133.84	149.71	51.38	59.06	52.14	331.95	240.63	286.93	130.12	78.21	87.6	17.92	18.54	16.54	NA	NA	NA	K00901//diacylglycerol kinase (ATP) [EC:2.7.1.107]	gi|971510105|dbj|GAQ88104.1|//metallo-beta-lactamase family protein [Klebsormidium flaccidum]	NA	NA	NA	NA	K00901//diacylglycerol kinase (ATP) [EC:2.7.1.107]	gi|971510105|dbj|GAQ88104.1|//metallo-beta-lactamase family protein [Klebsormidium flaccidum]
Cz13g02110.t1	Cz13g02110.t1	344.32	295.22	264.89	147.98	338.49	420.35	319.95	339.47	292.17	228.12	251.14	251.94	134.26	195.59	201.32	295.27	282.28	295.1	GO:0005634//nucleus	GO:0005524//ATP binding;GO:0016887//ATPase activity	NA	K03235//elongation factor 3	gi|926776232|ref|XP_013896590.1|//Elongation factor 3, partial [Monoraphidium neglectum]	EF3	GO:0005634//nucleus	GO:0005524//ATP binding;GO:0016887//ATPase activity	NA	K03235//elongation factor 3	gi|926776232|ref|XP_013896590.1|//Elongation factor 3, partial [Monoraphidium neglectum]
Cz05g19150.t1	Cz05g19150.t1	344.15	335.9	371.44	700.05	502.9	454.72	643.83	564.26	586.81	520.06	518.97	534.53	449.53	515.95	481.11	499.72	548.71	523.72	GO:0005737//cytoplasm;GO:0036156//inner dynein arm	GO:0005524//ATP binding	NA	K10355//actin, other eukaryote	gi|926790125|ref|XP_013903536.1|//Actin [Monoraphidium neglectum]	NA	GO:0005737//cytoplasm;GO:0036156//inner dynein arm	GO:0005524//ATP binding	NA	K10355//actin, other eukaryote	gi|926790125|ref|XP_013903536.1|//Actin [Monoraphidium neglectum]
Cz01g07160.t1	Cz01g07160.t1	343.01	314.84	309.81	143.24	159.23	155.67	129.73	133.03	132.01	196.19	216.37	198.27	123.55	149.46	147.67	141.81	136.88	154.24	NA	GO:0005215//transporter activity	NA	K08145//MFS transporter, SP family, solute carrier family 2 (facilitated glucose transporter), member 8;K08150//MFS transporter, SP family, solute carrier family 2 (myo-inositol transporter), member 13	gi|159470059|ref|XP_001693177.1|//hexose transporter [Chlamydomonas reinhardtii]	NA	NA	GO:0005215//transporter activity	NA	K08145//MFS transporter, SP family, solute carrier family 2 (facilitated glucose transporter), member 8;K08150//MFS transporter, SP family, solute carrier family 2 (myo-inositol transporter), member 13	gi|159470059|ref|XP_001693177.1|//hexose transporter [Chlamydomonas reinhardtii]
Cz09g18090.t1	Cz09g18090.t1	340.24	342.44	448.88	1394.92	673.93	621.95	968.08	930.71	1155.2	419.83	335.36	353.58	429.64	368.26	369.47	766.38	1052.64	799.88	GO:0022627//cytosolic small ribosomal subunit;GO:0009507//chloroplast	GO:0003735//structural constituent of ribosome;GO:0019843//rRNA binding	GO:0046677//response to antibiotic;GO:0006412//translation	K02951//small subunit ribosomal protein S12e	gi|302851932|ref|XP_002957488.1|//component of cytosolic 80S ribosome and 40S small subunit [Volvox carteri f. nagariensis]	NA	GO:0022627//cytosolic small ribosomal subunit;GO:0009507//chloroplast	GO:0003735//structural constituent of ribosome;GO:0019843//rRNA binding	GO:0046677//response to antibiotic;GO:0006412//translation	K02951//small subunit ribosomal protein S12e	gi|302851932|ref|XP_002957488.1|//component of cytosolic 80S ribosome and 40S small subunit [Volvox carteri f. nagariensis]
Cz03g00020.t1	Cz03g00020.t1	339.08	451.83	468.23	234.57	183.85	157.04	251.65	246.07	255.36	258.82	254.97	227.24	269.32	268.68	253.34	163.46	176.97	179.18	NA	NA	NA	NA	NA	NA	NA	NA	NA	NA
Cz09g11130.t1	Cz09g11130.t1	339.04	352.57	341.93	1954.55	2134.79	2395.03	3664.47	3174.46	3599.22	524.07	571.87	616.17	766.37	950.22	1092.01	1346.18	1439.02	1360.79	NA	NA	NA	NA	NA	NA	NA	NA	NA	NA
Cz13g13110.t1	Cz13g13110.t1	338.43	329.74	355.72	531.02	426.56	415.46	528.61	512.55	520.95	364.58	356.14	366.89	304.7	334.87	337.87	424.33	429.81	433.64	GO:0005743//mitochondrial inner membrane;GO:0070469//respiratory chain	GO:0046872//metal ion binding;GO:0051537//2 iron, 2 sulfur cluster binding;GO:0016301//kinase activity;GO:0000166//nucleotide binding;GO:0008121//ubiquinol-cytochrome-c reductase activity	GO:1902600//hydrogen ion transmembrane transport;GO:0009987//cellular process;GO:0055114//oxidation-reduction process	K00411//ubiquinol-cytochrome c reductase iron-sulfur subunit [EC:1.10.2.2]	gi|926787577|ref|XP_013902262.1|//ubiquinol-cytochrome c reductase iron-sulfur subunit [Monoraphidium neglectum]	NA	GO:0005743//mitochondrial inner membrane;GO:0070469//respiratory chain	GO:0046872//metal ion binding;GO:0051537//2 iron, 2 sulfur cluster binding;GO:0016301//kinase activity;GO:0000166//nucleotide binding;GO:0008121//ubiquinol-cytochrome-c reductase activity	GO:1902600//hydrogen ion transmembrane transport;GO:0009987//cellular process;GO:0055114//oxidation-reduction process	K00411//ubiquinol-cytochrome c reductase iron-sulfur subunit [EC:1.10.2.2]	gi|926787577|ref|XP_013902262.1|//ubiquinol-cytochrome c reductase iron-sulfur subunit [Monoraphidium neglectum]
Cz12g00060.t1	Cz12g00060.t1	337.33	415.8	393.01	131.86	201.71	220.12	166.2	208.51	200.69	323.09	238.15	236.43	448.03	350.12	333.37	164.71	196.39	166.19	NA	NA	NA	NA	NA	NA	NA	NA	NA	NA
Cz02g36010.t1	Cz02g36010.t1	335.5	318.39	276.3	121.47	222.97	268.12	180.79	180.27	179.36	109.67	119.02	112.1	74.82	106.59	78.07	41.45	35.84	47.79	NA	GO:0008270//zinc ion binding;GO:0016491//oxidoreductase activity	GO:0055114//oxidation-reduction process	NA	gi|926780170|ref|XP_013898559.1|//hypothetical protein MNEG_8421 [Monoraphidium neglectum]	NA	NA	GO:0008270//zinc ion binding;GO:0016491//oxidoreductase activity	GO:0055114//oxidation-reduction process	NA	gi|926780170|ref|XP_013898559.1|//hypothetical protein MNEG_8421 [Monoraphidium neglectum]
Cz17g17130.t1	Cz17g17130.t1	335.39	293.87	304.15	659.37	1145.87	1186.2	421.44	509.29	418.8	570.14	693.74	697.5	191.63	279.54	201.73	162.91	249.83	418.36	NA	NA	NA	NA	gi|874520564|gb|AKP99403.1|//putative dehydrin [Marchantia polymorpha]	NA	NA	NA	NA	NA	gi|874520564|gb|AKP99403.1|//putative dehydrin [Marchantia polymorpha]
Cz05g19160.t1	Cz05g19160.t1	335.33	352.64	353.33	393.02	458.66	450.55	565.67	551.18	511.66	552.42	533.71	575.28	442.35	554.25	495.81	537.73	514.71	499.44	GO:0031514//motile cilium;GO:0005737//cytoplasm;GO:0036156//inner dynein arm	GO:0005524//ATP binding	NA	K10355//actin, other eukaryote	gi|926790125|ref|XP_013903536.1|//Actin [Monoraphidium neglectum]	NA	GO:0031514//motile cilium;GO:0005737//cytoplasm;GO:0036156//inner dynein arm	GO:0005524//ATP binding	NA	K10355//actin, other eukaryote	gi|926790125|ref|XP_013903536.1|//Actin [Monoraphidium neglectum]
UNPLg00044.t1	UNPLg00044.t1	334.85	378.24	374.58	105.29	121.32	114.23	130.7	135.89	146.19	142.9	171.43	143.07	62.44	78.42	67.57	211.46	221.19	221.56	NA	NA	NA	NA	NA	NA	NA	NA	NA	NA
Cz06g15020.t1	Cz06g15020.t1	334.48	310.7	297	1093.49	1481.03	1455.11	1253.19	1155.15	1147.87	428.32	525.1	483.35	592.89	658.48	664.87	1073.11	986.37	1011.86	NA	GO:0005524//ATP binding;GO:0016887//ATPase activity	NA	K03283//heat shock 70kDa protein 1/8	gi|926779052|ref|XP_013898000.1|//heat shock 70kDa protein 1/8 [Monoraphidium neglectum]	NA	NA	GO:0005524//ATP binding;GO:0016887//ATPase activity	NA	K03283//heat shock 70kDa protein 1/8	gi|926779052|ref|XP_013898000.1|//heat shock 70kDa protein 1/8 [Monoraphidium neglectum]
Cz14g09100.t1	Cz14g09100.t1	333.22	271.3	286.16	1272.7	932.2	775.37	324.63	509.69	374.29	574.73	613.98	662.32	206.27	398.13	214.38	110.3	152.97	190.38	NA	NA	NA	NA	gi|545365908|ref|XP_005647888.1|//hypothetical protein COCSUDRAFT_41610 [Coccomyxa subellipsoidea C-169]	NA	NA	NA	NA	NA	gi|545365908|ref|XP_005647888.1|//hypothetical protein COCSUDRAFT_41610 [Coccomyxa subellipsoidea C-169]
Cz14g09130.t1	Cz14g09130.t1	332.07	338.19	318.03	217.23	460.23	473.23	431.73	440.43	416.59	177.21	196.98	173.88	133.56	93.01	96.2	198.8	184.98	216.05	NA	NA	NA	NA	gi|159478895|ref|XP_001697536.1|//predicted protein [Chlamydomonas reinhardtii]	NA	NA	NA	NA	NA	gi|159478895|ref|XP_001697536.1|//predicted protein [Chlamydomonas reinhardtii]
Cz09g19190.t1	Cz09g19190.t1	330.84	354.82	393.68	702.09	421.96	379.38	479.45	498.72	515.89	400.54	365.06	331.36	299.15	286.42	352.22	353.27	383.48	350.22	NA	NA	NA	NA	gi|926778466|ref|XP_013897707.1|//hypothetical protein MNEG_9275 [Monoraphidium neglectum]	NA	NA	NA	NA	NA	gi|926778466|ref|XP_013897707.1|//hypothetical protein MNEG_9275 [Monoraphidium neglectum]
Cz08g27040.t1	Cz08g27040.t1	330.62	408.67	428.05	196.18	220.32	194.08	223.74	241.24	240.41	250.4	220.17	206.11	262.46	234.87	213.97	169.31	184.15	154.32	GO:0005929//cilium	NA	GO:0060285//cilium-dependent cell motility	K20478//golgin subfamily B member 1	gi|159471389|ref|XP_001693839.1|//flagellar associated protein [Chlamydomonas reinhardtii]	NA	GO:0005929//cilium	NA	GO:0060285//cilium-dependent cell motility	K20478//golgin subfamily B member 1	gi|159471389|ref|XP_001693839.1|//flagellar associated protein [Chlamydomonas reinhardtii]
Cz05g28180.t1	Cz05g28180.t1	330.6	334.58	350.79	400.19	338.28	299.48	437.57	449.12	461.85	268.72	284.24	275.79	249.66	268.86	280.25	294.55	300.51	336.69	GO:0016020//membrane;GO:0043231//intracellular membrane-bounded organelle;GO:0012505//endomembrane system;GO:0044444//cytoplasmic part	GO:0016740//transferase activity	NA	K00799//glutathione S-transferase [EC:2.5.1.18]	gi|926772912|ref|XP_013894930.1|//glutathione S-transferase [Monoraphidium neglectum]	NA	GO:0016020//membrane;GO:0043231//intracellular membrane-bounded organelle;GO:0012505//endomembrane system;GO:0044444//cytoplasmic part	GO:0016740//transferase activity	NA	K00799//glutathione S-transferase [EC:2.5.1.18]	gi|926772912|ref|XP_013894930.1|//glutathione S-transferase [Monoraphidium neglectum]
Cz16g20220.t1	Cz16g20220.t1	329.62	309.07	388.1	1393.76	692.12	553.86	963.47	844.92	999.38	448.14	445.14	445.03	689.83	630.76	659.61	692.05	737.96	695.6	GO:0022625//cytosolic large ribosomal subunit	GO:0016779//nucleotidyltransferase activity;GO:0003735//structural constituent of ribosome	GO:0006412//translation	K02903//large subunit ribosomal protein L28e;K06210//nicotinamide mononucleotide adenylyltransferase [EC:2.7.7.1 2.7.7.18]	gi|302853012|ref|XP_002958023.1|//component of cytosolic 80S ribosome and 60S large subunit [Volvox carteri f. nagariensis]	NA	GO:0022625//cytosolic large ribosomal subunit	GO:0016779//nucleotidyltransferase activity;GO:0003735//structural constituent of ribosome	GO:0006412//translation	K02903//large subunit ribosomal protein L28e;K06210//nicotinamide mononucleotide adenylyltransferase [EC:2.7.7.1 2.7.7.18]	gi|302853012|ref|XP_002958023.1|//component of cytosolic 80S ribosome and 60S large subunit [Volvox carteri f. nagariensis]
Cz19g02170.t1	Cz19g02170.t1	329.59	294.35	333.2	1612.81	1719.96	1722.83	482.53	578.85	548.47	220.93	287	245.61	131.6	138.88	74.54	39.65	66.46	121.36	NA	NA	GO:0006810//transport	NA	gi|926784754|ref|XP_013900851.1|//hypothetical protein MNEG_6128 [Monoraphidium neglectum]	NA	NA	NA	GO:0006810//transport	NA	gi|926784754|ref|XP_013900851.1|//hypothetical protein MNEG_6128 [Monoraphidium neglectum]
Cz08g05010.t1	Cz08g05010.t1	329.53	355.44	382.51	693.24	452.12	410.08	591.45	570.86	594.64	332.92	382.9	350.08	303.17	331.83	329.31	410.71	396.13	404.47	GO:0045261//proton-transporting ATP synthase complex, catalytic core F(1);GO:0005730//nucleolus;GO:0005753//mitochondrial proton-transporting ATP synthase complex;GO:0005618//cell wall;GO:0009507//chloroplast	GO:0008270//zinc ion binding;GO:0046933//proton-transporting ATP synthase activity, rotational mechanism;GO:0046961//proton-transporting ATPase activity, rotational mechanism	GO:0015986//ATP synthesis coupled proton transport	K02136//F-type H+-transporting ATPase subunit gamma	gi|302848080|ref|XP_002955573.1|//F1F0 ATP synthase, subunit G, mitochondrial [Volvox carteri f. nagariensis]	ATPC2	GO:0045261//proton-transporting ATP synthase complex, catalytic core F(1);GO:0005730//nucleolus;GO:0005753//mitochondrial proton-transporting ATP synthase complex;GO:0005618//cell wall;GO:0009507//chloroplast	GO:0008270//zinc ion binding;GO:0046933//proton-transporting ATP synthase activity, rotational mechanism;GO:0046961//proton-transporting ATPase activity, rotational mechanism	GO:0015986//ATP synthesis coupled proton transport	K02136//F-type H+-transporting ATPase subunit gamma	gi|302848080|ref|XP_002955573.1|//F1F0 ATP synthase, subunit G, mitochondrial [Volvox carteri f. nagariensis]
Cz11g25070.t1	Cz11g25070.t1	329.12	320.85	311.12	418.21	329.51	305.76	390.94	355.45	389	273.03	249.75	260.63	285.2	281.87	220.66	317.77	310.45	292.08	NA	NA	NA	NA	NA	NA	NA	NA	NA	NA
Cz06g14190.t1	Cz06g14190.t1	328.45	291.77	203.82	8.46	46.66	59.23	104.79	141.92	109.25	213.74	233.31	214.14	226.7	253.77	271.82	226.6	199.65	217.06	NA	GO:0097159//organic cyclic compound binding;GO:1901363//heterocyclic compound binding	NA	K08333//phosphoinositide-3-kinase, regulatory subunit 4 [EC:2.7.11.1];K13207//CUG-BP- and ETR3-like factor	gi|302845148|ref|XP_002954113.1|//hypothetical protein VOLCADRAFT_118581 [Volvox carteri f. nagariensis]	NA	NA	GO:0097159//organic cyclic compound binding;GO:1901363//heterocyclic compound binding	NA	K08333//phosphoinositide-3-kinase, regulatory subunit 4 [EC:2.7.11.1];K13207//CUG-BP- and ETR3-like factor	gi|302845148|ref|XP_002954113.1|//hypothetical protein VOLCADRAFT_118581 [Volvox carteri f. nagariensis]
Cz17g13080.t1	Cz17g13080.t1	328.03	334.63	355.96	661.66	499.11	536.32	308.23	273.32	315.89	95.85	75.55	95.82	184.05	145.64	129.6	52.37	68.58	60.09	NA	NA	NA	NA	NA	NA	NA	NA	NA	NA
UNPLg00333.t1	UNPLg00333.t1	327.35	326.73	330.97	344.15	258.3	246.8	179.32	172.87	177.16	208.9	204.29	179.08	251.99	268.65	269.45	124.41	113.19	119.45	NA	NA	NA	NA	gi|926772574|ref|XP_013894761.1|//hypothetical protein MNEG_12220 [Monoraphidium neglectum]	NA	NA	NA	NA	NA	gi|926772574|ref|XP_013894761.1|//hypothetical protein MNEG_12220 [Monoraphidium neglectum]
Cz08g30240.t1	Cz08g30240.t1	326.88	355	396.99	386.16	243.1	212.8	473.07	421.42	503.74	179.03	200.42	198.09	189.86	184.56	213.76	493.54	500.68	489.87	NA	NA	NA	NA	gi|545357560|ref|XP_005644411.1|//hypothetical protein COCSUDRAFT_25550 [Coccomyxa subellipsoidea C-169]	NA	NA	NA	NA	NA	gi|545357560|ref|XP_005644411.1|//hypothetical protein COCSUDRAFT_25550 [Coccomyxa subellipsoidea C-169]
Cz06g01140.t1	Cz06g01140.t1	326.64	396.94	404.34	349.29	293.51	302.49	371.56	356.1	397.98	330.11	347.67	346.27	259.52	272.18	336.41	299.91	330.43	287.83	NA	NA	NA	NA	gi|926782354|ref|XP_013899651.1|//hypothetical protein MNEG_7329 [Monoraphidium neglectum]	NA	NA	NA	NA	NA	gi|926782354|ref|XP_013899651.1|//hypothetical protein MNEG_7329 [Monoraphidium neglectum]
Cz01g35250.t1	Cz01g35250.t1	325.9	299.27	341.25	318.67	277.82	248.92	441.53	425.62	464.55	245.76	225.37	231.76	297.84	269.5	250.59	481.35	485.12	451.88	GO:0005739//mitochondrion;GO:0015935//small ribosomal subunit	GO:0003735//structural constituent of ribosome	NA	K02946//small subunit ribosomal protein S10	gi|926776308|ref|XP_013896628.1|//30S ribosomal protein S10 [Monoraphidium neglectum]	NA	GO:0005739//mitochondrion;GO:0015935//small ribosomal subunit	GO:0003735//structural constituent of ribosome	NA	K02946//small subunit ribosomal protein S10	gi|926776308|ref|XP_013896628.1|//30S ribosomal protein S10 [Monoraphidium neglectum]
Cz01g39080.t1	Cz01g39080.t1	325.33	318.05	318.71	640.94	577.79	576.74	454.51	460.7	438.78	312.9	306.64	326.78	300.08	343.62	326.82	297.49	303.14	317.13	GO:0005774//vacuolar membrane;GO:0005618//cell wall;GO:0005794//Golgi apparatus;GO:0005743//mitochondrial inner membrane;GO:0016021//integral component of membrane;GO:0009507//chloroplast	GO:0003735//structural constituent of ribosome	GO:0006810//transport;GO:0009651//response to salt stress;GO:0006412//translation	K15102//solute carrier family 25 (mitochondrial phosphate transporter), member 3	gi|926797593|ref|XP_013906220.1|//Phosphate carrier protein [Monoraphidium neglectum]	NA	GO:0005774//vacuolar membrane;GO:0005618//cell wall;GO:0005794//Golgi apparatus;GO:0005743//mitochondrial inner membrane;GO:0016021//integral component of membrane;GO:0009507//chloroplast	GO:0003735//structural constituent of ribosome	GO:0006810//transport;GO:0009651//response to salt stress;GO:0006412//translation	K15102//solute carrier family 25 (mitochondrial phosphate transporter), member 3	gi|926797593|ref|XP_013906220.1|//Phosphate carrier protein [Monoraphidium neglectum]
Cz02g16010.t1	Cz02g16010.t1	325.03	325.75	306.94	203.73	264.36	260.76	298.14	292.04	292.04	187.76	210.71	200.78	235.19	246.52	240.32	331.34	321.87	312.57	GO:0009536//plastid	GO:0003676//nucleic acid binding	NA	K02945//small subunit ribosomal protein S1	gi|926794445|ref|XP_013905696.1|//30S ribosomal protein S1 [Monoraphidium neglectum]	NA	GO:0009536//plastid	GO:0003676//nucleic acid binding	NA	K02945//small subunit ribosomal protein S1	gi|926794445|ref|XP_013905696.1|//30S ribosomal protein S1 [Monoraphidium neglectum]
Cz14g08190.t1	Cz14g08190.t1	324.02	276.59	295.72	352.07	314.4	275.33	288.86	270.49	287.35	245.61	249.88	252.76	202.38	242.04	218.19	167.75	161.01	168.85	NA	GO:0000166//nucleotide binding;GO:0003676//nucleic acid binding	NA	K12741//heterogeneous nuclear ribonucleoprotein A1/A3;K11294//nucleolin	gi|159472653|ref|XP_001694459.1|//glycine-rich RNA-binding protein [Chlamydomonas reinhardtii]	NA	NA	GO:0000166//nucleotide binding;GO:0003676//nucleic acid binding	NA	K12741//heterogeneous nuclear ribonucleoprotein A1/A3;K11294//nucleolin	gi|159472653|ref|XP_001694459.1|//glycine-rich RNA-binding protein [Chlamydomonas reinhardtii]
Cz07g04180.t1	Cz07g04180.t1	323.98	338.22	322.82	236.99	341.71	376.95	253.61	294.81	255.41	588	638.63	569.6	193.62	290.08	291.26	187.06	197.46	234.64	NA	NA	NA	NA	gi|926796457|ref|XP_013906055.1|//hypothetical protein MNEG_0907 [Monoraphidium neglectum]	NA	NA	NA	NA	NA	gi|926796457|ref|XP_013906055.1|//hypothetical protein MNEG_0907 [Monoraphidium neglectum]
Cz05g29280.t1	Cz05g29280.t1	323.82	348.54	318.06	306.46	537.05	649.86	226.26	230.44	218.57	383.44	363.87	409.9	335.18	262.08	275.68	133.95	129.51	140.79	NA	NA	NA	K14544//U3 small nucleolar RNA-associated protein 22	gi|545365925|ref|XP_005647894.1|//hypothetical protein COCSUDRAFT_65874 [Coccomyxa subellipsoidea C-169]	NA	NA	NA	NA	K14544//U3 small nucleolar RNA-associated protein 22	gi|545365925|ref|XP_005647894.1|//hypothetical protein COCSUDRAFT_65874 [Coccomyxa subellipsoidea C-169]
Cz13g13140.t1	Cz13g13140.t1	322.42	340.13	384.79	517.41	321.75	271.63	364.01	393.57	395.49	297.35	297.08	293.15	271.17	265.11	286.87	388.81	418.01	375.7	GO:0016020//membrane;GO:0009507//chloroplast	GO:0015035//protein disulfide oxidoreductase activity;GO:0008375//acetylglucosaminyltransferase activity;GO:0016671//oxidoreductase activity, acting on a sulfur group of donors, disulfide as acceptor	GO:0000103//sulfate assimilation;GO:0006662//glycerol ether metabolic process;GO:0006457//protein folding;GO:0034599//cellular response to oxidative stress;GO:0055114//oxidation-reduction process;GO:0045454//cell redox homeostasis	K03671//thioredoxin 1	gi|552811595|ref|XP_005843507.1|//hypothetical protein CHLNCDRAFT_33111 [Chlorella variabilis]	TRX2	GO:0016020//membrane;GO:0009507//chloroplast	GO:0015035//protein disulfide oxidoreductase activity;GO:0008375//acetylglucosaminyltransferase activity;GO:0016671//oxidoreductase activity, acting on a sulfur group of donors, disulfide as acceptor	GO:0000103//sulfate assimilation;GO:0006662//glycerol ether metabolic process;GO:0006457//protein folding;GO:0034599//cellular response to oxidative stress;GO:0055114//oxidation-reduction process;GO:0045454//cell redox homeostasis	K03671//thioredoxin 1	gi|552811595|ref|XP_005843507.1|//hypothetical protein CHLNCDRAFT_33111 [Chlorella variabilis]
Cz02g14020.t1	Cz02g14020.t1	321.84	340.97	320.49	122.47	140.48	121.62	313.94	289.68	317.82	167.99	204.98	181.57	26.94	30.96	38.33	462.49	457.66	457.65	GO:0043231//intracellular membrane-bounded organelle;GO:0044444//cytoplasmic part	NA	NA	NA	gi|926772768|ref|XP_013894858.1|//hypothetical protein MNEG_12123 [Monoraphidium neglectum]	NA	GO:0043231//intracellular membrane-bounded organelle;GO:0044444//cytoplasmic part	NA	NA	NA	gi|926772768|ref|XP_013894858.1|//hypothetical protein MNEG_12123 [Monoraphidium neglectum]
Cz13g00140.t1	Cz13g00140.t1	320.47	297.07	287.02	298.54	345.24	337.01	295.25	289.73	272.19	312.96	321.38	322.27	337.29	366.55	352.69	222.25	195.01	216.15	GO:0005739//mitochondrion	GO:0003994//aconitate hydratase activity;GO:0046872//metal ion binding;GO:0051539//4 iron, 4 sulfur cluster binding	GO:0006099//tricarboxylic acid cycle	K01681//aconitate hydratase [EC:4.2.1.3]	gi|302844673|ref|XP_002953876.1|//mitochondrial aconitate hydratase [Volvox carteri f. nagariensis]	ACH1	GO:0005739//mitochondrion	GO:0003994//aconitate hydratase activity;GO:0046872//metal ion binding;GO:0051539//4 iron, 4 sulfur cluster binding	GO:0006099//tricarboxylic acid cycle	K01681//aconitate hydratase [EC:4.2.1.3]	gi|302844673|ref|XP_002953876.1|//mitochondrial aconitate hydratase [Volvox carteri f. nagariensis]
Cz16g22040.t1	Cz16g22040.t1	320.38	321.15	301.86	658.6	584.22	598.56	848.96	763.7	814.77	188.56	212.01	201.19	385.61	393.21	417.56	701.28	636.95	636.6	NA	NA	NA	K13199//plasminogen activator inhibitor 1 RNA-binding protein	gi|926785612|ref|XP_013901280.1|//hypothetical protein MNEG_5704 [Monoraphidium neglectum]	NA	NA	NA	NA	K13199//plasminogen activator inhibitor 1 RNA-binding protein	gi|926785612|ref|XP_013901280.1|//hypothetical protein MNEG_5704 [Monoraphidium neglectum]
Cz04g03120.t1	Cz04g03120.t1	318.42	319.54	340.23	405.1	297.78	274.3	400.63	360.22	371.93	221	243.27	230.12	189.5	209.78	167.48	223.27	210.86	215.08	NA	NA	NA	NA	gi|926790465|ref|XP_013903706.1|//hypothetical protein MNEG_3274 [Monoraphidium neglectum]	NA	NA	NA	NA	NA	gi|926790465|ref|XP_013903706.1|//hypothetical protein MNEG_3274 [Monoraphidium neglectum]
Cz18g09150.t1	Cz18g09150.t1	317.99	369.52	386.12	935.57	592.29	587.85	295.07	312.6	290.42	490.58	439.35	449.72	197.64	199.65	263.68	196.53	181.69	209.59	NA	NA	GO:0006810//transport	K15040//voltage-dependent anion channel protein 2	gi|926782832|ref|XP_013899890.1|//outer membrane protein porin [Monoraphidium neglectum]	NA	NA	NA	GO:0006810//transport	K15040//voltage-dependent anion channel protein 2	gi|926782832|ref|XP_013899890.1|//outer membrane protein porin [Monoraphidium neglectum]
Cz19g02120.t1	Cz19g02120.t1	317.81	263.61	322.11	632.99	425.96	371.23	237.43	244.79	241.94	321.03	317.35	324.6	363.24	374.24	308.4	206.95	229.44	214.68	NA	NA	NA	K13899//cystatin-C	gi|926783368|ref|XP_013900158.1|//cysteine protease inhibitor, putative [Monoraphidium neglectum]	NA	NA	NA	NA	K13899//cystatin-C	gi|926783368|ref|XP_013900158.1|//cysteine protease inhibitor, putative [Monoraphidium neglectum]
Cz17g13020.t1	Cz17g13020.t1	317.5	296.4	300.62	780.23	1050.55	1109.2	578.83	577.11	573.14	343.46	330.81	353.51	381.58	369.21	348.83	201.74	197.68	207.93	NA	NA	NA	NA	gi|926772510|ref|XP_013894729.1|//hypothetical protein MNEG_12252 [Monoraphidium neglectum]	NA	NA	NA	NA	NA	gi|926772510|ref|XP_013894729.1|//hypothetical protein MNEG_12252 [Monoraphidium neglectum]
Cz12g13150.t1	Cz12g13150.t1	316.3	345.61	371.17	165.32	131.32	101.48	257.28	267.46	263.86	177.99	166.95	166.92	345.4	373.23	323.95	198.53	191.32	198.25	NA	NA	NA	NA	NA	NA	NA	NA	NA	NA
Cz02g36030.t1	Cz02g36030.t1	315.28	308.63	241.87	70.2	180.76	240.98	161.36	179	149.08	111.79	119.26	105.01	74.74	109.93	87.43	40.44	33.61	50.15	NA	GO:0008270//zinc ion binding;GO:0016491//oxidoreductase activity	GO:0055114//oxidation-reduction process	K18857//alcohol dehydrogenase class-P [EC:1.1.1.1];K00008//L-iditol 2-dehydrogenase [EC:1.1.1.14];K00121//S-(hydroxymethyl)glutathione dehydrogenase / alcohol dehydrogenase [EC:1.1.1.284 1.1.1.1]	gi|926780170|ref|XP_013898559.1|//hypothetical protein MNEG_8421 [Monoraphidium neglectum]	NA	NA	GO:0008270//zinc ion binding;GO:0016491//oxidoreductase activity	GO:0055114//oxidation-reduction process	K18857//alcohol dehydrogenase class-P [EC:1.1.1.1];K00008//L-iditol 2-dehydrogenase [EC:1.1.1.14];K00121//S-(hydroxymethyl)glutathione dehydrogenase / alcohol dehydrogenase [EC:1.1.1.284 1.1.1.1]	gi|926780170|ref|XP_013898559.1|//hypothetical protein MNEG_8421 [Monoraphidium neglectum]
Cz16g05320.t1	Cz16g05320.t1	315.13	327.59	291.44	148.29	258.67	272.95	273.46	337.3	285.97	286.29	294.14	323.78	400.01	380.63	356.27	144.06	136.98	135.7	GO:0016020//membrane	GO:0046872//metal ion binding	NA	NA	gi|302834800|ref|XP_002948962.1|//hypothetical protein VOLCADRAFT_89362 [Volvox carteri f. nagariensis]	NA	GO:0016020//membrane	GO:0046872//metal ion binding	NA	NA	gi|302834800|ref|XP_002948962.1|//hypothetical protein VOLCADRAFT_89362 [Volvox carteri f. nagariensis]
Cz10g24150.t1	Cz10g24150.t1	314.95	326.19	315.98	1258.62	1800.99	2017.49	423.86	398.05	418.41	828.65	722.87	944.02	774.86	442.45	402.69	143.54	178.2	153.06	NA	NA	NA	NA	NA	NA	NA	NA	NA	NA
Cz17g10050.t1	Cz17g10050.t1	314.44	342.61	300.18	52.76	89.88	93.39	156.84	188.81	157.34	173.05	200.02	174.36	115.27	131.63	131.42	283.49	280.83	285.98	GO:0005634//nucleus;GO:0005737//cytoplasm	GO:0003677//DNA binding;GO:0046872//metal ion binding;GO:0003700//transcription factor activity, sequence-specific DNA binding;GO:0003727//single-stranded RNA binding	GO:0006355//regulation of transcription, DNA-templated;GO:0061157//mRNA destabilization	K15172//transcription elongation factor SPT5;K07560//D-tyrosyl-tRNA(Tyr) deacylase [EC:3.1.-.-]	gi|590576405|ref|XP_007012951.1|//Zinc finger C-x8-C-x5-C-x3-H type family protein, putative [Theobroma cacao]	NA	GO:0005634//nucleus;GO:0005737//cytoplasm	GO:0003677//DNA binding;GO:0046872//metal ion binding;GO:0003700//transcription factor activity, sequence-specific DNA binding;GO:0003727//single-stranded RNA binding	GO:0006355//regulation of transcription, DNA-templated;GO:0061157//mRNA destabilization	K15172//transcription elongation factor SPT5;K07560//D-tyrosyl-tRNA(Tyr) deacylase [EC:3.1.-.-]	gi|590576405|ref|XP_007012951.1|//Zinc finger C-x8-C-x5-C-x3-H type family protein, putative [Theobroma cacao]
Cz03g20190.t1	Cz03g20190.t1	314.2	303.86	312.9	219.85	222.82	188.47	280.86	286.81	272.66	194.55	217.44	207.35	251.1	264.62	244.99	287.08	257.39	269.71	GO:0005739//mitochondrion	GO:0004372//glycine hydroxymethyltransferase activity;GO:0000166//nucleotide binding;GO:0008168//methyltransferase activity;GO:0030170//pyridoxal phosphate binding;GO:0003676//nucleic acid binding	GO:0006544//glycine metabolic process;GO:0035999//tetrahydrofolate interconversion;GO:0032259//methylation;GO:0006563//L-serine metabolic process	K00600//glycine hydroxymethyltransferase [EC:2.1.2.1]	gi|159486853|ref|XP_001701451.1|//serine hydroxymethyltransferase [Chlamydomonas reinhardtii]	NA	GO:0005739//mitochondrion	GO:0004372//glycine hydroxymethyltransferase activity;GO:0000166//nucleotide binding;GO:0008168//methyltransferase activity;GO:0030170//pyridoxal phosphate binding;GO:0003676//nucleic acid binding	GO:0006544//glycine metabolic process;GO:0035999//tetrahydrofolate interconversion;GO:0032259//methylation;GO:0006563//L-serine metabolic process	K00600//glycine hydroxymethyltransferase [EC:2.1.2.1]	gi|159486853|ref|XP_001701451.1|//serine hydroxymethyltransferase [Chlamydomonas reinhardtii]
Cz05g29070.t1	Cz05g29070.t1	314.06	343.13	352.65	659.81	418.88	377.36	537.8	481.5	507.17	344.17	331.33	332.88	322.71	319.66	366.2	393.67	362.57	383.75	GO:0005754//mitochondrial proton-transporting ATP synthase, catalytic core	GO:0008270//zinc ion binding;GO:0046933//proton-transporting ATP synthase activity, rotational mechanism;GO:0046961//proton-transporting ATPase activity, rotational mechanism	GO:0015986//ATP synthesis coupled proton transport	K02134//F-type H+-transporting ATPase subunit delta	gi|926783892|ref|XP_013900420.1|//F-type H+-transporting ATPase subunit delta [Monoraphidium neglectum]	NA	GO:0005754//mitochondrial proton-transporting ATP synthase, catalytic core	GO:0008270//zinc ion binding;GO:0046933//proton-transporting ATP synthase activity, rotational mechanism;GO:0046961//proton-transporting ATPase activity, rotational mechanism	GO:0015986//ATP synthesis coupled proton transport	K02134//F-type H+-transporting ATPase subunit delta	gi|926783892|ref|XP_013900420.1|//F-type H+-transporting ATPase subunit delta [Monoraphidium neglectum]
Cz04g00190.t1	Cz04g00190.t1	312.35	330.37	359.46	1249.97	765.87	656.72	1097	956.34	1057.31	388.64	395.69	398.32	626.95	565.02	566.87	905.59	909.45	852.91	NA	GO:0016301//kinase activity	GO:0016310//phosphorylation	K14753//guanine nucleotide-binding protein subunit beta-2-like 1 protein	gi|926777746|ref|XP_013897347.1|//Guanine nucleotide-binding protein subunit beta-like protein [Monoraphidium neglectum]	NA	NA	GO:0016301//kinase activity	GO:0016310//phosphorylation	K14753//guanine nucleotide-binding protein subunit beta-2-like 1 protein	gi|926777746|ref|XP_013897347.1|//Guanine nucleotide-binding protein subunit beta-like protein [Monoraphidium neglectum]
Cz14g02090.t1	Cz14g02090.t1	312.01	288.37	302.71	573.29	447.21	397.62	495.92	512.89	487.64	435.73	438.23	430.95	384.69	451.33	451.81	356.19	366.03	366.24	NA	NA	NA	K05770//benzodiazapine receptor	gi|545361147|ref|XP_005645885.1|//hypothetical protein COCSUDRAFT_48071 [Coccomyxa subellipsoidea C-169]	NA	NA	NA	NA	K05770//benzodiazapine receptor	gi|545361147|ref|XP_005645885.1|//hypothetical protein COCSUDRAFT_48071 [Coccomyxa subellipsoidea C-169]
Cz05g19070.t1	Cz05g19070.t1	311.64	287.68	326.93	305.61	250.54	239.16	219.15	233.83	229.75	300.5	278.12	268.11	299.66	295.67	269.41	186.62	186.83	183.39	GO:0016020//membrane	GO:0046872//metal ion binding;GO:0004722//protein serine/threonine phosphatase activity	GO:0006470//protein dephosphorylation	K17506//protein phosphatase 1L [EC:3.1.3.16]	gi|159477743|ref|XP_001696968.1|//protein phosphatase 2C catalytic subunit [Chlamydomonas reinhardtii]	NA	GO:0016020//membrane	GO:0046872//metal ion binding;GO:0004722//protein serine/threonine phosphatase activity	GO:0006470//protein dephosphorylation	K17506//protein phosphatase 1L [EC:3.1.3.16]	gi|159477743|ref|XP_001696968.1|//protein phosphatase 2C catalytic subunit [Chlamydomonas reinhardtii]
Cz12g18050.t1	Cz12g18050.t1	311.48	337.7	354.39	14.41	7.56	8.65	9.51	5.64	5.75	14.99	11.26	12.05	79.1	45.29	43.26	7.39	6.64	4.62	NA	NA	NA	NA	NA	NA	NA	NA	NA	NA
Cz15g11120.t1	Cz15g11120.t1	311.29	299.73	254.79	112.23	306.59	378.31	217.74	256.45	222.09	427.54	432.19	423.4	317.66	319.2	316.61	183.73	144.09	189.51	NA	NA	NA	NA	gi|926781898|ref|XP_013899423.1|//hypothetical protein MNEG_7558 [Monoraphidium neglectum]	NA	NA	NA	NA	NA	gi|926781898|ref|XP_013899423.1|//hypothetical protein MNEG_7558 [Monoraphidium neglectum]
Cz11g21140.t1	Cz11g21140.t1	311.21	341.05	377.42	884.84	687.74	696.31	417.57	449.24	416.98	1856.27	1384.18	1833.21	931.34	804.82	823.17	266.91	258.81	266.63	GO:0022627//cytosolic small ribosomal subunit	GO:0046872//metal ion binding;GO:0003735//structural constituent of ribosome	GO:0000028//ribosomal small subunit assembly;GO:0006412//translation	K02978//small subunit ribosomal protein S27e	gi|302843958|ref|XP_002953520.1|//component of 80S ribosome and 40S small subunit [Volvox carteri f. nagariensis]	NA	GO:0022627//cytosolic small ribosomal subunit	GO:0046872//metal ion binding;GO:0003735//structural constituent of ribosome	GO:0000028//ribosomal small subunit assembly;GO:0006412//translation	K02978//small subunit ribosomal protein S27e	gi|302843958|ref|XP_002953520.1|//component of 80S ribosome and 40S small subunit [Volvox carteri f. nagariensis]
Cz16g21070.t1	Cz16g21070.t1	309.55	312	319.93	1160.23	827.35	705.38	623.94	624.59	608.62	544.77	592.05	581.93	487.9	580.28	577.35	527.44	487.45	483.35	NA	GO:0005524//ATP binding;GO:0004842//ubiquitin-protein transferase activity	GO:0016567//protein ubiquitination;GO:0016579//protein deubiquitination	K06689//ubiquitin-conjugating enzyme E2 D [EC:2.3.2.23]	gi|159482502|ref|XP_001699308.1|//ubiquitin conjugating enzyme [Chlamydomonas reinhardtii]	NA	NA	GO:0005524//ATP binding;GO:0004842//ubiquitin-protein transferase activity	GO:0016567//protein ubiquitination;GO:0016579//protein deubiquitination	K06689//ubiquitin-conjugating enzyme E2 D [EC:2.3.2.23]	gi|159482502|ref|XP_001699308.1|//ubiquitin conjugating enzyme [Chlamydomonas reinhardtii]
Cz16g02070.t1	Cz16g02070.t1	309.28	304.5	294.62	115.28	171.43	168.26	175.18	196	190.39	116.09	106.51	124.91	396.64	402.95	412.44	138.82	152.3	164.34	NA	NA	NA	NA	NA	NA	NA	NA	NA	NA
Cz13g14230.t1	Cz13g14230.t1	308.97	296.9	311.44	229.05	232.63	209.47	396.78	421.44	422.55	162.43	179.22	176.14	213.13	200.84	205	467.5	440.73	426.89	GO:0043231//intracellular membrane-bounded organelle;GO:0044444//cytoplasmic part	NA	NA	K02895//large subunit ribosomal protein L24	gi|926773950|ref|XP_013895449.1|//50S ribosomal protein L24 [Monoraphidium neglectum]	NA	GO:0043231//intracellular membrane-bounded organelle;GO:0044444//cytoplasmic part	NA	NA	K02895//large subunit ribosomal protein L24	gi|926773950|ref|XP_013895449.1|//50S ribosomal protein L24 [Monoraphidium neglectum]
UNPLg00592.t1	UNPLg00592.t1	307.28	355.93	344.71	183.49	173.88	172.92	271.71	278.66	274.62	221.3	215.32	184.69	211.29	242.22	219.84	524.26	470.65	476.59	NA	NA	NA	NA	NA	NA	NA	NA	NA	NA
Cz04g33210.t1	Cz04g33210.t1	307.15	281.27	327.29	382.38	349.98	327.77	372.24	402.36	414.62	392	405.92	390.4	372.31	403.87	423.68	353.63	389.07	360.15	GO:0016021//integral component of membrane	NA	NA	NA	gi|926785196|ref|XP_013901072.1|//hypothetical protein MNEG_5902 [Monoraphidium neglectum]	NA	GO:0016021//integral component of membrane	NA	NA	NA	gi|926785196|ref|XP_013901072.1|//hypothetical protein MNEG_5902 [Monoraphidium neglectum]
Cz08g17080.t1	Cz08g17080.t1	306.65	317.02	328.02	709.88	613.14	568.19	473.78	427.69	435.11	406.74	385.23	384.11	283.3	296.47	255.73	244.48	240.99	265.93	NA	GO:0042802//identical protein binding;GO:0004069//L-aspartate:2-oxoglutarate aminotransferase activity;GO:0030170//pyridoxal phosphate binding	GO:0008152//metabolic process	K14454//aspartate aminotransferase, cytoplasmic [EC:2.6.1.1]	gi|545356389|ref|XP_005643912.1|//aspartate aminotransferase [Coccomyxa subellipsoidea C-169]	NA	NA	GO:0042802//identical protein binding;GO:0004069//L-aspartate:2-oxoglutarate aminotransferase activity;GO:0030170//pyridoxal phosphate binding	GO:0008152//metabolic process	K14454//aspartate aminotransferase, cytoplasmic [EC:2.6.1.1]	gi|545356389|ref|XP_005643912.1|//aspartate aminotransferase [Coccomyxa subellipsoidea C-169]
UNPLg00782.t1	UNPLg00782.t1	305.48	269.08	246.68	28.47	64.98	66.67	96.79	112.48	114.46	179.88	218.93	168.19	79.05	104.93	106.11	271.59	246.83	260.7	NA	GO:0004386//helicase activity	GO:0051276//chromosome organization;GO:0006259//DNA metabolic process	K15255//ATP-dependent DNA helicase PIF1 [EC:3.6.4.12]	gi|565496474|ref|XP_006305876.1|//hypothetical protein CARUB_v10010998mg [Capsella rubella]	NA	NA	GO:0004386//helicase activity	GO:0051276//chromosome organization;GO:0006259//DNA metabolic process	K15255//ATP-dependent DNA helicase PIF1 [EC:3.6.4.12]	gi|565496474|ref|XP_006305876.1|//hypothetical protein CARUB_v10010998mg [Capsella rubella]
Cz05g06160.t1	Cz05g06160.t1	305.44	312.17	304.05	1316.16	1241.36	1222.37	480.16	510.11	451.33	503.68	493.23	518.92	503.31	584.59	564.36	290.2	266.28	275.24	GO:0016020//membrane;GO:0005829//cytosol;GO:0009570//chloroplast stroma	GO:0008114//phosphogluconate 2-dehydrogenase activity;GO:0004616//phosphogluconate dehydrogenase (decarboxylating) activity;GO:0005515//protein binding	GO:0009651//response to salt stress;GO:0009051//pentose-phosphate shunt, oxidative branch;GO:0055114//oxidation-reduction process	K00033//6-phosphogluconate dehydrogenase [EC:1.1.1.44 1.1.1.343]	gi|159477567|ref|XP_001696880.1|//6-phosphogluconate dehydrogenase, decarboxylating [Chlamydomonas reinhardtii]	GND	GO:0016020//membrane;GO:0005829//cytosol;GO:0009570//chloroplast stroma	GO:0008114//phosphogluconate 2-dehydrogenase activity;GO:0004616//phosphogluconate dehydrogenase (decarboxylating) activity;GO:0005515//protein binding	GO:0009651//response to salt stress;GO:0009051//pentose-phosphate shunt, oxidative branch;GO:0055114//oxidation-reduction process	K00033//6-phosphogluconate dehydrogenase [EC:1.1.1.44 1.1.1.343]	gi|159477567|ref|XP_001696880.1|//6-phosphogluconate dehydrogenase, decarboxylating [Chlamydomonas reinhardtii]
Cz09g07250.t1	Cz09g07250.t1	298.35	343.75	351.96	347.35	272.5	290.68	239.75	245.04	276.62	304.48	264	296.84	372.61	341.97	402.12	258.32	273.92	266.25	NA	NA	NA	NA	gi|926783260|ref|XP_013900104.1|//hypothetical protein MNEG_6879 [Monoraphidium neglectum]	NA	NA	NA	NA	NA	gi|926783260|ref|XP_013900104.1|//hypothetical protein MNEG_6879 [Monoraphidium neglectum]
Cz06g10150.t1	Cz06g10150.t1	297.27	324.07	347.81	444.35	337.92	309.98	458.2	411.77	452.39	314.79	343.42	344.5	293.37	320.01	333.82	346.35	335.87	356.3	NA	NA	NA	NA	gi|159470863|ref|XP_001693576.1|//mitochondrial F1F0 ATP synthase associated 31.2 kDa protein [Chlamydomonas reinhardtii]	NA	NA	NA	NA	NA	gi|159470863|ref|XP_001693576.1|//mitochondrial F1F0 ATP synthase associated 31.2 kDa protein [Chlamydomonas reinhardtii]
Cz06g37180.t1	Cz06g37180.t1	296.82	300.01	322.39	307.63	258.82	232.83	505.09	466.53	482.02	348.39	372.08	378.99	388.55	478.02	456.95	491.21	497.56	490.39	GO:0000790//nuclear chromatin;GO:0000786//nucleosome	GO:0003677//DNA binding;GO:0046982//protein heterodimerization activity	GO:0006342//chromatin silencing	K11251//histone H2A	gi|926788221|ref|XP_013902584.1|//Histone H2AX [Monoraphidium neglectum]	NA	GO:0000790//nuclear chromatin;GO:0000786//nucleosome	GO:0003677//DNA binding;GO:0046982//protein heterodimerization activity	GO:0006342//chromatin silencing	K11251//histone H2A	gi|926788221|ref|XP_013902584.1|//Histone H2AX [Monoraphidium neglectum]
Cz11g27010.t1	Cz11g27010.t1	296.72	284.56	269.26	20.9	35.46	31.85	79.62	153.7	85.77	271.92	416.1	347.3	87.81	166.61	105.06	95.57	96.12	158.09	NA	NA	NA	NA	gi|926780910|ref|XP_013898929.1|//hypothetical protein MNEG_8054 [Monoraphidium neglectum]	NA	NA	NA	NA	NA	gi|926780910|ref|XP_013898929.1|//hypothetical protein MNEG_8054 [Monoraphidium neglectum]
Cz10g26040.t1	Cz10g26040.t1	296.54	260.54	232.23	48.32	73.84	82.72	53.3	61.79	62.81	367.06	319.88	317.68	15.2	47.95	41.8	640.91	736.73	646.86	NA	NA	NA	NA	gi|926773552|ref|XP_013895250.1|//hypothetical protein MNEG_11734 [Monoraphidium neglectum]	NA	NA	NA	NA	NA	gi|926773552|ref|XP_013895250.1|//hypothetical protein MNEG_11734 [Monoraphidium neglectum]
Cz14g12240.t1	Cz14g12240.t1	296.11	278.61	296.11	123.3	105.25	87.06	136.54	142.76	131.21	223.56	201.4	207.91	110.13	148.61	113.54	54.01	52.27	59.96	NA	NA	NA	K05275//pyridoxine 4-dehydrogenase [EC:1.1.1.65]	gi|88601268|gb|ABD46632.1|//oxidoreductase B [Acutodesmus obliquus]	NA	NA	NA	NA	K05275//pyridoxine 4-dehydrogenase [EC:1.1.1.65]	gi|88601268|gb|ABD46632.1|//oxidoreductase B [Acutodesmus obliquus]
Cz10g08290.t1	Cz10g08290.t1	295.75	291.1	265.89	224.06	308.26	334.08	124.17	119.56	111.27	336.9	340.2	326.59	207.78	255.87	240.64	87.63	81.68	100.11	GO:0044434//chloroplast part	GO:0016787//hydrolase activity;GO:0000166//nucleotide binding	GO:0019538//protein metabolic process	K03696//ATP-dependent Clp protease ATP-binding subunit ClpC	gi|302836842|ref|XP_002949981.1|//ClpD chaperone, Hsp100 family [Volvox carteri f. nagariensis]	NA	GO:0044434//chloroplast part	GO:0016787//hydrolase activity;GO:0000166//nucleotide binding	GO:0019538//protein metabolic process	K03696//ATP-dependent Clp protease ATP-binding subunit ClpC	gi|302836842|ref|XP_002949981.1|//ClpD chaperone, Hsp100 family [Volvox carteri f. nagariensis]
Cz01g15090.t1	Cz01g15090.t1	295.54	290.86	303.31	491	421.35	370.34	462.99	469.16	446.71	748.07	656.61	767.39	802.46	845.51	732.44	423.57	435.36	407.76	NA	NA	NA	K03094//S-phase kinase-associated protein 1	gi|311697311|gb|ADQ00179.1|//E3 ubiquitin ligase [Chlamydomonas sp. ICE-L]	NA	NA	NA	NA	K03094//S-phase kinase-associated protein 1	gi|311697311|gb|ADQ00179.1|//E3 ubiquitin ligase [Chlamydomonas sp. ICE-L]
Cz08g15200.t1	Cz08g15200.t1	294.29	263.92	303.62	383.5	307.63	289.19	161.32	127.16	136.42	191.32	202.76	181.14	142.49	86.3	99.41	165.42	187.5	142.85	NA	NA	NA	K14686//solute carrier family 31 (copper transporter), member 1;K00818//acetylornithine aminotransferase [EC:2.6.1.11]	gi|302835101|ref|XP_002949112.1|//transmembrane copper transporter [Volvox carteri f. nagariensis]	NA	NA	NA	NA	K14686//solute carrier family 31 (copper transporter), member 1;K00818//acetylornithine aminotransferase [EC:2.6.1.11]	gi|302835101|ref|XP_002949112.1|//transmembrane copper transporter [Volvox carteri f. nagariensis]
Cz11g26070.t1	Cz11g26070.t1	292.79	272.02	243.18	103.5	195.95	189.69	152.92	184.75	151.13	187.97	220.08	205.24	161.46	173.94	158.22	174.07	155.87	164.77	GO:0016021//integral component of membrane	GO:0004573//mannosyl-oligosaccharide glucosidase activity;GO:0004458//D-lactate dehydrogenase (cytochrome) activity;GO:0050660//flavin adenine dinucleotide binding;GO:0051536//iron-sulfur cluster binding	GO:0044763//single-organism cellular process;GO:0009311//oligosaccharide metabolic process;GO:0055114//oxidation-reduction process	K18930//D-lactate dehydrogenase	gi|302829785|ref|XP_002946459.1|//hypothetical protein VOLCADRAFT_103047 [Volvox carteri f. nagariensis]	NA	GO:0016021//integral component of membrane	GO:0004573//mannosyl-oligosaccharide glucosidase activity;GO:0004458//D-lactate dehydrogenase (cytochrome) activity;GO:0050660//flavin adenine dinucleotide binding;GO:0051536//iron-sulfur cluster binding	GO:0044763//single-organism cellular process;GO:0009311//oligosaccharide metabolic process;GO:0055114//oxidation-reduction process	K18930//D-lactate dehydrogenase	gi|302829785|ref|XP_002946459.1|//hypothetical protein VOLCADRAFT_103047 [Volvox carteri f. nagariensis]
Cz02g18090.t1	Cz02g18090.t1	292.54	282.72	254.03	164.77	460.88	593.49	225.1	244.24	254.1	298.71	339.69	315.65	136.06	128.33	125.64	179.46	172.95	190.99	NA	NA	NA	NA	gi|926769656|ref|XP_013893302.1|//hypothetical protein MNEG_13680 [Monoraphidium neglectum]	NA	NA	NA	NA	NA	gi|926769656|ref|XP_013893302.1|//hypothetical protein MNEG_13680 [Monoraphidium neglectum]
Cz02g28180.t1	Cz02g28180.t1	291.84	303.8	297.56	173.32	151.58	143.5	149.75	170.64	172.02	606.73	539.66	529.96	29.22	79.16	68.81	695.53	934.4	827.58	NA	NA	NA	NA	NA	NA	NA	NA	NA	NA
Cz10g23260.t1	Cz10g23260.t1	290.51	248.54	312.54	2287.06	1884.21	2045.97	657.72	633.82	592.21	940.49	884.12	923.71	984.42	1430.61	1465.22	283.09	334.91	306.53	NA	NA	NA	NA	NA	NA	NA	NA	NA	NA
Cz01g03240.t1	Cz01g03240.t1	289.78	291.44	273.99	178.17	196.33	165.31	334.75	364.08	324.27	238.03	264.71	241.3	231.08	235.37	246.97	371.79	337.75	335.81	GO:0016020//membrane;GO:0048046//apoplast;GO:0005960//glycine cleavage complex;GO:0009534//chloroplast thylakoid;GO:0005739//mitochondrion;GO:0009941//chloroplast envelope;GO:0009570//chloroplast stroma;GO:0022626//cytosolic ribosome	GO:0008483//transaminase activity;GO:0004047//aminomethyltransferase activity	GO:0006546//glycine catabolic process;GO:0032259//methylation	K00605//aminomethyltransferase [EC:2.1.2.10]	gi|552837100|ref|XP_005849287.1|//hypothetical protein CHLNCDRAFT_30552 [Chlorella variabilis]	NA	GO:0016020//membrane;GO:0048046//apoplast;GO:0005960//glycine cleavage complex;GO:0009534//chloroplast thylakoid;GO:0005739//mitochondrion;GO:0009941//chloroplast envelope;GO:0009570//chloroplast stroma;GO:0022626//cytosolic ribosome	GO:0008483//transaminase activity;GO:0004047//aminomethyltransferase activity	GO:0006546//glycine catabolic process;GO:0032259//methylation	K00605//aminomethyltransferase [EC:2.1.2.10]	gi|552837100|ref|XP_005849287.1|//hypothetical protein CHLNCDRAFT_30552 [Chlorella variabilis]
Cz03g05070.t1	Cz03g05070.t1	289.72	279.15	278.87	447.23	523.37	532.8	649.68	691.76	681.41	308.82	317.58	313.05	439.7	425.33	380.46	660.37	582.78	572.19	NA	GO:0043022//ribosome binding;GO:0003743//translation initiation factor activity;GO:0003746//translation elongation factor activity	GO:0006413//translational initiation;GO:0006452//translational frameshifting;GO:0045905//positive regulation of translational termination;GO:0045901//positive regulation of translational elongation	K03263//translation initiation factor 5A	gi|926774510|ref|XP_013895729.1|//Eukaryotic translation initiation factor 5A-1 [Monoraphidium neglectum]	NA	NA	GO:0043022//ribosome binding;GO:0003743//translation initiation factor activity;GO:0003746//translation elongation factor activity	GO:0006413//translational initiation;GO:0006452//translational frameshifting;GO:0045905//positive regulation of translational termination;GO:0045901//positive regulation of translational elongation	K03263//translation initiation factor 5A	gi|926774510|ref|XP_013895729.1|//Eukaryotic translation initiation factor 5A-1 [Monoraphidium neglectum]
Cz09g23310.t1	Cz09g23310.t1	289.57	277.28	301.47	10.74	15.22	12.9	16.69	20.02	19.56	35.81	34.16	32.04	73.71	38.77	37.28	22.87	19.15	17.52	GO:0044464//cell part;GO:0016021//integral component of membrane	GO:0015267//channel activity;GO:0022891//substrate-specific transmembrane transporter activity	GO:0006810//transport;GO:0044699//single-organism process	K09874//aquaporin NIP;K09873//aquaporin TIP	gi|926771416|ref|XP_013894182.1|//Aquaporin-8 [Monoraphidium neglectum]	NA	GO:0044464//cell part;GO:0016021//integral component of membrane	GO:0015267//channel activity;GO:0022891//substrate-specific transmembrane transporter activity	GO:0006810//transport;GO:0044699//single-organism process	K09874//aquaporin NIP;K09873//aquaporin TIP	gi|926771416|ref|XP_013894182.1|//Aquaporin-8 [Monoraphidium neglectum]
Cz09g12050.t1	Cz09g12050.t1	288.52	259.35	254.59	213.68	330.57	327.51	350.83	379.82	329.77	266.74	307.07	291.06	297.68	326.21	330.88	367.55	333.6	345.71	GO:0009507//chloroplast	GO:0005524//ATP binding;GO:0008233//peptidase activity	GO:0006508//proteolysis	K03696//ATP-dependent Clp protease ATP-binding subunit ClpC	gi|926798179|ref|XP_013906513.1|//ATP-dependent Clp protease ATP-binding subunit ClpC [Monoraphidium neglectum]	NA	GO:0009507//chloroplast	GO:0005524//ATP binding;GO:0008233//peptidase activity	GO:0006508//proteolysis	K03696//ATP-dependent Clp protease ATP-binding subunit ClpC	gi|926798179|ref|XP_013906513.1|//ATP-dependent Clp protease ATP-binding subunit ClpC [Monoraphidium neglectum]
Cz01g40070.t1	Cz01g40070.t1	288.22	261.59	290.2	411.54	318.41	281.7	240.25	231.51	260.6	240.92	226.08	233.58	191.81	195.34	193.59	177.19	174.94	175.24	NA	NA	NA	NA	gi|159490894|ref|XP_001703408.1|//low-CO2-inducible membrane protein [Chlamydomonas reinhardtii]	NA	NA	NA	NA	NA	gi|159490894|ref|XP_001703408.1|//low-CO2-inducible membrane protein [Chlamydomonas reinhardtii]
Cz04g33130.t1	Cz04g33130.t1	287.5	262.95	293.86	452.77	299.53	259.28	240.36	223.64	235.52	271.8	224.27	239.39	249.47	262.65	183.72	133.57	112.01	120.08	GO:0005777//peroxisome	GO:0008691//3-hydroxybutyryl-CoA dehydrogenase activity;GO:0046872//metal ion binding;GO:0070403//NAD+ binding;GO:0003857//3-hydroxyacyl-CoA dehydrogenase activity	GO:0006631//fatty acid metabolic process;GO:0055114//oxidation-reduction process	K00074//3-hydroxybutyryl-CoA dehydrogenase [EC:1.1.1.157]	gi|926781678|ref|XP_013899313.1|//3-hydroxybutyryl-CoA dehydrogenase [Monoraphidium neglectum]	NA	GO:0005777//peroxisome	GO:0008691//3-hydroxybutyryl-CoA dehydrogenase activity;GO:0046872//metal ion binding;GO:0070403//NAD+ binding;GO:0003857//3-hydroxyacyl-CoA dehydrogenase activity	GO:0006631//fatty acid metabolic process;GO:0055114//oxidation-reduction process	K00074//3-hydroxybutyryl-CoA dehydrogenase [EC:1.1.1.157]	gi|926781678|ref|XP_013899313.1|//3-hydroxybutyryl-CoA dehydrogenase [Monoraphidium neglectum]
Cz04g03070.t1	Cz04g03070.t1	287.46	279.6	290.8	136.52	135.95	112.71	312.51	309.64	317.38	138.92	163.26	146.14	116.99	138.52	146.86	364.31	333.9	350.35	GO:0048046//apoplast;GO:0010319//stromule;GO:0009570//chloroplast stroma	GO:0042132//fructose 1,6-bisphosphate 1-phosphatase activity	GO:0009773//photosynthetic electron transport in photosystem I;GO:0006000//fructose metabolic process;GO:0009409//response to cold;GO:0009735//response to cytokinin;GO:0005985//sucrose metabolic process;GO:0016311//dephosphorylation;GO:0030388//fructose 1,6-bisphosphate metabolic process	K03841//fructose-1,6-bisphosphatase I [EC:3.1.3.11]	gi|926782198|ref|XP_013899573.1|//fructose-1,6-bisphosphatase [Monoraphidium neglectum]	FBP2	GO:0048046//apoplast;GO:0010319//stromule;GO:0009570//chloroplast stroma	GO:0042132//fructose 1,6-bisphosphate 1-phosphatase activity	GO:0009773//photosynthetic electron transport in photosystem I;GO:0006000//fructose metabolic process;GO:0009409//response to cold;GO:0009735//response to cytokinin;GO:0005985//sucrose metabolic process;GO:0016311//dephosphorylation;GO:0030388//fructose 1,6-bisphosphate metabolic process	K03841//fructose-1,6-bisphosphatase I [EC:3.1.3.11]	gi|926782198|ref|XP_013899573.1|//fructose-1,6-bisphosphatase [Monoraphidium neglectum]
UNPLg00195.t1	UNPLg00195.t1	287.38	282.02	272.55	392.37	335.08	267.42	562.01	505.97	502.82	223.05	286.15	230.76	223.05	251.45	251.25	492.73	449.63	439.87	GO:0005829//cytosol	GO:0047918//GDP-mannose 3,5-epimerase activity;GO:0050662//coenzyme binding	NA	K10046//GDP-D-mannose 3', 5'-epimerase [EC:5.1.3.18 5.1.3.-]	gi|159462534|ref|XP_001689497.1|//sugar nucleotide epimerase [Chlamydomonas reinhardtii]	NA	GO:0005829//cytosol	GO:0047918//GDP-mannose 3,5-epimerase activity;GO:0050662//coenzyme binding	NA	K10046//GDP-D-mannose 3', 5'-epimerase [EC:5.1.3.18 5.1.3.-]	gi|159462534|ref|XP_001689497.1|//sugar nucleotide epimerase [Chlamydomonas reinhardtii]
Cz14g25060.t1	Cz14g25060.t1	286.14	286.05	267.14	275.05	284.15	253.73	388.24	334.88	355.05	221.14	213.37	208.18	241.73	272	230.45	138.64	126.91	151.1	GO:0005737//cytoplasm	GO:0004474//malate synthase activity	GO:0006099//tricarboxylic acid cycle;GO:0006097//glyoxylate cycle	K01638//malate synthase [EC:2.3.3.9]	gi|302853993|ref|XP_002958508.1|//hypothetical protein VOLCADRAFT_109454 [Volvox carteri f. nagariensis]	MAS1	GO:0005737//cytoplasm	GO:0004474//malate synthase activity	GO:0006099//tricarboxylic acid cycle;GO:0006097//glyoxylate cycle	K01638//malate synthase [EC:2.3.3.9]	gi|302853993|ref|XP_002958508.1|//hypothetical protein VOLCADRAFT_109454 [Volvox carteri f. nagariensis]
Cz11g06090.t1	Cz11g06090.t1	285.97	261.77	295.84	469.18	340.15	288.29	496.08	489.07	502.75	203.55	209.91	200.05	317.09	281.44	342.16	499.47	456.69	448.23	GO:0030529//intracellular ribonucleoprotein complex;GO:0044446//intracellular organelle part;GO:0009507//chloroplast	GO:0003735//structural constituent of ribosome	NA	K02876//large subunit ribosomal protein L15	gi|926797249|ref|XP_013906151.1|//50S ribosomal protein L15 [Monoraphidium neglectum]	NA	GO:0030529//intracellular ribonucleoprotein complex;GO:0044446//intracellular organelle part;GO:0009507//chloroplast	GO:0003735//structural constituent of ribosome	NA	K02876//large subunit ribosomal protein L15	gi|926797249|ref|XP_013906151.1|//50S ribosomal protein L15 [Monoraphidium neglectum]
Cz05g11190.t1	Cz05g11190.t1	285.5	292.61	337.78	601.92	428.94	344.84	404.01	385.8	383.16	207.68	218.28	213.08	340.41	320.18	325.62	247.5	246.59	245.42	GO:0048046//apoplast;GO:0009535//chloroplast thylakoid membrane;GO:0005829//cytosol;GO:0009941//chloroplast envelope;GO:0010319//stromule;GO:0009570//chloroplast stroma	GO:0046872//metal ion binding;GO:0004750//ribulose-phosphate 3-epimerase activity	GO:0019323//pentose catabolic process;GO:0009052//pentose-phosphate shunt, non-oxidative branch;GO:0019253//reductive pentose-phosphate cycle;GO:0009624//response to nematode;GO:0044262//cellular carbohydrate metabolic process	K01783//ribulose-phosphate 3-epimerase [EC:5.1.3.1]	gi|926771976|ref|XP_013894462.1|//ribulose-phosphate 3-epimerase [Monoraphidium neglectum]	RPE1	GO:0048046//apoplast;GO:0009535//chloroplast thylakoid membrane;GO:0005829//cytosol;GO:0009941//chloroplast envelope;GO:0010319//stromule;GO:0009570//chloroplast stroma	GO:0046872//metal ion binding;GO:0004750//ribulose-phosphate 3-epimerase activity	GO:0019323//pentose catabolic process;GO:0009052//pentose-phosphate shunt, non-oxidative branch;GO:0019253//reductive pentose-phosphate cycle;GO:0009624//response to nematode;GO:0044262//cellular carbohydrate metabolic process	K01783//ribulose-phosphate 3-epimerase [EC:5.1.3.1]	gi|926771976|ref|XP_013894462.1|//ribulose-phosphate 3-epimerase [Monoraphidium neglectum]
Cz17g17210.t1	Cz17g17210.t1	283.27	292.77	284.18	752.37	610.95	549.36	750.15	660.45	698.46	324.28	348.46	350.32	424.63	448.63	447.49	477.72	451.62	468.85	GO:0005829//cytosol	GO:0005524//ATP binding;GO:0051082//unfolded protein binding	GO:0006457//protein folding	K09495//T-complex protein 1 subunit gamma	gi|302842241|ref|XP_002952664.1|//chaperonin complex component [Volvox carteri f. nagariensis]	NA	GO:0005829//cytosol	GO:0005524//ATP binding;GO:0051082//unfolded protein binding	GO:0006457//protein folding	K09495//T-complex protein 1 subunit gamma	gi|302842241|ref|XP_002952664.1|//chaperonin complex component [Volvox carteri f. nagariensis]
Cz07g30260.t1	Cz07g30260.t1	283.19	324.83	329.32	15.33	34.58	32.39	58.66	66.19	62.11	93.29	96.2	86.14	68.06	128.87	124.94	33.37	39.53	45.81	NA	NA	NA	NA	NA	NA	NA	NA	NA	NA
Cz11g26170.t1	Cz11g26170.t1	282.88	285.31	303.94	289.99	202.86	173.83	239.75	212.32	236.51	89.78	101.4	88.15	159.86	178.86	202.79	155.4	163.63	163.03	NA	NA	NA	NA	gi|926774504|ref|XP_013895726.1|//hypothetical protein MNEG_11256 [Monoraphidium neglectum]	NA	NA	NA	NA	NA	gi|926774504|ref|XP_013895726.1|//hypothetical protein MNEG_11256 [Monoraphidium neglectum]
Cz04g03150.t1	Cz04g03150.t1	282.11	265.7	262.13	447.09	425.93	416.59	331.94	342.05	305.28	253.19	288.53	278.64	184.71	225.89	207.3	228.42	205.38	225.65	GO:0048046//apoplast;GO:0005829//cytosol;GO:0009941//chloroplast envelope;GO:0010319//stromule;GO:0009570//chloroplast stroma	GO:0000287//magnesium ion binding;GO:0004614//phosphoglucomutase activity	GO:0006006//glucose metabolic process;GO:0019252//starch biosynthetic process;GO:0005978//glycogen biosynthetic process;GO:0019388//galactose catabolic process;GO:0009590//detection of gravity	K01835//phosphoglucomutase [EC:5.4.2.2]	gi|159479836|ref|XP_001697992.1|//phosphoglucomutase [Chlamydomonas reinhardtii]	GPM1	GO:0048046//apoplast;GO:0005829//cytosol;GO:0009941//chloroplast envelope;GO:0010319//stromule;GO:0009570//chloroplast stroma	GO:0000287//magnesium ion binding;GO:0004614//phosphoglucomutase activity	GO:0006006//glucose metabolic process;GO:0019252//starch biosynthetic process;GO:0005978//glycogen biosynthetic process;GO:0019388//galactose catabolic process;GO:0009590//detection of gravity	K01835//phosphoglucomutase [EC:5.4.2.2]	gi|159479836|ref|XP_001697992.1|//phosphoglucomutase [Chlamydomonas reinhardtii]
Cz04g10240.t1	Cz04g10240.t1	280.75	279.08	300.66	469.31	432.32	413.33	369.13	390.79	385.77	264.97	265.98	255.53	294.01	319.23	287.11	356.99	350.71	333.92	NA	NA	NA	NA	gi|551658484|ref|XP_005832012.1|//hypothetical protein GUITHDRAFT_109077 [Guillardia theta CCMP2712]	NA	NA	NA	NA	NA	gi|551658484|ref|XP_005832012.1|//hypothetical protein GUITHDRAFT_109077 [Guillardia theta CCMP2712]
Cz13g15200.t1	Cz13g15200.t1	280.56	235.82	248.6	170.7	214.1	220.11	177.88	177.83	174.58	261.12	229.4	256.19	312.8	283.83	290.42	195.13	194.06	195.64	GO:0010494//cytoplasmic stress granule;GO:0048046//apoplast;GO:0009506//plasmodesma;GO:0005829//cytosol;GO:0000932//P-body;GO:0005773//vacuole;GO:0009507//chloroplast	GO:0008234//cysteine-type peptidase activity	GO:0050832//defense response to fungus;GO:0006508//proteolysis;GO:0009414//response to water deprivation	K16292//KDEL-tailed cysteine endopeptidase [EC:3.4.22.-]	gi|159479072|ref|XP_001697622.1|//cysteine endopeptidase [Chlamydomonas reinhardtii]	NA	GO:0010494//cytoplasmic stress granule;GO:0048046//apoplast;GO:0009506//plasmodesma;GO:0005829//cytosol;GO:0000932//P-body;GO:0005773//vacuole;GO:0009507//chloroplast	GO:0008234//cysteine-type peptidase activity	GO:0050832//defense response to fungus;GO:0006508//proteolysis;GO:0009414//response to water deprivation	K16292//KDEL-tailed cysteine endopeptidase [EC:3.4.22.-]	gi|159479072|ref|XP_001697622.1|//cysteine endopeptidase [Chlamydomonas reinhardtii]
Cz07g16020.t1	Cz07g16020.t1	280.26	263.99	294.97	1393.39	903.53	825.61	615.86	615.76	576.24	488.76	551.73	560.2	421.87	638.85	531.61	367.38	363.84	356.27	GO:0044444//cytoplasmic part	GO:0030170//pyridoxal phosphate binding;GO:0008184//glycogen phosphorylase activity	GO:0005980//glycogen catabolic process	K00688//glycogen phosphorylase [EC:2.4.1.1]	gi|302851821|ref|XP_002957433.1|//hypothetical protein VOLCADRAFT_107688 [Volvox carteri f. nagariensis]	NA	GO:0044444//cytoplasmic part	GO:0030170//pyridoxal phosphate binding;GO:0008184//glycogen phosphorylase activity	GO:0005980//glycogen catabolic process	K00688//glycogen phosphorylase [EC:2.4.1.1]	gi|302851821|ref|XP_002957433.1|//hypothetical protein VOLCADRAFT_107688 [Volvox carteri f. nagariensis]
Cz10g11070.t1	Cz10g11070.t1	280.22	264.06	282.6	374.92	270.12	221.5	433.15	407.16	465.56	204.87	198.78	205.81	250.06	213.34	210.8	499.49	498.11	466.93	GO:0016020//membrane;GO:0005840//ribosome;GO:0009941//chloroplast envelope;GO:0009570//chloroplast stroma	GO:0003735//structural constituent of ribosome	GO:0006412//translation	K02902//large subunit ribosomal protein L28	gi|926791041|ref|XP_013903994.1|//50S ribosomal protein L28 [Monoraphidium neglectum]	NA	GO:0016020//membrane;GO:0005840//ribosome;GO:0009941//chloroplast envelope;GO:0009570//chloroplast stroma	GO:0003735//structural constituent of ribosome	GO:0006412//translation	K02902//large subunit ribosomal protein L28	gi|926791041|ref|XP_013903994.1|//50S ribosomal protein L28 [Monoraphidium neglectum]
Cz04g20250.t1	Cz04g20250.t1	280.17	284.51	338.14	295.54	240.73	219.66	183.09	181.96	191.84	359.55	329.62	341.39	235.76	264.36	193.82	117.54	123.64	135.41	NA	GO:0016836//hydro-lyase activity	NA	K01724//4a-hydroxytetrahydrobiopterin dehydratase [EC:4.2.1.96]	gi|30690915|ref|NP_174274.2|//transcriptional coactivator/pterin dehydratase [Arabidopsis thaliana]	NA	NA	GO:0016836//hydro-lyase activity	NA	K01724//4a-hydroxytetrahydrobiopterin dehydratase [EC:4.2.1.96]	gi|30690915|ref|NP_174274.2|//transcriptional coactivator/pterin dehydratase [Arabidopsis thaliana]
Cz09g30170.t1	Cz09g30170.t1	279.08	266.39	267.26	674.36	797.74	874.24	809.45	796.57	838.04	386.39	400.95	392.33	754.62	699.43	781.9	688.86	669.01	665.81	GO:0005737//cytoplasm	GO:0003743//translation initiation factor activity;GO:0005524//ATP binding;GO:0004004//ATP-dependent RNA helicase activity	GO:0006413//translational initiation;GO:0010468//regulation of gene expression;GO:0010501//RNA secondary structure unwinding	K03257//translation initiation factor 4A	gi|948271197|gb|ALM54982.1|//DEAD box RNA helicase CiRH4, partial [Chlamydomonas sp. ICE-L]	NA	GO:0005737//cytoplasm	GO:0003743//translation initiation factor activity;GO:0005524//ATP binding;GO:0004004//ATP-dependent RNA helicase activity	GO:0006413//translational initiation;GO:0010468//regulation of gene expression;GO:0010501//RNA secondary structure unwinding	K03257//translation initiation factor 4A	gi|948271197|gb|ALM54982.1|//DEAD box RNA helicase CiRH4, partial [Chlamydomonas sp. ICE-L]
Cz16g08310.t1	Cz16g08310.t1	276.76	276.56	278.78	82.89	106.56	82.35	324.22	328.6	303.91	85.22	121.75	103.88	58.84	66.99	63.2	512.89	468.99	486.44	GO:0009535//chloroplast thylakoid membrane;GO:0016021//integral component of membrane;GO:0031969//chloroplast membrane	GO:0046872//metal ion binding;GO:0048529//magnesium-protoporphyrin IX monomethyl ester (oxidative) cyclase activity	GO:0055114//oxidation-reduction process;GO:0015979//photosynthesis;GO:0015995//chlorophyll biosynthetic process	K04035//magnesium-protoporphyrin IX monomethyl ester (oxidative) cyclase [EC:1.14.13.81]	gi|302833487|ref|XP_002948307.1|//copper target 1 protein [Volvox carteri f. nagariensis]	CRD1	GO:0009535//chloroplast thylakoid membrane;GO:0016021//integral component of membrane;GO:0031969//chloroplast membrane	GO:0046872//metal ion binding;GO:0048529//magnesium-protoporphyrin IX monomethyl ester (oxidative) cyclase activity	GO:0055114//oxidation-reduction process;GO:0015979//photosynthesis;GO:0015995//chlorophyll biosynthetic process	K04035//magnesium-protoporphyrin IX monomethyl ester (oxidative) cyclase [EC:1.14.13.81]	gi|302833487|ref|XP_002948307.1|//copper target 1 protein [Volvox carteri f. nagariensis]
Cz18g09050.t1	Cz18g09050.t1	276.4	291.28	282.44	344.69	266.66	263.76	364.36	323.75	333.08	255.46	267.99	265.15	233.83	261.54	236.94	236.48	241.81	251.08	NA	GO:0016491//oxidoreductase activity	NA	NA	gi|159477303|ref|XP_001696750.1|//mitochondrial F1F0 ATP synthase associated 19.5 kDa protein [Chlamydomonas reinhardtii]	NA	NA	GO:0016491//oxidoreductase activity	NA	NA	gi|159477303|ref|XP_001696750.1|//mitochondrial F1F0 ATP synthase associated 19.5 kDa protein [Chlamydomonas reinhardtii]
Cz04g38190.t1	Cz04g38190.t1	276.29	286.89	279.61	48.14	62.26	69.47	42	52.72	50.48	154.43	132.42	153.13	36.44	59.94	54.23	101.04	118.04	123.86	NA	NA	NA	NA	gi|926783014|ref|XP_013899981.1|//SCP-like extracellular [Monoraphidium neglectum]	NA	NA	NA	NA	NA	gi|926783014|ref|XP_013899981.1|//SCP-like extracellular [Monoraphidium neglectum]
Cz03g20090.t1	Cz03g20090.t1	276.23	264.52	240.19	51.85	86.71	96.57	104.76	110.5	98.07	192.09	181.27	190.45	115.78	142.96	136.53	79.99	70.05	82.66	NA	GO:0004029//aldehyde dehydrogenase (NAD) activity	GO:0008152//metabolic process	K00128//aldehyde dehydrogenase (NAD+) [EC:1.2.1.3]	gi|159465489|ref|XP_001690955.1|//aldehyde dehydrogenase [Chlamydomonas reinhardtii]	NA	NA	GO:0004029//aldehyde dehydrogenase (NAD) activity	GO:0008152//metabolic process	K00128//aldehyde dehydrogenase (NAD+) [EC:1.2.1.3]	gi|159465489|ref|XP_001690955.1|//aldehyde dehydrogenase [Chlamydomonas reinhardtii]
Cz03g39220.t1	Cz03g39220.t1	276.1	287.71	307.53	295.16	260.93	260.04	254.15	260.37	240.83	347.76	386.03	356.01	229.87	284.19	264	275.41	261.19	264.34	NA	NA	NA	NA	NA	NA	NA	NA	NA	NA
Cz04g25150.t1	Cz04g25150.t1	275.21	277.14	289.92	441.34	414.82	414.54	351.12	388.89	374.04	437.99	467.91	443.13	243.01	315.05	300.98	458.19	463.93	458.72	GO:0016020//membrane;GO:0005829//cytosol;GO:0005739//mitochondrion	GO:0000287//magnesium ion binding;GO:0004427//inorganic diphosphatase activity	GO:0046686//response to cadmium ion;GO:0006796//phosphate-containing compound metabolic process	K01507//inorganic pyrophosphatase [EC:3.6.1.1]	gi|302846359|ref|XP_002954716.1|//hypothetical protein VOLCADRAFT_76427 [Volvox carteri f. nagariensis]	NA	GO:0016020//membrane;GO:0005829//cytosol;GO:0005739//mitochondrion	GO:0000287//magnesium ion binding;GO:0004427//inorganic diphosphatase activity	GO:0046686//response to cadmium ion;GO:0006796//phosphate-containing compound metabolic process	K01507//inorganic pyrophosphatase [EC:3.6.1.1]	gi|302846359|ref|XP_002954716.1|//hypothetical protein VOLCADRAFT_76427 [Volvox carteri f. nagariensis]
Cz16g17030.t1	Cz16g17030.t1	275.17	272.33	283.4	295.45	262.82	225.53	362.21	386.73	359.47	329.85	341	319.85	203.08	239.11	207	361.74	358.4	348.66	GO:0016020//membrane	NA	NA	NA	gi|159473262|ref|XP_001694758.1|//chitinase-related protein [Chlamydomonas reinhardtii]	NA	GO:0016020//membrane	NA	NA	NA	gi|159473262|ref|XP_001694758.1|//chitinase-related protein [Chlamydomonas reinhardtii]
Cz05g12170.t1	Cz05g12170.t1	275.17	265.3	279.01	1064.39	1054.12	1160.57	485.52	519.92	464.69	368.97	318.99	362.84	713.65	810.44	804.74	35.06	29.04	31.83	NA	NA	NA	NA	NA	NA	NA	NA	NA	NA
Cz04g31080.t1	Cz04g31080.t1	273.65	252.67	252.65	311.13	309.85	279.42	415.51	401.14	416.5	274.08	311.43	292.46	260.57	283.84	288.11	343.65	324.9	349.57	GO:0045261//proton-transporting ATP synthase complex, catalytic core F(1);GO:0005743//mitochondrial inner membrane	GO:0005524//ATP binding;GO:0046933//proton-transporting ATP synthase activity, rotational mechanism;GO:0046961//proton-transporting ATPase activity, rotational mechanism	GO:0015986//ATP synthesis coupled proton transport;GO:0015991//ATP hydrolysis coupled proton transport	K02132//F-type H+-transporting ATPase subunit alpha	gi|302850070|ref|XP_002956563.1|//F1F0 ATP synthase, subunit alpha, mitochondrial [Volvox carteri f. nagariensis]	ATPA	GO:0045261//proton-transporting ATP synthase complex, catalytic core F(1);GO:0005743//mitochondrial inner membrane	GO:0005524//ATP binding;GO:0046933//proton-transporting ATP synthase activity, rotational mechanism;GO:0046961//proton-transporting ATPase activity, rotational mechanism	GO:0015986//ATP synthesis coupled proton transport;GO:0015991//ATP hydrolysis coupled proton transport	K02132//F-type H+-transporting ATPase subunit alpha	gi|302850070|ref|XP_002956563.1|//F1F0 ATP synthase, subunit alpha, mitochondrial [Volvox carteri f. nagariensis]
Cz10g26120.t1	Cz10g26120.t1	272.73	230.85	199.11	19	58.89	63.63	127.94	152.27	122.5	58.58	78.26	68.1	67.58	66.26	68.03	215.76	198.55	208.63	NA	GO:0016614//oxidoreductase activity, acting on CH-OH group of donors	NA	K15403//fatty acid omega-hydroxy dehydrogenase [EC:1.1.-.-];K08248//(R)-mandelonitrile lyase [EC:4.1.2.10]	gi|302832966|ref|XP_002948047.1|//hypothetical protein VOLCADRAFT_103673 [Volvox carteri f. nagariensis]	NA	NA	GO:0016614//oxidoreductase activity, acting on CH-OH group of donors	NA	K15403//fatty acid omega-hydroxy dehydrogenase [EC:1.1.-.-];K08248//(R)-mandelonitrile lyase [EC:4.1.2.10]	gi|302832966|ref|XP_002948047.1|//hypothetical protein VOLCADRAFT_103673 [Volvox carteri f. nagariensis]
Cz15g00210.t1	Cz15g00210.t1	272.09	249.13	236.5	14.42	25.73	18.52	15.25	12.02	13.16	264.02	249.22	229.92	5.39	16.4	16.08	345.7	382.02	318.4	NA	NA	NA	NA	NA	NA	NA	NA	NA	NA
Cz16g02040.t1	Cz16g02040.t1	271.81	292.77	300.05	83.34	106.35	84.56	183.16	257.82	180.64	76.86	85.87	84.97	61.75	49.02	73.37	80.17	84.33	77.12	GO:0009521//photosystem;GO:0009535//chloroplast thylakoid membrane;GO:0016021//integral component of membrane	GO:0031409//pigment binding;GO:0016168//chlorophyll binding	GO:0009768//photosynthesis, light harvesting in photosystem I;GO:0009416//response to light stimulus;GO:0018298//protein-chromophore linkage	K08913//light-harvesting complex II chlorophyll a/b binding protein 2;K08907//light-harvesting complex I chlorophyll a/b binding protein 1	gi|926784584|ref|XP_013900766.1|//protein fucoxanthin chlorophyll a/c protein [Monoraphidium neglectum]	LHCSR	GO:0009521//photosystem;GO:0009535//chloroplast thylakoid membrane;GO:0016021//integral component of membrane	GO:0031409//pigment binding;GO:0016168//chlorophyll binding	GO:0009768//photosynthesis, light harvesting in photosystem I;GO:0009416//response to light stimulus;GO:0018298//protein-chromophore linkage	K08913//light-harvesting complex II chlorophyll a/b binding protein 2;K08907//light-harvesting complex I chlorophyll a/b binding protein 1	gi|926784584|ref|XP_013900766.1|//protein fucoxanthin chlorophyll a/c protein [Monoraphidium neglectum]
Cz12g25040.t1	Cz12g25040.t1	271.25	241.69	163.45	11.89	113.33	142.86	138.77	188.34	128.31	193.12	245.93	218.42	211.71	226.47	198.72	262.4	212.5	247.5	GO:0010494//cytoplasmic stress granule;GO:0000932//P-body	GO:0003723//RNA binding;GO:0005524//ATP binding;GO:0004004//ATP-dependent RNA helicase activity	GO:0006397//mRNA processing;GO:0033962//cytoplasmic mRNA processing body assembly;GO:0010501//RNA secondary structure unwinding;GO:0006417//regulation of translation;GO:0051028//mRNA transport	K12614//ATP-dependent RNA helicase DDX6/DHH1 [EC:3.6.4.13]	gi|302839218|ref|XP_002951166.1|//DEAD-box RNA helicase, ATP-dependent, cytoplasmic [Volvox carteri f. nagariensis]	NA	GO:0010494//cytoplasmic stress granule;GO:0000932//P-body	GO:0003723//RNA binding;GO:0005524//ATP binding;GO:0004004//ATP-dependent RNA helicase activity	GO:0006397//mRNA processing;GO:0033962//cytoplasmic mRNA processing body assembly;GO:0010501//RNA secondary structure unwinding;GO:0006417//regulation of translation;GO:0051028//mRNA transport	K12614//ATP-dependent RNA helicase DDX6/DHH1 [EC:3.6.4.13]	gi|302839218|ref|XP_002951166.1|//DEAD-box RNA helicase, ATP-dependent, cytoplasmic [Volvox carteri f. nagariensis]
Cz06g14180.t1	Cz06g14180.t1	269.41	228.48	272.73	127.15	94.42	52.04	250.17	202.1	204.67	157.09	176.04	148.21	250.21	263.25	200.77	203.65	210.98	208.2	NA	NA	NA	NA	NA	NA	NA	NA	NA	NA
Cz17g07070.t1	Cz17g07070.t1	267.52	259.76	279.96	1292.92	1936.77	2088.27	2398.89	2432.75	2337.59	460.23	548.75	451.1	159.49	104.7	88.37	911.12	880.68	810.76	NA	NA	NA	NA	gi|926775696|ref|XP_013896322.1|//hypothetical protein MNEG_10659 [Monoraphidium neglectum]	NA	NA	NA	NA	NA	gi|926775696|ref|XP_013896322.1|//hypothetical protein MNEG_10659 [Monoraphidium neglectum]
Cz02g19040.t1	Cz02g19040.t1	266.9	258.65	290.41	510.15	369.11	317.22	636.53	543.89	627.52	192.77	206.86	199.92	282.63	264.59	248.14	593.29	576.45	549.88	GO:0005829//cytosol;GO:0015935//small ribosomal subunit	GO:0003723//RNA binding;GO:0003735//structural constituent of ribosome	GO:0042254//ribosome biogenesis;GO:0006412//translation	K02952//small subunit ribosomal protein S13	gi|159485052|ref|XP_001700563.1|//plastid ribosomal protein S13 [Chlamydomonas reinhardtii]	NA	GO:0005829//cytosol;GO:0015935//small ribosomal subunit	GO:0003723//RNA binding;GO:0003735//structural constituent of ribosome	GO:0042254//ribosome biogenesis;GO:0006412//translation	K02952//small subunit ribosomal protein S13	gi|159485052|ref|XP_001700563.1|//plastid ribosomal protein S13 [Chlamydomonas reinhardtii]
Cz05g02010.t1	Cz05g02010.t1	266.27	282.67	293.11	67.28	64.7	58.98	165.3	165.2	173.22	107.32	151.83	131.23	14.21	17.79	16.18	580.5	562.35	544.23	NA	GO:0003677//DNA binding;GO:0000166//nucleotide binding	GO:0006355//regulation of transcription, DNA-templated	K09276//Y-box-binding protein 1;K09250//cellular nucleic acid-binding protein;K18754//protein lin-28	gi|159476838|ref|XP_001696518.1|//nucleic acid binding protein [Chlamydomonas reinhardtii]	NA	NA	GO:0003677//DNA binding;GO:0000166//nucleotide binding	GO:0006355//regulation of transcription, DNA-templated	K09276//Y-box-binding protein 1;K09250//cellular nucleic acid-binding protein;K18754//protein lin-28	gi|159476838|ref|XP_001696518.1|//nucleic acid binding protein [Chlamydomonas reinhardtii]
Cz05g01180.t1	Cz05g01180.t1	266.03	269.86	276.62	220.47	180.13	159.75	191.03	164.08	175.27	187.13	177.67	176.94	219.63	222.82	234.83	64.18	60.61	77.66	NA	GO:0042132//fructose 1,6-bisphosphate 1-phosphatase activity	GO:0006071//glycerol metabolic process;GO:0006094//gluconeogenesis;GO:0016311//dephosphorylation	NA	gi|302840497|ref|XP_002951804.1|//hypothetical protein VOLCADRAFT_92325 [Volvox carteri f. nagariensis]	FBP1	NA	GO:0042132//fructose 1,6-bisphosphate 1-phosphatase activity	GO:0006071//glycerol metabolic process;GO:0006094//gluconeogenesis;GO:0016311//dephosphorylation	NA	gi|302840497|ref|XP_002951804.1|//hypothetical protein VOLCADRAFT_92325 [Volvox carteri f. nagariensis]
Cz12g28130.t1	Cz12g28130.t1	266.02	255.6	268.95	263.2	272.38	277.04	618.77	556.76	615.32	87.18	110.07	85.9	77.02	65.07	68.18	704.23	674.52	639.26	GO:0009507//chloroplast	GO:0005524//ATP binding;GO:0004356//glutamate-ammonia ligase activity	GO:0006542//glutamine biosynthetic process	K01915//glutamine synthetase [EC:6.3.1.2]	gi|159469782|ref|XP_001693042.1|//glutamine synthetase [Chlamydomonas reinhardtii]	NA	GO:0009507//chloroplast	GO:0005524//ATP binding;GO:0004356//glutamate-ammonia ligase activity	GO:0006542//glutamine biosynthetic process	K01915//glutamine synthetase [EC:6.3.1.2]	gi|159469782|ref|XP_001693042.1|//glutamine synthetase [Chlamydomonas reinhardtii]
Cz13g00220.t1	Cz13g00220.t1	265.99	257.08	257.01	246	232.52	196.9	239.91	228.28	245.03	237.73	207.11	212.92	132.36	120.19	124.05	237.51	242.51	226.77	NA	NA	NA	NA	NA	NA	NA	NA	NA	NA
Cz14g10100.t1	Cz14g10100.t1	265.44	263.34	281.31	144.11	131.84	124.36	138.98	117.62	109.46	229.55	192.4	211.07	204.12	175.83	169.25	65.93	54.31	53.01	NA	NA	NA	NA	gi|926797410|ref|XP_013906182.1|//hypothetical protein MNEG_0792 [Monoraphidium neglectum]	NA	NA	NA	NA	NA	gi|926797410|ref|XP_013906182.1|//hypothetical protein MNEG_0792 [Monoraphidium neglectum]
Cz07g06160.t1	Cz07g06160.t1	264.51	309.1	365.68	106.21	90.6	77.89	119.42	132.5	147.33	145.13	110.17	118.3	334.85	310.01	281.92	91.33	108.84	82.47	GO:0005737//cytoplasm	GO:0003746//translation elongation factor activity;GO:0005525//GTP binding;GO:0003924//GTPase activity	GO:0006414//translational elongation	K03234//elongation factor 2	gi|81157943|dbj|BAE48222.1|//elongation factor 2 [Chlorella pyrenoidosa]	NA	GO:0005737//cytoplasm	GO:0003746//translation elongation factor activity;GO:0005525//GTP binding;GO:0003924//GTPase activity	GO:0006414//translational elongation	K03234//elongation factor 2	gi|81157943|dbj|BAE48222.1|//elongation factor 2 [Chlorella pyrenoidosa]
Cz01g30130.t1	Cz01g30130.t1	264.51	256.72	235	37.7	73.79	70.79	139.98	157.06	144.27	111.03	131.46	119.76	95.36	77.75	74.1	260.72	241.79	230.62	GO:0016020//membrane	GO:0005488//binding	NA	NA	gi|159490980|ref|XP_001703451.1|//lipid-binding START protein [Chlamydomonas reinhardtii]	NA	GO:0016020//membrane	GO:0005488//binding	NA	NA	gi|159490980|ref|XP_001703451.1|//lipid-binding START protein [Chlamydomonas reinhardtii]
Cz10g13150.t1	Cz10g13150.t1	262.83	272.79	281.99	574.28	402.81	375.99	439.06	433.46	438.27	330.13	316.94	286.6	340.54	354.18	366.82	328.45	336.28	346.85	NA	NA	NA	NA	gi|926785506|ref|XP_013901227.1|//hypothetical protein MNEG_5755 [Monoraphidium neglectum]	NA	NA	NA	NA	NA	gi|926785506|ref|XP_013901227.1|//hypothetical protein MNEG_5755 [Monoraphidium neglectum]
Cz09g31100.t1	Cz09g31100.t1	262.79	231.4	260.59	430.7	408.77	435.67	534.48	491.5	510.48	856.99	745.83	883.57	866.17	863.35	969.73	449.64	456.34	461.42	NA	NA	NA	NA	gi|926794165|ref|XP_013905556.1|//hypothetical protein MNEG_1410 [Monoraphidium neglectum]	NA	NA	NA	NA	NA	gi|926794165|ref|XP_013905556.1|//hypothetical protein MNEG_1410 [Monoraphidium neglectum]
Cz06g25170.t1	Cz06g25170.t1	260.67	324.66	363.76	19	16.02	8.87	19.89	15.17	15.47	85.72	76.59	66.07	40.75	22.47	38.27	106.68	121.77	75.26	NA	NA	NA	NA	gi|926771172|ref|XP_013894060.1|//hypothetical protein MNEG_12922 [Monoraphidium neglectum]	NA	NA	NA	NA	NA	gi|926771172|ref|XP_013894060.1|//hypothetical protein MNEG_12922 [Monoraphidium neglectum]
Cz10g26110.t1	Cz10g26110.t1	259.96	242.7	225.01	30.02	66.12	62.64	147.67	160.47	146.5	62.68	85.26	71.27	73.11	68.7	69.91	223.53	204.43	211	NA	GO:0016614//oxidoreductase activity, acting on CH-OH group of donors	GO:0008152//metabolic process	K15403//fatty acid omega-hydroxy dehydrogenase [EC:1.1.-.-]	gi|159490054|ref|XP_001703004.1|//predicted protein [Chlamydomonas reinhardtii]	NA	NA	GO:0016614//oxidoreductase activity, acting on CH-OH group of donors	GO:0008152//metabolic process	K15403//fatty acid omega-hydroxy dehydrogenase [EC:1.1.-.-]	gi|159490054|ref|XP_001703004.1|//predicted protein [Chlamydomonas reinhardtii]
Cz08g07250.t1	Cz08g07250.t1	258.79	256.98	211.95	131.9	326.82	483.56	146.51	170.99	163.57	292.13	294.26	331.15	254.84	203.92	220.87	165.24	152.15	190.76	NA	NA	NA	NA	gi|302830490|ref|XP_002946811.1|//hypothetical protein VOLCADRAFT_87166 [Volvox carteri f. nagariensis]	NA	NA	NA	NA	NA	gi|302830490|ref|XP_002946811.1|//hypothetical protein VOLCADRAFT_87166 [Volvox carteri f. nagariensis]
Cz09g21160.t1	Cz09g21160.t1	258.73	263.17	291.38	328.06	203.11	201.42	183.95	174.37	184.06	150.33	134.56	139.79	182.12	189.53	202.38	93.78	89.03	84.73	NA	NA	NA	NA	NA	NA	NA	NA	NA	NA
Cz13g00120.t1	Cz13g00120.t1	258.02	252.6	256.3	506.74	536.93	505.77	739.07	649.28	724.49	138.66	175.07	159.08	408.39	399.97	373.78	575.63	565.77	555.26	NA	NA	NA	K11294//nucleolin	gi|926772378|ref|XP_013894663.1|//putative RNA-binding protein [Monoraphidium neglectum]	NA	NA	NA	NA	K11294//nucleolin	gi|926772378|ref|XP_013894663.1|//putative RNA-binding protein [Monoraphidium neglectum]
Cz01g37110.t1	Cz01g37110.t1	257.3	248.99	247.3	34.24	47.09	35.99	106.64	131.36	115.53	81.25	102.52	90.73	61.98	64.03	71.41	202.24	192.78	196.52	GO:0016020//membrane;GO:0009534//chloroplast thylakoid;GO:0044436//thylakoid part	NA	GO:0044237//cellular metabolic process	NA	gi|159489872|ref|XP_001702915.1|//predicted protein [Chlamydomonas reinhardtii]	NA	GO:0016020//membrane;GO:0009534//chloroplast thylakoid;GO:0044436//thylakoid part	NA	GO:0044237//cellular metabolic process	NA	gi|159489872|ref|XP_001702915.1|//predicted protein [Chlamydomonas reinhardtii]
Cz04g03130.t1	Cz04g03130.t1	257.06	241.41	238.64	181.47	207.99	184.36	282.2	269.92	259.05	173.12	211.04	200.96	154.05	177.91	162.88	172.32	155.29	174.08	NA	NA	NA	NA	NA	NA	NA	NA	NA	NA
UNPLg00454.t1	UNPLg00454.t1	256.75	233.42	237.34	518.04	438.71	370.78	357.39	550.55	409.57	463.55	557.41	495.02	127.54	196.94	179.37	198.99	261.72	310.03	NA	NA	NA	NA	gi|545367684|ref|XP_005648653.1|//chlorophyll a/b-binding protein [Coccomyxa subellipsoidea C-169]	NA	NA	NA	NA	NA	gi|545367684|ref|XP_005648653.1|//chlorophyll a/b-binding protein [Coccomyxa subellipsoidea C-169]
Cz11g21060.t1	Cz11g21060.t1	255.29	271.71	256.13	254.18	380.3	407.21	241.21	248.52	231.17	346.04	334.74	339.47	546.56	534.83	585.72	169.9	152.42	172.86	GO:0009536//plastid	GO:0051536//iron-sulfur cluster binding	GO:0009228//thiamine biosynthetic process	K03147//phosphomethylpyrimidine synthase [EC:4.1.99.17]	gi|159479350|ref|XP_001697756.1|//hydroxymethylpyrimidine phosphate synthase [Chlamydomonas reinhardtii]	NA	GO:0009536//plastid	GO:0051536//iron-sulfur cluster binding	GO:0009228//thiamine biosynthetic process	K03147//phosphomethylpyrimidine synthase [EC:4.1.99.17]	gi|159479350|ref|XP_001697756.1|//hydroxymethylpyrimidine phosphate synthase [Chlamydomonas reinhardtii]
Cz06g24040.t1	Cz06g24040.t1	254.58	192.09	231.66	723.99	451.15	404.33	650.49	589.16	637.23	307.11	281.48	314.9	449.3	436.24	355.49	441.12	427.48	407.8	NA	NA	NA	K02898//large subunit ribosomal protein L26e	gi|926781368|ref|XP_013899158.1|//60S ribosomal protein L26-1 [Monoraphidium neglectum]	NA	NA	NA	NA	K02898//large subunit ribosomal protein L26e	gi|926781368|ref|XP_013899158.1|//60S ribosomal protein L26-1 [Monoraphidium neglectum]
Cz08g02030.t1	Cz08g02030.t1	253.84	249.02	317.43	292.25	177.32	159.01	152.53	117.47	123.5	57.39	60.32	62.65	214.05	205.04	177.48	42.77	41.31	39.73	NA	NA	NA	NA	NA	NA	NA	NA	NA	NA
Cz05g15290.t1	Cz05g15290.t1	253.65	256.98	273.77	359.34	283.8	249.94	211.28	203.1	213.77	108.28	136.94	126.76	97.93	71.21	73.48	155.57	148.9	155.28	NA	GO:0003913//DNA photolyase activity	GO:0006281//DNA repair	K01669//deoxyribodipyrimidine photo-lyase [EC:4.1.99.3]	gi|302843525|ref|XP_002953304.1|//class II photolyase [Volvox carteri f. nagariensis]	NA	NA	GO:0003913//DNA photolyase activity	GO:0006281//DNA repair	K01669//deoxyribodipyrimidine photo-lyase [EC:4.1.99.3]	gi|302843525|ref|XP_002953304.1|//class II photolyase [Volvox carteri f. nagariensis]
Cz18g13090.t1	Cz18g13090.t1	252.69	240.05	272.69	548.11	325.37	282.18	416.3	371.33	381.17	304.51	293.38	305.91	273.7	286.85	247.83	276.02	272.92	267.57	NA	NA	NA	K17579//protein phosphatase 1 regulatory subunit 42	gi|302852287|ref|XP_002957664.1|//hypothetical protein VOLCADRAFT_98760 [Volvox carteri f. nagariensis]	NA	NA	NA	NA	K17579//protein phosphatase 1 regulatory subunit 42	gi|302852287|ref|XP_002957664.1|//hypothetical protein VOLCADRAFT_98760 [Volvox carteri f. nagariensis]
Cz17g13150.t1	Cz17g13150.t1	252.36	247.95	244.88	623.51	568.24	556.47	421.26	416.93	421.18	307.71	318.08	321.21	266.47	289.71	342.05	257.9	264.5	263.17	GO:0005622//intracellular;GO:0005886//plasma membrane	GO:0005525//GTP binding	GO:0007264//small GTPase mediated signal transduction;GO:0015031//protein transport	K07897//Ras-related protein Rab-7A	gi|545375172|ref|XP_005651795.1|//Rab7/RabG-family small GTPase [Coccomyxa subellipsoidea C-169]	NA	GO:0005622//intracellular;GO:0005886//plasma membrane	GO:0005525//GTP binding	GO:0007264//small GTPase mediated signal transduction;GO:0015031//protein transport	K07897//Ras-related protein Rab-7A	gi|545375172|ref|XP_005651795.1|//Rab7/RabG-family small GTPase [Coccomyxa subellipsoidea C-169]
Cz01g28150.t1	Cz01g28150.t1	252.25	263.57	275.95	1024.09	726.99	664.7	788.85	739.55	889.64	460.65	430.55	439.03	612.09	532.11	602.96	647.94	764.59	605.38	GO:0005759//mitochondrial matrix	GO:0046872//metal ion binding;GO:0005524//ATP binding;GO:0051082//unfolded protein binding;GO:0051087//chaperone binding	GO:0006986//response to unfolded protein;GO:0051085//chaperone mediated protein folding requiring cofactor	K04078//chaperonin GroES	gi|926786716|ref|XP_013901832.1|//chaperonin [Monoraphidium neglectum]	NA	GO:0005759//mitochondrial matrix	GO:0046872//metal ion binding;GO:0005524//ATP binding;GO:0051082//unfolded protein binding;GO:0051087//chaperone binding	GO:0006986//response to unfolded protein;GO:0051085//chaperone mediated protein folding requiring cofactor	K04078//chaperonin GroES	gi|926786716|ref|XP_013901832.1|//chaperonin [Monoraphidium neglectum]
Cz01g38040.t1	Cz01g38040.t1	252.16	260.99	259.54	222.22	244.08	229.65	167.24	197.17	175.41	242.72	235.46	248.69	116	154.84	131.9	135.05	138.58	169.36	NA	NA	NA	NA	NA	NA	NA	NA	NA	NA
Cz02g24050.t1	Cz02g24050.t1	252.04	235.74	259.95	226.17	233.18	211.64	269.47	280.77	279.26	299.88	316.98	319.22	225.58	248.58	230.48	235.78	241.27	235.63	GO:0016020//membrane	NA	NA	NA	gi|926784728|ref|XP_013900838.1|//hypothetical protein MNEG_6139 [Monoraphidium neglectum]	NA	GO:0016020//membrane	NA	NA	NA	gi|926784728|ref|XP_013900838.1|//hypothetical protein MNEG_6139 [Monoraphidium neglectum]
Cz17g17160.t1	Cz17g17160.t1	251.83	256.15	254.41	297.7	305.19	302.02	341.8	330.09	337.54	372.51	344.04	365.7	400.48	377.32	348.19	288.06	291.68	287.27	GO:0005681//spliceosomal complex	NA	GO:0006397//mRNA processing	K12867//pre-mRNA-splicing factor SYF1	gi|159489994|ref|XP_001702974.1|//transcription-coupled DNA repair protein [Chlamydomonas reinhardtii]	NA	GO:0005681//spliceosomal complex	NA	GO:0006397//mRNA processing	K12867//pre-mRNA-splicing factor SYF1	gi|159489994|ref|XP_001702974.1|//transcription-coupled DNA repair protein [Chlamydomonas reinhardtii]
Cz18g13100.t1	Cz18g13100.t1	251.73	242.38	256.44	305.96	289.12	278.53	354.66	349.08	353.24	306.67	314.03	312.4	277.73	295.97	331.71	268.55	272.45	266.12	NA	NA	NA	K17579//protein phosphatase 1 regulatory subunit 42	gi|926770234|ref|XP_013893591.1|//F1F0 ATP synthase associated 36.3kDa protein [Monoraphidium neglectum]	NA	NA	NA	NA	K17579//protein phosphatase 1 regulatory subunit 42	gi|926770234|ref|XP_013893591.1|//F1F0 ATP synthase associated 36.3kDa protein [Monoraphidium neglectum]
Cz03g38180.t1	Cz03g38180.t1	251.7	210.71	226.48	184.78	178.25	154.42	347.18	368.75	365.27	130.24	146.05	128.51	187.78	148.49	165.93	446.21	420.5	383.14	NA	NA	NA	K02904//large subunit ribosomal protein L29	gi|926775728|ref|XP_013896338.1|//ribosomal protein L29 [Monoraphidium neglectum]	NA	NA	NA	NA	K02904//large subunit ribosomal protein L29	gi|926775728|ref|XP_013896338.1|//ribosomal protein L29 [Monoraphidium neglectum]
Cz02g21340.t1	Cz02g21340.t1	251.09	251.79	251.19	501.23	431.46	391.81	536.13	522.05	527.27	310.47	320.53	325.5	305.6	326.81	338.38	375.43	369.15	382.29	NA	GO:0016614//oxidoreductase activity, acting on CH-OH group of donors	GO:0006082//organic acid metabolic process	K00026//malate dehydrogenase [EC:1.1.1.37]	gi|926787476|ref|XP_013902212.1|//malate dehydrogenase [Monoraphidium neglectum]	MDH2	NA	GO:0016614//oxidoreductase activity, acting on CH-OH group of donors	GO:0006082//organic acid metabolic process	K00026//malate dehydrogenase [EC:1.1.1.37]	gi|926787476|ref|XP_013902212.1|//malate dehydrogenase [Monoraphidium neglectum]
Cz05g11130.t1	Cz05g11130.t1	249.39	234.45	223.62	69.79	98.47	88.53	160.62	160.54	154.09	129.09	143.46	137.57	112.46	106.6	116.23	226.56	203.01	217.25	GO:0005960//glycine cleavage complex;GO:0005829//cytosol;GO:0005739//mitochondrion	GO:0016594//glycine binding;GO:0004375//glycine dehydrogenase (decarboxylating) activity	GO:0019464//glycine decarboxylation via glycine cleavage system;GO:0055114//oxidation-reduction process	K00281//glycine dehydrogenase [EC:1.4.4.2]	gi|159469684|ref|XP_001692993.1|//glycine cleavage system, P protein [Chlamydomonas reinhardtii]	NA	GO:0005960//glycine cleavage complex;GO:0005829//cytosol;GO:0005739//mitochondrion	GO:0016594//glycine binding;GO:0004375//glycine dehydrogenase (decarboxylating) activity	GO:0019464//glycine decarboxylation via glycine cleavage system;GO:0055114//oxidation-reduction process	K00281//glycine dehydrogenase [EC:1.4.4.2]	gi|159469684|ref|XP_001692993.1|//glycine cleavage system, P protein [Chlamydomonas reinhardtii]
Cz05g29060.t1	Cz05g29060.t1	249.06	279.31	285.55	387.6	340.58	337.04	423.16	411.75	410.59	305.64	314.6	297.84	259.45	306.44	305.74	280.04	306.12	325.6	GO:0005739//mitochondrion;GO:0045259//proton-transporting ATP synthase complex	GO:0016787//hydrolase activity	NA	K02134//F-type H+-transporting ATPase subunit delta	gi|302832159|ref|XP_002947644.1|//hypothetical protein VOLCADRAFT_109632 [Volvox carteri f. nagariensis]	ATPD	GO:0005739//mitochondrion;GO:0045259//proton-transporting ATP synthase complex	GO:0016787//hydrolase activity	NA	K02134//F-type H+-transporting ATPase subunit delta	gi|302832159|ref|XP_002947644.1|//hypothetical protein VOLCADRAFT_109632 [Volvox carteri f. nagariensis]
Cz01g02060.t1	Cz01g02060.t1	248.35	245.37	271.36	1082.07	747.24	685.92	975.8	869.11	959.19	322.53	343.77	360.55	635.36	629.14	692.82	768.96	717.71	715.13	NA	NA	GO:0006355//regulation of transcription, DNA-templated	K01527//nascent polypeptide-associated complex subunit beta	gi|302837542|ref|XP_002950330.1|//hypothetical protein VOLCADRAFT_104715 [Volvox carteri f. nagariensis]	NA	NA	NA	GO:0006355//regulation of transcription, DNA-templated	K01527//nascent polypeptide-associated complex subunit beta	gi|302837542|ref|XP_002950330.1|//hypothetical protein VOLCADRAFT_104715 [Volvox carteri f. nagariensis]
Cz08g29110.t1	Cz08g29110.t1	247.77	236.05	247.16	146.82	132.95	143.85	80.61	71.61	75.09	82.7	81	75.18	243.29	224.52	210.15	71.1	65.49	71.52	NA	NA	NA	NA	gi|926784306|ref|XP_013900627.1|//hypothetical protein MNEG_6353 [Monoraphidium neglectum]	NA	NA	NA	NA	NA	gi|926784306|ref|XP_013900627.1|//hypothetical protein MNEG_6353 [Monoraphidium neglectum]
Cz04g09240.t1	Cz04g09240.t1	246.49	243.52	238.8	325.44	305.75	290.36	377.17	373.59	363.41	316.04	321.26	327.67	288.19	341.21	324.2	324.48	308.01	319.3	NA	NA	NA	NA	gi|302840503|ref|XP_002951807.1|//mitochondrial F1F0 ATP synthase associated protein [Volvox carteri f. nagariensis]	NA	NA	NA	NA	NA	gi|302840503|ref|XP_002951807.1|//mitochondrial F1F0 ATP synthase associated protein [Volvox carteri f. nagariensis]
Cz02g35280.t1	Cz02g35280.t1	245.57	230.93	232.08	156.1	194.38	193.35	226.51	216.09	209.46	122.1	143.76	127.19	97.08	106.05	106.42	245.51	226.42	235.75	NA	GO:0008661//1-deoxy-D-xylulose-5-phosphate synthase activity	GO:0016114//terpenoid biosynthetic process	K01662//1-deoxy-D-xylulose-5-phosphate synthase [EC:2.2.1.7]	gi|4185881|emb|CAA07554.1|//1-deoxy-D-xylulose-5-phosphate synthase [Chlamydomonas reinhardtii]	NA	NA	GO:0008661//1-deoxy-D-xylulose-5-phosphate synthase activity	GO:0016114//terpenoid biosynthetic process	K01662//1-deoxy-D-xylulose-5-phosphate synthase [EC:2.2.1.7]	gi|4185881|emb|CAA07554.1|//1-deoxy-D-xylulose-5-phosphate synthase [Chlamydomonas reinhardtii]
Cz16g00120.t1	Cz16g00120.t1	245.26	249.75	280.07	280.26	188.18	168.76	174.01	168.98	163.69	141.78	126.5	124.39	174.88	165.03	205.85	149.28	133.77	136.57	GO:0009570//chloroplast stroma	NA	NA	K03363//cell division cycle 20, cofactor of APC complex	gi|693499240|emb|CEF98778.1|//Cobalamin (vitamin B12) biosynthesis CobW-like,C-terminal [Ostreococcus tauri]	NA	GO:0009570//chloroplast stroma	NA	NA	K03363//cell division cycle 20, cofactor of APC complex	gi|693499240|emb|CEF98778.1|//Cobalamin (vitamin B12) biosynthesis CobW-like,C-terminal [Ostreococcus tauri]
Cz10g15150.t1	Cz10g15150.t1	245.11	214	207.14	70.73	196.9	210.56	135.35	163.34	140.75	222.99	224.09	232.34	190.64	214.03	201.94	112.62	106.49	118.08	NA	NA	NA	K12118//cryptochrome 1	gi|302851497|ref|XP_002957272.1|//Deoxyribodipyrimidine photolyase, class 1 [Volvox carteri f. nagariensis]	NA	NA	NA	NA	K12118//cryptochrome 1	gi|302851497|ref|XP_002957272.1|//Deoxyribodipyrimidine photolyase, class 1 [Volvox carteri f. nagariensis]
Cz12g02100.t1	Cz12g02100.t1	244.73	237.18	222.33	132.98	264.92	327.72	145.85	167.59	150.89	132.4	113.08	128.98	115.22	133.1	123.05	81.22	79.27	90.25	GO:0016020//membrane	GO:0016747//transferase activity, transferring acyl groups other than amino-acyl groups	GO:0006633//fatty acid biosynthetic process	K15397//3-ketoacyl-CoA synthase [EC:2.3.1.199]	gi|926774348|ref|XP_013895648.1|//3-ketoacyl-CoA synthase 6 [Monoraphidium neglectum]	LCKAS3	GO:0016020//membrane	GO:0016747//transferase activity, transferring acyl groups other than amino-acyl groups	GO:0006633//fatty acid biosynthetic process	K15397//3-ketoacyl-CoA synthase [EC:2.3.1.199]	gi|926774348|ref|XP_013895648.1|//3-ketoacyl-CoA synthase 6 [Monoraphidium neglectum]
Cz01g23260.t1	Cz01g23260.t1	244.01	234.49	220.93	244.4	321	342.09	307.4	322.95	295.08	151.43	172.76	162.16	157.69	167.41	168.41	211.17	192.61	209.17	GO:0048046//apoplast;GO:0030931//heterotetrameric ADPG pyrophosphorylase complex;GO:0009570//chloroplast stroma	GO:0008878//glucose-1-phosphate adenylyltransferase activity;GO:0005524//ATP binding	GO:0008299//isoprenoid biosynthetic process;GO:0019252//starch biosynthetic process;GO:0005978//glycogen biosynthetic process	K00975//glucose-1-phosphate adenylyltransferase [EC:2.7.7.27]	gi|302849075|ref|XP_002956068.1|//hypothetical protein VOLCADRAFT_76956 [Volvox carteri f. nagariensis]	NA	GO:0048046//apoplast;GO:0030931//heterotetrameric ADPG pyrophosphorylase complex;GO:0009570//chloroplast stroma	GO:0008878//glucose-1-phosphate adenylyltransferase activity;GO:0005524//ATP binding	GO:0008299//isoprenoid biosynthetic process;GO:0019252//starch biosynthetic process;GO:0005978//glycogen biosynthetic process	K00975//glucose-1-phosphate adenylyltransferase [EC:2.7.7.27]	gi|302849075|ref|XP_002956068.1|//hypothetical protein VOLCADRAFT_76956 [Volvox carteri f. nagariensis]
Cz05g00200.t1	Cz05g00200.t1	243.65	253.05	279.13	460.28	346.45	301.9	363.3	348.72	387.14	475	442.15	504.04	479.52	526.55	461.83	301.69	321.31	311.13	GO:0016020//membrane	NA	NA	NA	gi|926782730|ref|XP_013899839.1|//hypothetical protein MNEG_7143 [Monoraphidium neglectum]	NA	GO:0016020//membrane	NA	NA	NA	gi|926782730|ref|XP_013899839.1|//hypothetical protein MNEG_7143 [Monoraphidium neglectum]
Cz09g18200.t1	Cz09g18200.t1	242.07	247.16	213.54	81.34	183.72	219.36	160.08	202.09	175.53	206.37	244.6	222.8	173.25	157.37	161.6	193.76	187.54	221.74	NA	NA	NA	NA	gi|302830490|ref|XP_002946811.1|//hypothetical protein VOLCADRAFT_87166 [Volvox carteri f. nagariensis]	NA	NA	NA	NA	NA	gi|302830490|ref|XP_002946811.1|//hypothetical protein VOLCADRAFT_87166 [Volvox carteri f. nagariensis]
UNPLg00453.t1	UNPLg00453.t1	241.94	226.31	199.77	373.97	393.69	342.32	324.43	530.7	342.02	425.12	568.89	523.65	95.98	200	208.26	195.42	215.49	281.31	NA	NA	NA	NA	NA	NA	NA	NA	NA	NA
Cz03g13200.t1	Cz03g13200.t1	241.49	245.62	268.75	1550.55	980.35	879.33	1391.33	1321.12	1381.83	349.41	370.69	366.65	701.53	699.25	691.13	1021.5	959.51	974.06	GO:0009506//plasmodesma;GO:0005794//Golgi apparatus;GO:0022626//cytosolic ribosome	NA	GO:0009651//response to salt stress	K03626//nascent polypeptide-associated complex subunit alpha	gi|302853855|ref|XP_002958440.1|//hypothetical protein VOLCADRAFT_77934 [Volvox carteri f. nagariensis]	NA	GO:0009506//plasmodesma;GO:0005794//Golgi apparatus;GO:0022626//cytosolic ribosome	NA	GO:0009651//response to salt stress	K03626//nascent polypeptide-associated complex subunit alpha	gi|302853855|ref|XP_002958440.1|//hypothetical protein VOLCADRAFT_77934 [Volvox carteri f. nagariensis]
Cz02g33020.t1	Cz02g33020.t1	241.4	251.31	259.74	407.65	287.97	255.54	340.79	304.42	331.75	247.61	255.36	269.5	224.68	248.49	248.87	219.72	209.48	224.65	GO:0043231//intracellular membrane-bounded organelle;GO:0016020//membrane;GO:0044444//cytoplasmic part	GO:0003824//catalytic activity;GO:0005488//binding	GO:0008152//metabolic process	K01412//mitochondrial-processing peptidase subunit alpha [EC:3.4.24.64]	gi|302833467|ref|XP_002948297.1|//hypothetical protein VOLCADRAFT_80074 [Volvox carteri f. nagariensis]	NA	GO:0043231//intracellular membrane-bounded organelle;GO:0016020//membrane;GO:0044444//cytoplasmic part	GO:0003824//catalytic activity;GO:0005488//binding	GO:0008152//metabolic process	K01412//mitochondrial-processing peptidase subunit alpha [EC:3.4.24.64]	gi|302833467|ref|XP_002948297.1|//hypothetical protein VOLCADRAFT_80074 [Volvox carteri f. nagariensis]
Cz05g02110.t1	Cz05g02110.t1	241.16	217.07	195.88	548.18	884.02	981.01	338.13	406.4	359.93	1230.52	1260.81	1398.24	324.77	559.57	464.04	166.05	196.46	291.48	NA	NA	NA	NA	gi|926786896|ref|XP_013901922.1|//hypothetical protein MNEG_5051 [Monoraphidium neglectum]	NA	NA	NA	NA	NA	gi|926786896|ref|XP_013901922.1|//hypothetical protein MNEG_5051 [Monoraphidium neglectum]
Cz05g34160.t1	Cz05g34160.t1	241.1	264.6	258.61	1573.32	1709.97	1746.07	484.08	537.46	451.87	737.67	706.61	734.42	424.92	599.86	555.36	151.77	151.01	185.9	GO:0009536//plastid	GO:0050661//NADP binding;GO:0051287//NAD binding;GO:0004365//glyceraldehyde-3-phosphate dehydrogenase (NAD+) (phosphorylating) activity	GO:0006006//glucose metabolic process;GO:0006096//glycolytic process;GO:0055114//oxidation-reduction process	K00134//glyceraldehyde 3-phosphate dehydrogenase [EC:1.2.1.12]	gi|545353767|ref|XP_005642719.1|//glyceraldehyde-3-phosphate dehydrogenase, type I [Coccomyxa subellipsoidea C-169]	GAPDH	GO:0009536//plastid	GO:0050661//NADP binding;GO:0051287//NAD binding;GO:0004365//glyceraldehyde-3-phosphate dehydrogenase (NAD+) (phosphorylating) activity	GO:0006006//glucose metabolic process;GO:0006096//glycolytic process;GO:0055114//oxidation-reduction process	K00134//glyceraldehyde 3-phosphate dehydrogenase [EC:1.2.1.12]	gi|545353767|ref|XP_005642719.1|//glyceraldehyde-3-phosphate dehydrogenase, type I [Coccomyxa subellipsoidea C-169]
Cz05g05080.t1	Cz05g05080.t1	241.04	240.69	232.22	1072.49	1046.76	1029.6	325.64	312.67	316.05	362.16	372.68	354.46	168.18	193.47	169.5	203.53	201.05	211.36	NA	GO:0016301//kinase activity;GO:0016773//phosphotransferase activity, alcohol group as acceptor	GO:0005975//carbohydrate metabolic process;GO:0044237//cellular metabolic process	K00847//fructokinase [EC:2.7.1.4]	gi|159471007|ref|XP_001693648.1|//predicted protein [Chlamydomonas reinhardtii]	NA	NA	GO:0016301//kinase activity;GO:0016773//phosphotransferase activity, alcohol group as acceptor	GO:0005975//carbohydrate metabolic process;GO:0044237//cellular metabolic process	K00847//fructokinase [EC:2.7.1.4]	gi|159471007|ref|XP_001693648.1|//predicted protein [Chlamydomonas reinhardtii]
Cz02g06260.t1	Cz02g06260.t1	240.17	261.84	263.43	492.55	379.47	352.15	360.93	377.14	347.47	270.5	281.45	284.71	247.73	293.2	264.77	161.59	152.25	164.52	NA	GO:0004601//peroxidase activity;GO:0051920//peroxiredoxin activity	GO:0098869//cellular oxidant detoxification;GO:0055114//oxidation-reduction process	K03564//peroxiredoxin Q/BCP [EC:1.11.1.15]	gi|971511738|dbj|GAQ86478.1|//Thioredoxin superfamily protein [Klebsormidium flaccidum]	NA	NA	GO:0004601//peroxidase activity;GO:0051920//peroxiredoxin activity	GO:0098869//cellular oxidant detoxification;GO:0055114//oxidation-reduction process	K03564//peroxiredoxin Q/BCP [EC:1.11.1.15]	gi|971511738|dbj|GAQ86478.1|//Thioredoxin superfamily protein [Klebsormidium flaccidum]
Cz05g05190.t1	Cz05g05190.t1	240	241.88	252.04	212.44	211.85	195.54	259.2	274.95	280.72	163.86	186.82	185.97	87.74	105.74	97.82	242.91	259.74	267.83	GO:0009535//chloroplast thylakoid membrane;GO:0009528//plastid inner membrane;GO:0009527//plastid outer membrane;GO:0009941//chloroplast envelope;GO:0010319//stromule;GO:0009570//chloroplast stroma	NA	GO:0045037//protein import into chloroplast stroma;GO:0015996//chlorophyll catabolic process;GO:0010207//photosystem II assembly;GO:0045038//protein import into chloroplast thylakoid membrane;GO:0010027//thylakoid membrane organization;GO:0010182//sugar mediated signaling pathway	NA	gi|926781882|ref|XP_013899415.1|//thylakoid formation protein 1 [Monoraphidium neglectum]	THF1	GO:0009535//chloroplast thylakoid membrane;GO:0009528//plastid inner membrane;GO:0009527//plastid outer membrane;GO:0009941//chloroplast envelope;GO:0010319//stromule;GO:0009570//chloroplast stroma	NA	GO:0045037//protein import into chloroplast stroma;GO:0015996//chlorophyll catabolic process;GO:0010207//photosystem II assembly;GO:0045038//protein import into chloroplast thylakoid membrane;GO:0010027//thylakoid membrane organization;GO:0010182//sugar mediated signaling pathway	NA	gi|926781882|ref|XP_013899415.1|//thylakoid formation protein 1 [Monoraphidium neglectum]
Cz12g10100.t1	Cz12g10100.t1	239.8	231.79	221.76	188.45	283.3	313.04	124.65	122.98	118.65	201.79	176.35	202.59	142.57	180.08	193.95	71.36	69.28	82.85	GO:0009507//chloroplast	GO:0003987//acetate-CoA ligase activity;GO:0005524//ATP binding;GO:0016208//AMP binding	GO:0019427//acetyl-CoA biosynthetic process from acetate	K01895//acetyl-CoA synthetase [EC:6.2.1.1]	gi|159484368|ref|XP_001700230.1|//acetyl CoA synthetase [Chlamydomonas reinhardtii]	ACS1	GO:0009507//chloroplast	GO:0003987//acetate-CoA ligase activity;GO:0005524//ATP binding;GO:0016208//AMP binding	GO:0019427//acetyl-CoA biosynthetic process from acetate	K01895//acetyl-CoA synthetase [EC:6.2.1.1]	gi|159484368|ref|XP_001700230.1|//acetyl CoA synthetase [Chlamydomonas reinhardtii]
Cz12g25050.t1	Cz12g25050.t1	239.76	243.09	217.31	44.92	157.52	162.76	186.36	223.45	186.53	202.39	225.8	199.16	217.85	234.39	177.24	273.49	225.28	256.18	NA	NA	NA	NA	NA	NA	NA	NA	NA	NA
Cz15g01170.t1	Cz15g01170.t1	239.69	257.97	274.03	188.98	142.58	115.88	234.91	206.59	245.39	122.94	147.95	136.23	100.3	95.36	100.58	241.56	246.78	248.52	GO:0044424//intracellular part	NA	NA	NA	gi|926768849|ref|XP_013893154.1|//thylakoid lumenal protein [Monoraphidium neglectum]	NA	GO:0044424//intracellular part	NA	NA	NA	gi|926768849|ref|XP_013893154.1|//thylakoid lumenal protein [Monoraphidium neglectum]
Cz11g09300.t1	Cz11g09300.t1	239.43	224.16	232.01	231.84	206.51	185.08	193.93	192.94	185.97	207.9	239.77	215.19	211.58	209.26	202.48	188.53	173.24	186.16	NA	NA	NA	NA	gi|545356933|ref|XP_005644144.1|//hypothetical protein COCSUDRAFT_58346 [Coccomyxa subellipsoidea C-169]	NA	NA	NA	NA	NA	gi|545356933|ref|XP_005644144.1|//hypothetical protein COCSUDRAFT_58346 [Coccomyxa subellipsoidea C-169]
Cz12g12010.t1	Cz12g12010.t1	238.85	213.27	198.87	252.53	254.67	238.91	247.12	228.86	239.05	224.81	232.96	228.42	175.96	196.58	208.01	196.88	185.38	195.3	GO:0005634//nucleus;GO:0005829//cytosol	GO:0003743//translation initiation factor activity	GO:0006413//translational initiation	K03236//translation initiation factor 1A	gi|926784320|ref|XP_013900634.1|//Eukaryotic translation initiation factor 1A,X-chromosomal [Monoraphidium neglectum]	NA	GO:0005634//nucleus;GO:0005829//cytosol	GO:0003743//translation initiation factor activity	GO:0006413//translational initiation	K03236//translation initiation factor 1A	gi|926784320|ref|XP_013900634.1|//Eukaryotic translation initiation factor 1A,X-chromosomal [Monoraphidium neglectum]
Cz08g21040.t1	Cz08g21040.t1	238.16	238.48	251.9	554.75	332.42	275.58	373.72	334.38	371.12	244.41	254.18	240.83	223.52	257.8	271.37	231.89	237.91	229.38	NA	GO:0008948//oxaloacetate decarboxylase activity;GO:0046872//metal ion binding;GO:0008168//methyltransferase activity;GO:0008428//ribonuclease inhibitor activity;GO:0047443//4-hydroxy-4-methyl-2-oxoglutarate aldolase activity	GO:0043086//negative regulation of catalytic activity;GO:0051252//regulation of RNA metabolic process;GO:0032259//methylation	NA	gi|926778932|ref|XP_013897940.1|//regulator of ribonuclease activity A [Monoraphidium neglectum]	NA	NA	GO:0008948//oxaloacetate decarboxylase activity;GO:0046872//metal ion binding;GO:0008168//methyltransferase activity;GO:0008428//ribonuclease inhibitor activity;GO:0047443//4-hydroxy-4-methyl-2-oxoglutarate aldolase activity	GO:0043086//negative regulation of catalytic activity;GO:0051252//regulation of RNA metabolic process;GO:0032259//methylation	NA	gi|926778932|ref|XP_013897940.1|//regulator of ribonuclease activity A [Monoraphidium neglectum]
Cz01g01240.t1	Cz01g01240.t1	238.03	220.53	200.37	33.32	93.2	105.7	111.05	123.18	107.85	121.86	136.95	128.24	118.16	131.74	124.41	176.18	158.27	174.43	GO:0005634//nucleus;GO:0005737//cytoplasm	GO:0000155//phosphorelay sensor kinase activity;GO:0005524//ATP binding;GO:0004674//protein serine/threonine kinase activity	GO:0023014//signal transduction by protein phosphorylation;GO:0000160//phosphorelay signal transduction system	K20715//phototropin [EC:2.7.11.1]	gi|302837812|ref|XP_002950465.1|//phototropin [Volvox carteri f. nagariensis]	PHOT	GO:0005634//nucleus;GO:0005737//cytoplasm	GO:0000155//phosphorelay sensor kinase activity;GO:0005524//ATP binding;GO:0004674//protein serine/threonine kinase activity	GO:0023014//signal transduction by protein phosphorylation;GO:0000160//phosphorelay signal transduction system	K20715//phototropin [EC:2.7.11.1]	gi|302837812|ref|XP_002950465.1|//phototropin [Volvox carteri f. nagariensis]
Cz12g05210.t1	Cz12g05210.t1	237.37	258.61	281.25	430.71	267.22	276.3	396.35	339.64	368.71	275.25	323.98	264.87	275.42	277.01	301.98	320.33	339.48	350.56	GO:0005634//nucleus	NA	NA	K13120//protein FAM32A	gi|926786538|ref|XP_013901743.1|//hypothetical protein MNEG_5238 [Monoraphidium neglectum]	NA	GO:0005634//nucleus	NA	NA	K13120//protein FAM32A	gi|926786538|ref|XP_013901743.1|//hypothetical protein MNEG_5238 [Monoraphidium neglectum]
Cz01g15240.t1	Cz01g15240.t1	237.17	229	148.3	25.3	161.83	273.49	88.93	107.68	89.71	270.95	286.43	288.22	211.39	261.09	229.76	84.06	67.89	86.53	NA	GO:0046872//metal ion binding	NA	K15172//transcription elongation factor SPT5;K07560//D-tyrosyl-tRNA(Tyr) deacylase [EC:3.1.-.-]	gi|545365795|ref|XP_005647840.1|//hypothetical protein COCSUDRAFT_15780, partial [Coccomyxa subellipsoidea C-169]	NA	NA	GO:0046872//metal ion binding	NA	K15172//transcription elongation factor SPT5;K07560//D-tyrosyl-tRNA(Tyr) deacylase [EC:3.1.-.-]	gi|545365795|ref|XP_005647840.1|//hypothetical protein COCSUDRAFT_15780, partial [Coccomyxa subellipsoidea C-169]
Cz10g25060.t1	Cz10g25060.t1	237.11	220.74	228.39	310.71	295.75	255.15	302.25	299.08	281.22	269.35	290.8	289.99	252.09	273.03	256.79	235.77	226.08	226.96	GO:0005623//cell	GO:0004148//dihydrolipoyl dehydrogenase activity;GO:0050660//flavin adenine dinucleotide binding	GO:0055114//oxidation-reduction process;GO:0045454//cell redox homeostasis	K00382//dihydrolipoamide dehydrogenase [EC:1.8.1.4]	gi|760443191|ref|XP_011398664.1|//Dihydrolipoyl dehydrogenase 1, mitochondrial [Auxenochlorella protothecoides]	NA	GO:0005623//cell	GO:0004148//dihydrolipoyl dehydrogenase activity;GO:0050660//flavin adenine dinucleotide binding	GO:0055114//oxidation-reduction process;GO:0045454//cell redox homeostasis	K00382//dihydrolipoamide dehydrogenase [EC:1.8.1.4]	gi|760443191|ref|XP_011398664.1|//Dihydrolipoyl dehydrogenase 1, mitochondrial [Auxenochlorella protothecoides]
Cz01g02070.t1	Cz01g02070.t1	237.07	228.55	225.26	105.78	113.95	102.75	167.58	172.28	159.42	99.49	115.64	102.62	101.9	113.15	108.72	179.87	171.03	183.73	NA	GO:0004021//L-alanine:2-oxoglutarate aminotransferase activity;GO:0030170//pyridoxal phosphate binding	GO:0009058//biosynthetic process	K14272//glutamate--glyoxylate aminotransferase [EC:2.6.1.4 2.6.1.2 2.6.1.44]	gi|159480896|ref|XP_001698518.1|//alanine aminotransferase [Chlamydomonas reinhardtii]	NA	NA	GO:0004021//L-alanine:2-oxoglutarate aminotransferase activity;GO:0030170//pyridoxal phosphate binding	GO:0009058//biosynthetic process	K14272//glutamate--glyoxylate aminotransferase [EC:2.6.1.4 2.6.1.2 2.6.1.44]	gi|159480896|ref|XP_001698518.1|//alanine aminotransferase [Chlamydomonas reinhardtii]
Cz02g30200.t1	Cz02g30200.t1	237.05	218.27	204.42	111.42	151.7	142.69	316.06	289.24	301.14	62.56	84.24	72.23	135.79	116.14	136.71	355.78	322.96	320.65	GO:0005622//intracellular	GO:0003676//nucleic acid binding	GO:0034641//cellular nitrogen compound metabolic process;GO:0044238//primary metabolic process;GO:0071704//organic substance metabolic process	K02357//elongation factor Ts	gi|159477691|ref|XP_001696942.1|//polyprotein of PSRP-7 and EF-Ts, splice variant 2 [Chlamydomonas reinhardtii]	NA	GO:0005622//intracellular	GO:0003676//nucleic acid binding	GO:0034641//cellular nitrogen compound metabolic process;GO:0044238//primary metabolic process;GO:0071704//organic substance metabolic process	K02357//elongation factor Ts	gi|159477691|ref|XP_001696942.1|//polyprotein of PSRP-7 and EF-Ts, splice variant 2 [Chlamydomonas reinhardtii]
Cz03g30120.t1	Cz03g30120.t1	236.68	291.85	317.19	520.74	456.46	481.87	225.28	242	251.09	482.14	416	441.43	1146.29	933.74	1043.09	168.18	202.89	171.16	NA	NA	NA	NA	NA	NA	NA	NA	NA	NA
Cz04g12210.t1	Cz04g12210.t1	236.4	258.29	271.09	414.09	323.16	271.29	353.13	318.42	345.64	269.34	273.34	281.06	230.93	233.89	183.1	192.81	182.3	198.75	NA	GO:0016740//transferase activity	NA	K00616//transaldolase [EC:2.2.1.2]	gi|926780356|ref|XP_013898652.1|//transaldolase [Monoraphidium neglectum]	NA	NA	GO:0016740//transferase activity	NA	K00616//transaldolase [EC:2.2.1.2]	gi|926780356|ref|XP_013898652.1|//transaldolase [Monoraphidium neglectum]
Cz06g16090.t1	Cz06g16090.t1	235.86	242.7	245.78	215.95	174.65	168.47	182.97	167.72	183.42	188.75	187.76	186.06	210.87	234.78	237.48	112.99	107.91	113.89	NA	NA	NA	K01953//asparagine synthase (glutamine-hydrolysing) [EC:6.3.5.4]	gi|926789313|ref|XP_013903130.1|//asparagine synthetase-related protein [Monoraphidium neglectum]	NA	NA	NA	NA	K01953//asparagine synthase (glutamine-hydrolysing) [EC:6.3.5.4]	gi|926789313|ref|XP_013903130.1|//asparagine synthetase-related protein [Monoraphidium neglectum]
Cz09g01010.t1	Cz09g01010.t1	235.72	238.51	230.94	8.78	19.85	16.98	14.58	21.35	20.49	228.17	188.72	153.74	3.49	10.79	8.48	322.93	407.75	334.02	NA	NA	NA	NA	gi|926790303|ref|XP_013903625.1|//hypothetical protein MNEG_3353 [Monoraphidium neglectum]	NA	NA	NA	NA	NA	gi|926790303|ref|XP_013903625.1|//hypothetical protein MNEG_3353 [Monoraphidium neglectum]
Cz06g03210.t1	Cz06g03210.t1	234.96	236.31	254.71	153.75	119.17	94.84	192.77	176.51	200.29	79.12	88.26	83.49	92.57	83.2	86.24	238.85	229.75	225.54	GO:0009526//plastid envelope;GO:0009570//chloroplast stroma	GO:0005488//binding	GO:0009657//plastid organization;GO:0016070//RNA metabolic process;GO:0080090//regulation of primary metabolic process;GO:0051173//positive regulation of nitrogen compound metabolic process;GO:0010628//positive regulation of gene expression;GO:0010557//positive regulation of macromolecule biosynthetic process;GO:0006412//translation;GO:0031328//positive regulation of cellular biosynthetic process…	NA	gi|302828240|ref|XP_002945687.1|//hypothetical protein VOLCADRAFT_78664 [Volvox carteri f. nagariensis]	NA	GO:0009526//plastid envelope;GO:0009570//chloroplast stroma	GO:0005488//binding	GO:0009657//plastid organization;GO:0016070//RNA metabolic process;GO:0080090//regulation of primary metabolic process;GO:0051173//positive regulation of nitrogen compound metabolic process;GO:0010628//positive regulation of gene expression;GO:0010557//positive regulation of macromolecule biosynthetic process;GO:0006412//translation;GO:0031328//positive regulation of cellular biosynthetic process…	NA	gi|302828240|ref|XP_002945687.1|//hypothetical protein VOLCADRAFT_78664 [Volvox carteri f. nagariensis]
Cz11g14120.t1	Cz11g14120.t1	234.87	269.11	292.42	208.48	185.42	181.16	143.03	136.16	141.9	201.48	179.55	179.05	251.96	266.44	260.74	82.8	82.17	86.92	NA	NA	NA	K19613//leucine-rich repeat protein SHOC2	gi|159487945|ref|XP_001701983.1|//peptidyl-prolyl cis-trans isomerase, FKBP-type [Chlamydomonas reinhardtii]	NA	NA	NA	NA	K19613//leucine-rich repeat protein SHOC2	gi|159487945|ref|XP_001701983.1|//peptidyl-prolyl cis-trans isomerase, FKBP-type [Chlamydomonas reinhardtii]
Cz04g12110.t1	Cz04g12110.t1	234.61	229.03	251.16	154.7	127.2	92.07	278.79	281.93	285.99	177.75	220.66	199.43	75.89	75.79	77.34	382.57	378.56	391	GO:0009534//chloroplast thylakoid;GO:0044436//thylakoid part	NA	GO:0019684//photosynthesis, light reaction	K08902//photosystem II Psb27 protein	gi|302849366|ref|XP_002956213.1|//hypothetical protein VOLCADRAFT_107104 [Volvox carteri f. nagariensis]	PSB27A	GO:0009534//chloroplast thylakoid;GO:0044436//thylakoid part	NA	GO:0019684//photosynthesis, light reaction	K08902//photosystem II Psb27 protein	gi|302849366|ref|XP_002956213.1|//hypothetical protein VOLCADRAFT_107104 [Volvox carteri f. nagariensis]
Cz02g30030.t1	Cz02g30030.t1	233.8	249.08	274.34	160.1	114.97	100.73	66.47	66.67	66.45	144.08	125.32	122.48	158.11	187.23	149.63	48.53	42.9	48.67	NA	NA	NA	NA	gi|926778890|ref|XP_013897919.1|//hypothetical protein MNEG_9066 [Monoraphidium neglectum]	NA	NA	NA	NA	NA	gi|926778890|ref|XP_013897919.1|//hypothetical protein MNEG_9066 [Monoraphidium neglectum]
Cz17g08010.t1	Cz17g08010.t1	232.52	216.3	232.93	667.16	451.58	440.65	370.68	374.98	346.26	471.59	461.27	499.38	327.43	390.75	466.2	287.47	279.48	286.68	GO:0005783//endoplasmic reticulum;GO:0044425//membrane part	NA	NA	K20721//reticulon-1;K20884//riboflavin kinase / FMN hydrolase [EC:2.7.1.26 3.1.3.102]	gi|926773322|ref|XP_013895135.1|//hypothetical protein MNEG_11847 [Monoraphidium neglectum]	NA	GO:0005783//endoplasmic reticulum;GO:0044425//membrane part	NA	NA	K20721//reticulon-1;K20884//riboflavin kinase / FMN hydrolase [EC:2.7.1.26 3.1.3.102]	gi|926773322|ref|XP_013895135.1|//hypothetical protein MNEG_11847 [Monoraphidium neglectum]
Cz10g26200.t1	Cz10g26200.t1	231.88	230.5	237.11	57.27	69.92	88.54	55.64	65.72	61.6	179.38	140.06	151.8	12.5	38.7	33.39	152.94	182.08	176.66	NA	GO:0016740//transferase activity	NA	K15397//3-ketoacyl-CoA synthase [EC:2.3.1.199]	gi|926795628|ref|XP_013905987.1|//3-ketoacyl-CoA synthase 1 [Monoraphidium neglectum]	LCKAS3	NA	GO:0016740//transferase activity	NA	K15397//3-ketoacyl-CoA synthase [EC:2.3.1.199]	gi|926795628|ref|XP_013905987.1|//3-ketoacyl-CoA synthase 1 [Monoraphidium neglectum]
Cz02g06070.t1	Cz02g06070.t1	230.89	228.44	217.9	875.13	1046.78	1008.86	1002.84	928.95	911.85	326.66	396.39	365.32	487.06	531.44	597.48	791.7	679.71	713.94	NA	GO:0005524//ATP binding;GO:0051082//unfolded protein binding	GO:0006457//protein folding;GO:0006950//response to stress	K04079//molecular chaperone HtpG	gi|302831099|ref|XP_002947115.1|//hypothetical protein VOLCADRAFT_73112 [Volvox carteri f. nagariensis]	NA	NA	GO:0005524//ATP binding;GO:0051082//unfolded protein binding	GO:0006457//protein folding;GO:0006950//response to stress	K04079//molecular chaperone HtpG	gi|302831099|ref|XP_002947115.1|//hypothetical protein VOLCADRAFT_73112 [Volvox carteri f. nagariensis]
Cz05g19090.t1	Cz05g19090.t1	230.87	235.41	212.51	53.39	100.4	114.76	81.47	98.88	89.4	112.84	135.37	121.1	124.38	126.19	149.77	87.5	86.17	90.2	GO:0005634//nucleus;GO:0005886//plasma membrane;GO:0005737//cytoplasm	GO:0005524//ATP binding;GO:0004683//calmodulin-dependent protein kinase activity;GO:0009931//calcium-dependent protein serine/threonine kinase activity;GO:0005516//calmodulin binding	GO:0009738//abscisic acid-activated signaling pathway;GO:0018105//peptidyl-serine phosphorylation;GO:0035556//intracellular signal transduction;GO:0046777//protein autophosphorylation	K13412//calcium-dependent protein kinase [EC:2.7.11.1]	gi|926789031|ref|XP_013902989.1|//hypothetical protein MNEG_3989 [Monoraphidium neglectum]	NA	GO:0005634//nucleus;GO:0005886//plasma membrane;GO:0005737//cytoplasm	GO:0005524//ATP binding;GO:0004683//calmodulin-dependent protein kinase activity;GO:0009931//calcium-dependent protein serine/threonine kinase activity;GO:0005516//calmodulin binding	GO:0009738//abscisic acid-activated signaling pathway;GO:0018105//peptidyl-serine phosphorylation;GO:0035556//intracellular signal transduction;GO:0046777//protein autophosphorylation	K13412//calcium-dependent protein kinase [EC:2.7.11.1]	gi|926789031|ref|XP_013902989.1|//hypothetical protein MNEG_3989 [Monoraphidium neglectum]
Cz09g08050.t1	Cz09g08050.t1	230.77	206.06	146.36	7.73	30.52	40.18	42.75	57.41	44.12	74.81	72.98	86.16	96.86	103.15	99.59	73.15	67.54	78.89	NA	NA	NA	NA	gi|159467411|ref|XP_001691885.1|//hypothetical protein CHLREDRAFT_183316 [Chlamydomonas reinhardtii]	NA	NA	NA	NA	NA	gi|159467411|ref|XP_001691885.1|//hypothetical protein CHLREDRAFT_183316 [Chlamydomonas reinhardtii]
UNPLg00460.t1	UNPLg00460.t1	230.72	226.78	229.59	177.27	140.9	141.89	83.01	89.09	84.12	85.6	79.22	90.37	157.28	128.3	143.03	33.17	41.01	34.76	NA	NA	NA	NA	NA	NA	NA	NA	NA	NA
Cz11g17130.t1	Cz11g17130.t1	230.47	219.44	215.37	131.3	139.66	118.01	201.62	206.3	189.78	106.56	120.04	105.91	127.13	113.54	109.97	260.51	240.74	241.82	GO:0048046//apoplast;GO:0005777//peroxisome;GO:0005886//plasma membrane;GO:0009570//chloroplast stroma	GO:0004760//serine-pyruvate transaminase activity;GO:0050281//serine-glyoxylate transaminase activity;GO:0008453//alanine-glyoxylate transaminase activity	NA	K00830//alanine-glyoxylate transaminase / serine-glyoxylate transaminase / serine-pyruvate transaminase [EC:2.6.1.44 2.6.1.45 2.6.1.51]	gi|926788597|ref|XP_013902772.1|//serine--glyoxylate transaminase [Monoraphidium neglectum]	NA	GO:0048046//apoplast;GO:0005777//peroxisome;GO:0005886//plasma membrane;GO:0009570//chloroplast stroma	GO:0004760//serine-pyruvate transaminase activity;GO:0050281//serine-glyoxylate transaminase activity;GO:0008453//alanine-glyoxylate transaminase activity	NA	K00830//alanine-glyoxylate transaminase / serine-glyoxylate transaminase / serine-pyruvate transaminase [EC:2.6.1.44 2.6.1.45 2.6.1.51]	gi|926788597|ref|XP_013902772.1|//serine--glyoxylate transaminase [Monoraphidium neglectum]
Cz06g20050.t1	Cz06g20050.t1	230.01	243.33	237.12	65.92	60.28	56.65	63.42	64.88	64.86	52.39	66.43	53.25	40.47	32.3	33.75	137.24	147.15	138.25	NA	NA	NA	NA	gi|6440834|dbj|BAA78588.1|//hypothetical protein [Chlamydomonas sp. HS-5]	NA	NA	NA	NA	NA	gi|6440834|dbj|BAA78588.1|//hypothetical protein [Chlamydomonas sp. HS-5]
Cz12g20260.t1	Cz12g20260.t1	229.98	212.88	223.89	399.16	354.51	327.86	159.04	169.71	171.34	520.95	468.58	503.23	208.26	207.06	221.7	248.3	295.2	304.09	NA	NA	NA	K09660//mannose-P-dolichol utilization defect 1	gi|926767252|ref|XP_013892678.1|//hypothetical protein MNEG_14305 [Monoraphidium neglectum]	NA	NA	NA	NA	K09660//mannose-P-dolichol utilization defect 1	gi|926767252|ref|XP_013892678.1|//hypothetical protein MNEG_14305 [Monoraphidium neglectum]
Cz17g14060.t1	Cz17g14060.t1	229.82	198.31	201.52	207.54	267.1	276.81	240.16	232.96	224.57	218.75	257.36	213.91	137.43	159.87	168.07	468.59	479.41	477.31	GO:0016020//membrane	GO:0005524//ATP binding	NA	K09490//heat shock 70kDa protein 5	gi|159487349|ref|XP_001701685.1|//binding protein 1 [Chlamydomonas reinhardtii]	NA	GO:0016020//membrane	GO:0005524//ATP binding	NA	K09490//heat shock 70kDa protein 5	gi|159487349|ref|XP_001701685.1|//binding protein 1 [Chlamydomonas reinhardtii]
Cz10g27170.t1	Cz10g27170.t1	229.63	197.93	233.79	441.39	304.1	264.56	358.37	348.71	364.4	297.06	290.78	299.55	253.91	257.56	253.2	290.55	293.12	290.19	GO:0005750//mitochondrial respiratory chain complex III	GO:0008121//ubiquinol-cytochrome-c reductase activity	GO:0034551//mitochondrial respiratory chain complex III assembly;GO:0009060//aerobic respiration;GO:0006122//mitochondrial electron transport, ubiquinol to cytochrome c	K00417//ubiquinol-cytochrome c reductase subunit 7	gi|719994893|ref|XP_010254318.1|//PREDICTED: cytochrome b-c1 complex subunit 7-2 [Nelumbo nucifera]	NA	GO:0005750//mitochondrial respiratory chain complex III	GO:0008121//ubiquinol-cytochrome-c reductase activity	GO:0034551//mitochondrial respiratory chain complex III assembly;GO:0009060//aerobic respiration;GO:0006122//mitochondrial electron transport, ubiquinol to cytochrome c	K00417//ubiquinol-cytochrome c reductase subunit 7	gi|719994893|ref|XP_010254318.1|//PREDICTED: cytochrome b-c1 complex subunit 7-2 [Nelumbo nucifera]
Cz05g31250.t1	Cz05g31250.t1	229.47	201.86	226.59	72.78	59.37	46.62	771.09	774.91	814.54	229.56	260.28	259.31	96.15	75.67	73.95	72.75	66.84	71.1	GO:0016020//membrane	GO:0005215//transporter activity	GO:0006810//transport;GO:0044699//single-organism process	K09873//aquaporin TIP	gi|926777482|ref|XP_013897215.1|//aquaporin, glycerol transport activity [Monoraphidium neglectum]	NA	GO:0016020//membrane	GO:0005215//transporter activity	GO:0006810//transport;GO:0044699//single-organism process	K09873//aquaporin TIP	gi|926777482|ref|XP_013897215.1|//aquaporin, glycerol transport activity [Monoraphidium neglectum]
Cz18g04200.t1	Cz18g04200.t1	229.04	224.68	247.43	314.53	275.04	236.63	394.71	379.23	418.26	147.83	151.07	154.77	241.61	213.69	199.37	401.34	388.18	380.44	GO:0030529//intracellular ribonucleoprotein complex	NA	NA	K02916//large subunit ribosomal protein L35	gi|302838813|ref|XP_002950964.1|//plastid/chloroplast ribosomal protein L35 [Volvox carteri f. nagariensis]	NA	GO:0030529//intracellular ribonucleoprotein complex	NA	NA	K02916//large subunit ribosomal protein L35	gi|302838813|ref|XP_002950964.1|//plastid/chloroplast ribosomal protein L35 [Volvox carteri f. nagariensis]
Cz17g00090.t1	Cz17g00090.t1	228.65	249.78	252.69	1006.63	829.42	708.5	246.3	385.62	220.17	81.96	132.85	106.18	41.54	137.21	71.9	67.88	93.03	145.42	NA	NA	NA	NA	gi|545367684|ref|XP_005648653.1|//chlorophyll a/b-binding protein [Coccomyxa subellipsoidea C-169]	ELIP7	NA	NA	NA	NA	gi|545367684|ref|XP_005648653.1|//chlorophyll a/b-binding protein [Coccomyxa subellipsoidea C-169]
Cz05g02150.t1	Cz05g02150.t1	228.09	235.82	230.87	164.58	196.17	185.81	155.82	154.62	157.49	541.24	499.43	586.46	402.38	388.72	433.94	156.13	148.72	152.94	GO:0044434//chloroplast part	NA	NA	K00326//cytochrome-b5 reductase [EC:1.6.2.2]	gi|159469692|ref|XP_001692997.1|//predicted protein [Chlamydomonas reinhardtii]	NA	GO:0044434//chloroplast part	NA	NA	K00326//cytochrome-b5 reductase [EC:1.6.2.2]	gi|159469692|ref|XP_001692997.1|//predicted protein [Chlamydomonas reinhardtii]
Cz05g31070.t1	Cz05g31070.t1	227.42	210.91	152.59	24.69	133.97	200.98	93.25	120.5	97.62	163.82	174.39	167.57	132.72	127.6	127	137.17	125.69	147.61	NA	NA	NA	K17710//pentatricopeptide repeat domain-containing protein 1	gi|302833221|ref|XP_002948174.1|//hypothetical protein VOLCADRAFT_116752 [Volvox carteri f. nagariensis]	NA	NA	NA	NA	K17710//pentatricopeptide repeat domain-containing protein 1	gi|302833221|ref|XP_002948174.1|//hypothetical protein VOLCADRAFT_116752 [Volvox carteri f. nagariensis]
Cz06g12190.t1	Cz06g12190.t1	227.26	181.37	170.02	11.19	25.26	21.76	15.02	18.65	18.91	240.19	233.22	205.49	3.65	12.85	10.08	301.84	303.91	289.17	NA	GO:0016787//hydrolase activity	NA	K01192//beta-mannosidase [EC:3.2.1.25]	gi|926783250|ref|XP_013900099.1|//beta-mannosidase [Monoraphidium neglectum]	NA	NA	GO:0016787//hydrolase activity	NA	K01192//beta-mannosidase [EC:3.2.1.25]	gi|926783250|ref|XP_013900099.1|//beta-mannosidase [Monoraphidium neglectum]
Cz13g20070.t1	Cz13g20070.t1	226.8	254.63	340.85	511.76	322.94	251.93	537.59	638.96	734.63	254.68	199.42	210.13	286.77	310.47	263.59	562.93	817.87	496.27	NA	NA	NA	NA	gi|612389610|ref|XP_007510326.1|//unknown protein [Bathycoccus prasinos]	NA	NA	NA	NA	NA	gi|612389610|ref|XP_007510326.1|//unknown protein [Bathycoccus prasinos]
Cz09g22030.t1	Cz09g22030.t1	226.51	279.26	355.77	260.49	157.66	117.1	203.01	190.26	170.34	231.03	217.77	209	245.86	237.66	266.62	97.29	127.05	106.45	NA	NA	NA	NA	NA	NA	NA	NA	NA	NA
Cz13g18270.t1	Cz13g18270.t1	225.87	269.85	250.29	63.91	121.82	118.9	142.79	161.12	153.14	208.44	168.62	171.75	377.68	334.24	336.12	137.71	149.49	139.18	GO:0043231//intracellular membrane-bounded organelle	NA	NA	K01537//Ca2+-transporting ATPase [EC:3.6.3.8]	gi|302835255|ref|XP_002949189.1|//zinc finger related protein [Volvox carteri f. nagariensis]	NA	GO:0043231//intracellular membrane-bounded organelle	NA	NA	K01537//Ca2+-transporting ATPase [EC:3.6.3.8]	gi|302835255|ref|XP_002949189.1|//zinc finger related protein [Volvox carteri f. nagariensis]
Cz13g07170.t1	Cz13g07170.t1	225.32	211.66	214.06	265.61	332.96	346.31	165.12	162.82	162.12	272.73	272.05	259.61	129.61	174.09	144.15	134.83	132.47	154.59	NA	GO:0004396//hexokinase activity	GO:0016310//phosphorylation;GO:0005975//carbohydrate metabolic process	K00844//hexokinase [EC:2.7.1.1]	gi|302850152|ref|XP_002956604.1|//hexokinase [Volvox carteri f. nagariensis]	HXK1	NA	GO:0004396//hexokinase activity	GO:0016310//phosphorylation;GO:0005975//carbohydrate metabolic process	K00844//hexokinase [EC:2.7.1.1]	gi|302850152|ref|XP_002956604.1|//hexokinase [Volvox carteri f. nagariensis]
Cz03g27120.t1	Cz03g27120.t1	225.27	209.17	223.89	314.15	304.06	299.42	172.94	250.46	183.93	190.89	186.67	187.83	199.12	237.39	182.14	113.14	113.8	130.34	GO:0016021//integral component of membrane	NA	NA	K05770//benzodiazapine receptor	gi|926770606|ref|XP_013893777.1|//tryptophan-rich sensory protein [Monoraphidium neglectum]	NA	GO:0016021//integral component of membrane	NA	NA	K05770//benzodiazapine receptor	gi|926770606|ref|XP_013893777.1|//tryptophan-rich sensory protein [Monoraphidium neglectum]
Cz14g20140.t1	Cz14g20140.t1	225.1	236.36	227.59	64.44	65.11	51.44	135.85	145.21	129.21	102.5	124.35	104.37	77.83	107.96	98.78	143.85	143.26	148.84	NA	NA	NA	NA	gi|926793081|ref|XP_013905014.1|//hypothetical protein MNEG_1968 [Monoraphidium neglectum]	NA	NA	NA	NA	NA	gi|926793081|ref|XP_013905014.1|//hypothetical protein MNEG_1968 [Monoraphidium neglectum]
Cz04g19100.t1	Cz04g19100.t1	224.8	220.26	231.12	198.01	145.3	131.09	293.97	272.96	314.61	286.24	337.13	307.31	152.41	186.92	180.23	415.53	460.36	400.18	GO:0005874//microtubule;GO:0030286//dynein complex;GO:0031514//motile cilium;GO:0005930//axoneme;GO:0005737//cytoplasm	GO:0003774//motor activity;GO:0016887//ATPase activity	GO:0007017//microtubule-based process;GO:0044458//motile cilium assembly	K10418//dynein light chain LC8-type	gi|926780420|ref|XP_013898684.1|//dynein light chain LC8-type [Monoraphidium neglectum]	NA	GO:0005874//microtubule;GO:0030286//dynein complex;GO:0031514//motile cilium;GO:0005930//axoneme;GO:0005737//cytoplasm	GO:0003774//motor activity;GO:0016887//ATPase activity	GO:0007017//microtubule-based process;GO:0044458//motile cilium assembly	K10418//dynein light chain LC8-type	gi|926780420|ref|XP_013898684.1|//dynein light chain LC8-type [Monoraphidium neglectum]
Cz19g05100.t1	Cz19g05100.t1	224.75	218.69	240.26	248.02	200.74	176.45	174.88	164.91	169.1	295.58	320.48	296.96	216.72	265.24	242.72	150.25	142.8	154.79	NA	NA	NA	NA	gi|302835776|ref|XP_002949449.1|//hypothetical protein VOLCADRAFT_104335 [Volvox carteri f. nagariensis]	NA	NA	NA	NA	NA	gi|302835776|ref|XP_002949449.1|//hypothetical protein VOLCADRAFT_104335 [Volvox carteri f. nagariensis]
Cz15g22090.t1	Cz15g22090.t1	224.16	215.97	202.15	88.27	194.21	215.6	163.94	190.74	161.4	126.16	118.06	124.82	154.04	147.64	150.21	104.02	100.92	103.81	GO:0016020//membrane	NA	NA	K13348//protein Mpv17	gi|159466216|ref|XP_001691305.1|//predicted protein [Chlamydomonas reinhardtii]	NA	GO:0016020//membrane	NA	NA	K13348//protein Mpv17	gi|159466216|ref|XP_001691305.1|//predicted protein [Chlamydomonas reinhardtii]
UNPLg00452.t1	UNPLg00452.t1	223.64	228.56	246.96	1758.93	1317.94	1126.07	497.81	894.73	500.42	485.62	647.35	593.92	215.87	552.79	342.9	222.27	279.44	316.69	NA	NA	NA	NA	gi|545367684|ref|XP_005648653.1|//chlorophyll a/b-binding protein [Coccomyxa subellipsoidea C-169]	NA	NA	NA	NA	NA	gi|545367684|ref|XP_005648653.1|//chlorophyll a/b-binding protein [Coccomyxa subellipsoidea C-169]
Cz01g26280.t1	Cz01g26280.t1	223.51	220.88	225.55	294.43	261.97	252.22	414.07	421.57	443.5	302.52	322.56	300.47	239.49	229.38	204.96	336.96	320.04	320.19	GO:0043231//intracellular membrane-bounded organelle;GO:0012505//endomembrane system;GO:0044444//cytoplasmic part	GO:0016740//transferase activity	NA	K00799//glutathione S-transferase [EC:2.5.1.18]	gi|926783956|ref|XP_013900452.1|//hypothetical protein MNEG_6530 [Monoraphidium neglectum]	NA	GO:0043231//intracellular membrane-bounded organelle;GO:0012505//endomembrane system;GO:0044444//cytoplasmic part	GO:0016740//transferase activity	NA	K00799//glutathione S-transferase [EC:2.5.1.18]	gi|926783956|ref|XP_013900452.1|//hypothetical protein MNEG_6530 [Monoraphidium neglectum]
Cz07g17120.t1	Cz07g17120.t1	223.43	204.29	237.67	594.99	398.94	330.64	473.58	496.65	520.48	422.16	409.16	445.1	520.65	543.89	475.94	337.59	340.8	327.81	NA	GO:0016491//oxidoreductase activity	GO:0006633//fatty acid biosynthetic process;GO:0055114//oxidation-reduction process	K03955//NADH dehydrogenase (ubiquinone) 1 alpha/beta subcomplex 1	gi|926792611|ref|XP_013904779.1|//NADH dehydrogenase (ubiquinone) 1alpha/beta subcomplex 1 [Monoraphidium neglectum]	ACP1	NA	GO:0016491//oxidoreductase activity	GO:0006633//fatty acid biosynthetic process;GO:0055114//oxidation-reduction process	K03955//NADH dehydrogenase (ubiquinone) 1 alpha/beta subcomplex 1	gi|926792611|ref|XP_013904779.1|//NADH dehydrogenase (ubiquinone) 1alpha/beta subcomplex 1 [Monoraphidium neglectum]
Cz02g00050.t1	Cz02g00050.t1	223.14	220.29	215.72	327.05	417.26	451.41	199.36	182.2	225.81	411.31	426.51	377.6	238.5	162.31	195.62	128.83	134.61	143.44	NA	GO:0003677//DNA binding;GO:0008270//zinc ion binding	GO:0016567//protein ubiquitination;GO:0006950//response to stress;GO:0009628//response to abiotic stimulus	NA	gi|302847447|ref|XP_002955258.1|//Zn finger protein [Volvox carteri f. nagariensis]	NA	NA	GO:0003677//DNA binding;GO:0008270//zinc ion binding	GO:0016567//protein ubiquitination;GO:0006950//response to stress;GO:0009628//response to abiotic stimulus	NA	gi|302847447|ref|XP_002955258.1|//Zn finger protein [Volvox carteri f. nagariensis]
Cz16g10040.t1	Cz16g10040.t1	222.76	270.09	296.5	403.62	261.86	242.29	263.68	247.01	252.08	236.42	239.59	233.23	222.22	243.38	222.47	122.23	120.59	126.97	GO:0005634//nucleus;GO:0005737//cytoplasm	NA	NA	NA	gi|926798881|ref|XP_013906864.1|//putative Proteasomal ubiquitin receptor ADRM1 like protein [Monoraphidium neglectum]	NA	GO:0005634//nucleus;GO:0005737//cytoplasm	NA	NA	NA	gi|926798881|ref|XP_013906864.1|//putative Proteasomal ubiquitin receptor ADRM1 like protein [Monoraphidium neglectum]
UNPLg00812.t1	UNPLg00812.t1	222.13	239.18	172.22	10.19	52.31	60.89	57.09	89.03	63.94	152.04	120.29	133.08	123.12	145.97	129.06	79.11	75.69	78.64	NA	GO:0005488//binding	NA	K10268//F-box and leucine-rich repeat protein 2/20;K15923//alpha-L-fucosidase 2 [EC:3.2.1.51];K07478//putative ATPase	gi|926773826|ref|XP_013895387.1|//hypothetical protein MNEG_11595 [Monoraphidium neglectum]	NA	NA	GO:0005488//binding	NA	K10268//F-box and leucine-rich repeat protein 2/20;K15923//alpha-L-fucosidase 2 [EC:3.2.1.51];K07478//putative ATPase	gi|926773826|ref|XP_013895387.1|//hypothetical protein MNEG_11595 [Monoraphidium neglectum]
UNPLg00344.t1	UNPLg00344.t1	221.77	182.76	185.3	0.5	0.4	0.66	3.72	4.52	4.48	173.48	199.72	169.69	1.39	10.43	9.09	379.88	409.76	388.49	NA	NA	NA	NA	NA	NA	NA	NA	NA	NA
Cz03g23160.t1	Cz03g23160.t1	221.58	208.38	227.77	214.06	181.85	174.94	338	305.13	358.8	91.81	92.6	82.81	113.61	106.56	118.21	381.88	394.87	364.5	GO:0005840//ribosome	NA	GO:0042254//ribosome biogenesis	K02864//large subunit ribosomal protein L10	gi|926787935|ref|XP_013902441.1|//large subunit ribosomal protein L10 [Monoraphidium neglectum]	NA	GO:0005840//ribosome	NA	GO:0042254//ribosome biogenesis	K02864//large subunit ribosomal protein L10	gi|926787935|ref|XP_013902441.1|//large subunit ribosomal protein L10 [Monoraphidium neglectum]
Cz09g19100.t1	Cz09g19100.t1	221.48	223.52	219.16	387.98	446.4	535.99	139.26	137.93	128.55	216.08	198.69	186.42	252.58	276.4	275.84	123.38	124.89	132.53	NA	NA	NA	K15535//phosphoglucan, water dikinase [EC:2.7.9.5]	gi|926777118|ref|XP_013897033.1|//hypothetical protein MNEG_9950 [Monoraphidium neglectum]	NA	NA	NA	NA	K15535//phosphoglucan, water dikinase [EC:2.7.9.5]	gi|926777118|ref|XP_013897033.1|//hypothetical protein MNEG_9950 [Monoraphidium neglectum]
Cz06g13050.t1	Cz06g13050.t1	221.22	217.89	236.55	290.16	243.12	217.17	423.9	379.4	425.45	156.42	140.59	128.87	225.26	178.59	192.06	412.25	377.54	370.08	GO:0005840//ribosome	GO:0003735//structural constituent of ribosome	GO:0006412//translation	K02914//large subunit ribosomal protein L34	gi|159462702|ref|XP_001689581.1|//plastid ribosomal protein L34 [Chlamydomonas reinhardtii]	NA	GO:0005840//ribosome	GO:0003735//structural constituent of ribosome	GO:0006412//translation	K02914//large subunit ribosomal protein L34	gi|159462702|ref|XP_001689581.1|//plastid ribosomal protein L34 [Chlamydomonas reinhardtii]
Cz05g32050.t1	Cz05g32050.t1	221.16	201.7	214.53	276.75	200.75	190.85	286.85	277.18	278.27	232.96	227.56	247.08	182.98	194.35	178.8	234.42	222.31	220.96	NA	NA	NA	NA	gi|926789841|ref|XP_013903394.1|//hypothetical protein MNEG_3584 [Monoraphidium neglectum]	NA	NA	NA	NA	NA	gi|926789841|ref|XP_013903394.1|//hypothetical protein MNEG_3584 [Monoraphidium neglectum]
Cz01g42110.t1	Cz01g42110.t1	220.57	214.5	211.69	1058.96	988.77	896.19	225.84	317.75	230.57	906.54	1126.85	1125.81	178.89	564.1	335.08	98.74	127.94	250.37	GO:0016020//membrane	NA	NA	NA	gi|545367684|ref|XP_005648653.1|//chlorophyll a/b-binding protein [Coccomyxa subellipsoidea C-169]	ELIP4	GO:0016020//membrane	NA	NA	NA	gi|545367684|ref|XP_005648653.1|//chlorophyll a/b-binding protein [Coccomyxa subellipsoidea C-169]
Cz06g21200.t1	Cz06g21200.t1	219.13	244.74	253.71	273.07	253.64	229.72	396.18	371.48	392.25	156.1	178.07	181.42	225.06	213.14	218.73	402.42	385.05	406.4	GO:0005634//nucleus;GO:0009535//chloroplast thylakoid membrane;GO:0022625//cytosolic large ribosomal subunit;GO:0009941//chloroplast envelope;GO:0005739//mitochondrion;GO:0009570//chloroplast stroma	GO:0003723//RNA binding;GO:0003735//structural constituent of ribosome	GO:0000470//maturation of LSU-rRNA;GO:0006412//translation	K02863//large subunit ribosomal protein L1	gi|926779762|ref|XP_013898355.1|//50S ribosomal protein L1 [Monoraphidium neglectum]	NA	GO:0005634//nucleus;GO:0009535//chloroplast thylakoid membrane;GO:0022625//cytosolic large ribosomal subunit;GO:0009941//chloroplast envelope;GO:0005739//mitochondrion;GO:0009570//chloroplast stroma	GO:0003723//RNA binding;GO:0003735//structural constituent of ribosome	GO:0000470//maturation of LSU-rRNA;GO:0006412//translation	K02863//large subunit ribosomal protein L1	gi|926779762|ref|XP_013898355.1|//50S ribosomal protein L1 [Monoraphidium neglectum]
Cz04g11240.t1	Cz04g11240.t1	218.9	287.23	288.7	237.43	251.44	271.19	492.6	522.86	517.26	270.68	317.4	234.61	199.78	199.2	212.81	597.64	511.07	512.1	NA	NA	NA	NA	NA	NA	NA	NA	NA	NA
Cz02g14010.t1	Cz02g14010.t1	218.81	235.82	211.02	62.99	81.68	76.14	188.13	187.41	175.34	103.94	130.71	115.02	19.63	17.5	24.46	305.99	285.76	295.97	GO:0044424//intracellular part	NA	NA	NA	gi|926790801|ref|XP_013903874.1|//hypothetical protein MNEG_3102 [Monoraphidium neglectum]	NA	GO:0044424//intracellular part	NA	NA	NA	gi|926790801|ref|XP_013903874.1|//hypothetical protein MNEG_3102 [Monoraphidium neglectum]
Cz07g29050.t1	Cz07g29050.t1	218.29	207.88	203.98	110.61	121.7	111.72	178	193.51	176.64	175.65	209.18	183.9	89.1	111.54	116.22	263.29	249.97	261.92	GO:0016021//integral component of membrane	GO:0022857//transmembrane transporter activity	GO:0006820//anion transport;GO:0055085//transmembrane transport	K13783//MFS transporter, OPA family, solute carrier family 37 (glycerol-3-phosphate transporter), member 1/2	gi|159482274|ref|XP_001699196.1|//hexose-phosphate transporter, minor isoform [Chlamydomonas reinhardtii]	NA	GO:0016021//integral component of membrane	GO:0022857//transmembrane transporter activity	GO:0006820//anion transport;GO:0055085//transmembrane transport	K13783//MFS transporter, OPA family, solute carrier family 37 (glycerol-3-phosphate transporter), member 1/2	gi|159482274|ref|XP_001699196.1|//hexose-phosphate transporter, minor isoform [Chlamydomonas reinhardtii]
Cz06g23010.t1	Cz06g23010.t1	218.07	203.28	177.61	13.58	62.64	74.9	81.16	89.07	75.7	63.11	66.91	69.53	46.38	30.52	31.05	65.92	66.91	77.3	NA	NA	NA	NA	gi|926788679|ref|XP_013902813.1|//hypothetical protein MNEG_4162 [Monoraphidium neglectum]	NA	NA	NA	NA	NA	gi|926788679|ref|XP_013902813.1|//hypothetical protein MNEG_4162 [Monoraphidium neglectum]
Cz04g02170.t1	Cz04g02170.t1	217.04	195.48	141.84	37.73	183.23	269.65	124.29	153.12	129.73	214.7	197.26	216.85	223.7	262.31	265.27	139.23	136.05	157.49	NA	NA	NA	NA	NA	NA	NA	NA	NA	NA
Cz13g16010.t1	Cz13g16010.t1	216.67	237.51	232.61	397.44	338.58	302.73	307.52	323.75	316.58	289.12	244.56	244.4	399.49	381.17	344.16	254.47	256.23	234.67	NA	NA	NA	K12890//splicing factor, arginine/serine-rich 1	gi|552814345|ref|XP_005844167.1|//hypothetical protein CHLNCDRAFT_36976 [Chlorella variabilis]	NA	NA	NA	NA	K12890//splicing factor, arginine/serine-rich 1	gi|552814345|ref|XP_005844167.1|//hypothetical protein CHLNCDRAFT_36976 [Chlorella variabilis]
Cz12g28110.t1	Cz12g28110.t1	216.59	212.7	220.6	216.54	208.61	187.47	403.2	347.79	381.94	70.48	92.32	76.46	149.74	132.87	149.18	397.23	392.51	377.31	GO:0005634//nucleus;GO:0009535//chloroplast thylakoid membrane;GO:0015935//small ribosomal subunit;GO:0009570//chloroplast stroma	NA	GO:0009955//adaxial/abaxial pattern specification;GO:0046686//response to cadmium ion;GO:1901259//chloroplast rRNA processing;GO:0009409//response to cold;GO:0032544//plastid translation	K02988//small subunit ribosomal protein S5	gi|302836261|ref|XP_002949691.1|//plastid/chloroplast ribosomal protein S5 [Volvox carteri f. nagariensis]	NA	GO:0005634//nucleus;GO:0009535//chloroplast thylakoid membrane;GO:0015935//small ribosomal subunit;GO:0009570//chloroplast stroma	NA	GO:0009955//adaxial/abaxial pattern specification;GO:0046686//response to cadmium ion;GO:1901259//chloroplast rRNA processing;GO:0009409//response to cold;GO:0032544//plastid translation	K02988//small subunit ribosomal protein S5	gi|302836261|ref|XP_002949691.1|//plastid/chloroplast ribosomal protein S5 [Volvox carteri f. nagariensis]
Cz08g06070.t1	Cz08g06070.t1	216.38	222	263.65	524.15	315.26	289.05	393.15	359.8	389.79	360.73	346.22	326.12	298.09	305.98	338.95	401.02	498.98	423.92	NA	NA	NA	K13250//translocon-associated protein subunit beta	gi|926782274|ref|XP_013899611.1|//translocon-associated protein subunit beta [Monoraphidium neglectum]	NA	NA	NA	NA	K13250//translocon-associated protein subunit beta	gi|926782274|ref|XP_013899611.1|//translocon-associated protein subunit beta [Monoraphidium neglectum]
Cz12g15030.t1	Cz12g15030.t1	216.33	215.51	226.5	334.1	304.88	286.42	181.32	177.8	175.54	265.09	259.5	269.8	220.48	213.03	229.81	143.26	128.65	132.21	GO:0005634//nucleus;GO:0005737//cytoplasm	GO:0005524//ATP binding;GO:0004683//calmodulin-dependent protein kinase activity;GO:0005509//calcium ion binding;GO:0009931//calcium-dependent protein serine/threonine kinase activity;GO:0005516//calmodulin binding	GO:0009738//abscisic acid-activated signaling pathway;GO:0018105//peptidyl-serine phosphorylation;GO:0035556//intracellular signal transduction;GO:0046777//protein autophosphorylation	K13412//calcium-dependent protein kinase [EC:2.7.11.1]	gi|159464829|ref|XP_001690644.1|//calcium-dependent protein kinase [Chlamydomonas reinhardtii]	NA	GO:0005634//nucleus;GO:0005737//cytoplasm	GO:0005524//ATP binding;GO:0004683//calmodulin-dependent protein kinase activity;GO:0005509//calcium ion binding;GO:0009931//calcium-dependent protein serine/threonine kinase activity;GO:0005516//calmodulin binding	GO:0009738//abscisic acid-activated signaling pathway;GO:0018105//peptidyl-serine phosphorylation;GO:0035556//intracellular signal transduction;GO:0046777//protein autophosphorylation	K13412//calcium-dependent protein kinase [EC:2.7.11.1]	gi|159464829|ref|XP_001690644.1|//calcium-dependent protein kinase [Chlamydomonas reinhardtii]
Cz10g23150.t1	Cz10g23150.t1	216	196.87	239.44	137.37	102.5	89.35	82.46	74.85	70.82	49.45	39.36	35.86	33.13	20.44	21.56	12.6	16.5	14.89	NA	GO:0003824//catalytic activity;GO:0050662//coenzyme binding	NA	K13082//bifunctional dihydroflavonol 4-reductase/flavanone 4-reductase [EC:1.1.1.219 1.1.1.234]	gi|545369679|ref|XP_005649576.1|//NAD(P)-binding protein [Coccomyxa subellipsoidea C-169]	NA	NA	GO:0003824//catalytic activity;GO:0050662//coenzyme binding	NA	K13082//bifunctional dihydroflavonol 4-reductase/flavanone 4-reductase [EC:1.1.1.219 1.1.1.234]	gi|545369679|ref|XP_005649576.1|//NAD(P)-binding protein [Coccomyxa subellipsoidea C-169]
Cz03g34270.t1	Cz03g34270.t1	215.94	184.41	195.56	161.35	145.71	136.31	229	212.73	213.28	218.75	226.38	219.76	175.64	209.01	205.52	221.08	208.24	211.26	GO:0008250//oligosaccharyltransferase complex	GO:0004579//dolichyl-diphosphooligosaccharide-protein glycotransferase activity	GO:0043687//post-translational protein modification;GO:0018279//protein N-linked glycosylation via asparagine	K07151//dolichyl-diphosphooligosaccharide--protein glycosyltransferase [EC:2.4.99.18]	gi|302848221|ref|XP_002955643.1|//hypothetical protein VOLCADRAFT_66117 [Volvox carteri f. nagariensis]	NA	GO:0008250//oligosaccharyltransferase complex	GO:0004579//dolichyl-diphosphooligosaccharide-protein glycotransferase activity	GO:0043687//post-translational protein modification;GO:0018279//protein N-linked glycosylation via asparagine	K07151//dolichyl-diphosphooligosaccharide--protein glycosyltransferase [EC:2.4.99.18]	gi|302848221|ref|XP_002955643.1|//hypothetical protein VOLCADRAFT_66117 [Volvox carteri f. nagariensis]
Cz11g24240.t1	Cz11g24240.t1	215.59	186	188.41	192.94	173.88	159.07	402.04	392.9	437.38	255.42	269.01	245.65	208.13	262.92	282.29	556.02	530.12	534.51	NA	NA	GO:0009987//cellular process	NA	gi|926770134|ref|XP_013893541.1|//DNA-binding protein HU [Monoraphidium neglectum]	NA	NA	NA	GO:0009987//cellular process	NA	gi|926770134|ref|XP_013893541.1|//DNA-binding protein HU [Monoraphidium neglectum]
Cz13g00210.t1	Cz13g00210.t1	215.21	217.91	204.04	69.67	121.04	124.2	116.78	132.56	114.83	172.83	154.34	166.17	140.6	149.09	151.36	117.35	117.27	115.69	NA	GO:0016301//kinase activity	NA	K04427//mitogen-activated protein kinase kinase kinase 7 [EC:2.7.11.25];K04422//mitogen-activated protein kinase kinase kinase 13 [EC:2.7.11.25];K08838//serine/threonine-protein kinase 24/25/MST4 [EC:2.7.11.1]	gi|545364308|ref|XP_005647218.1|//kinase-like protein [Coccomyxa subellipsoidea C-169]	NA	NA	GO:0016301//kinase activity	NA	K04427//mitogen-activated protein kinase kinase kinase 7 [EC:2.7.11.25];K04422//mitogen-activated protein kinase kinase kinase 13 [EC:2.7.11.25];K08838//serine/threonine-protein kinase 24/25/MST4 [EC:2.7.11.1]	gi|545364308|ref|XP_005647218.1|//kinase-like protein [Coccomyxa subellipsoidea C-169]
UNPLg00173.t1	UNPLg00173.t1	214.33	223.94	214.5	303.21	496.44	560.42	208.48	222.75	223.55	233.79	268.42	253.16	121.72	101.6	101.21	81.33	102.28	107.83	NA	NA	NA	NA	NA	NA	NA	NA	NA	NA
Cz05g28270.t1	Cz05g28270.t1	213.84	204.84	204.84	283.83	256.16	234.32	336.63	335.93	306.71	281.86	250.62	283.11	237.04	280.35	244.08	232.49	222.47	215.85	GO:0005856//cytoskeleton;GO:0005737//cytoplasm	GO:0003779//actin binding	NA	K05759//profilin	gi|14423861|sp|Q9SNW5.1|PROF3_LILLO//RecName: Full=Profilin-3	NA	GO:0005856//cytoskeleton;GO:0005737//cytoplasm	GO:0003779//actin binding	NA	K05759//profilin	gi|14423861|sp|Q9SNW5.1|PROF3_LILLO//RecName: Full=Profilin-3
Cz07g21150.t1	Cz07g21150.t1	213.64	247.64	232.99	43.81	108.12	121.72	85.05	102.85	93.22	230	184.41	206.01	466.44	354.04	340.26	102.51	113.33	101.9	NA	NA	NA	K10624//E3 ubiquitin-protein ligase RBBP6 [EC:2.3.2.27]	gi|545373076|ref|XP_005650938.1|//hypothetical protein COCSUDRAFT_64472 [Coccomyxa subellipsoidea C-169]	NA	NA	NA	NA	K10624//E3 ubiquitin-protein ligase RBBP6 [EC:2.3.2.27]	gi|545373076|ref|XP_005650938.1|//hypothetical protein COCSUDRAFT_64472 [Coccomyxa subellipsoidea C-169]
Cz07g31210.t1	Cz07g31210.t1	213.17	195.29	198.39	24.23	31.86	28.55	22.9	25.27	23.53	221.95	206.04	192.28	28.3	40.41	40.97	356.58	385.59	347.99	NA	NA	NA	NA	gi|926784160|ref|XP_013900554.1|//hypothetical protein MNEG_6424 [Monoraphidium neglectum]	NA	NA	NA	NA	NA	gi|926784160|ref|XP_013900554.1|//hypothetical protein MNEG_6424 [Monoraphidium neglectum]
UNPLg00358.t1	UNPLg00358.t1	212.88	206.74	239.87	256.39	163.49	140.2	231.29	180.68	209.63	273.04	274.93	278.63	228.51	229.91	207.52	121.14	128.97	141.59	NA	NA	NA	NA	NA	NA	NA	NA	NA	NA
Cz05g15210.t1	Cz05g15210.t1	212.66	203.46	203.72	73.77	91.53	98.99	165.98	184.45	169.71	120.55	126.79	110.53	115.22	140.51	118.2	171.25	175.8	178.83	NA	NA	NA	NA	gi|926773176|ref|XP_013895062.1|//hypothetical protein MNEG_11920 [Monoraphidium neglectum]	NA	NA	NA	NA	NA	gi|926773176|ref|XP_013895062.1|//hypothetical protein MNEG_11920 [Monoraphidium neglectum]
Cz02g18080.t1	Cz02g18080.t1	212.13	192.63	189.52	321.28	399.29	415.18	219.56	220.14	215.75	151.05	139.05	146	166.48	182.56	170.56	102.52	95.65	100.51	GO:0005737//cytoplasm	GO:0004587//ornithine-oxo-acid transaminase activity;GO:0042802//identical protein binding;GO:0030170//pyridoxal phosphate binding	GO:0019544//arginine catabolic process to glutamate;GO:0010121//arginine catabolic process to proline via ornithine	K00819//ornithine--oxo-acid transaminase [EC:2.6.1.13]	gi|552834519|ref|XP_005848749.1|//hypothetical protein CHLNCDRAFT_57535 [Chlorella variabilis]	NA	GO:0005737//cytoplasm	GO:0004587//ornithine-oxo-acid transaminase activity;GO:0042802//identical protein binding;GO:0030170//pyridoxal phosphate binding	GO:0019544//arginine catabolic process to glutamate;GO:0010121//arginine catabolic process to proline via ornithine	K00819//ornithine--oxo-acid transaminase [EC:2.6.1.13]	gi|552834519|ref|XP_005848749.1|//hypothetical protein CHLNCDRAFT_57535 [Chlorella variabilis]
Cz14g23040.t1	Cz14g23040.t1	212.07	198.39	223.65	78.28	80.24	81.32	131.03	116.96	124.36	40.82	42.11	44.75	83.3	81.71	69.83	44.95	46.89	55.13	NA	NA	NA	NA	gi|926776166|ref|XP_013896557.1|//hypothetical protein MNEG_10425 [Monoraphidium neglectum]	NA	NA	NA	NA	NA	gi|926776166|ref|XP_013896557.1|//hypothetical protein MNEG_10425 [Monoraphidium neglectum]
Cz03g40040.t1	Cz03g40040.t1	212.03	192.18	195.63	90.68	115.92	109.03	156.11	157.4	143.71	127.92	131.22	132.8	134.38	137.85	125.17	99.11	89.99	96.74	NA	GO:0043169//cation binding;GO:0016787//hydrolase activity;GO:0003844//1,4-alpha-glucan branching enzyme activity	GO:0044699//single-organism process;GO:0005975//carbohydrate metabolic process	K00700//1,4-alpha-glucan branching enzyme [EC:2.4.1.18]	gi|926785792|ref|XP_013901370.1|//1,4-alpha-glucan branching enzyme [Monoraphidium neglectum]	NA	NA	GO:0043169//cation binding;GO:0016787//hydrolase activity;GO:0003844//1,4-alpha-glucan branching enzyme activity	GO:0044699//single-organism process;GO:0005975//carbohydrate metabolic process	K00700//1,4-alpha-glucan branching enzyme [EC:2.4.1.18]	gi|926785792|ref|XP_013901370.1|//1,4-alpha-glucan branching enzyme [Monoraphidium neglectum]
Cz05g03220.t1	Cz05g03220.t1	211.97	191.66	187	357.48	461.82	523.63	179.99	194.89	162.86	227.65	242.35	249.03	177.39	224.26	202.15	118.69	114.64	126.99	GO:0045252//oxoglutarate dehydrogenase complex;GO:0005829//cytosol;GO:0005739//mitochondrion	GO:0004591//oxoglutarate dehydrogenase (succinyl-transferring) activity;GO:0030976//thiamine pyrophosphate binding;GO:0016798//hydrolase activity, acting on glycosyl bonds	GO:0006099//tricarboxylic acid cycle	K00164//2-oxoglutarate dehydrogenase E1 component [EC:1.2.4.2]	gi|302838682|ref|XP_002950899.1|//E1 subunit of 2-oxoglutarate dehydrogenase [Volvox carteri f. nagariensis]	OGD	GO:0045252//oxoglutarate dehydrogenase complex;GO:0005829//cytosol;GO:0005739//mitochondrion	GO:0004591//oxoglutarate dehydrogenase (succinyl-transferring) activity;GO:0030976//thiamine pyrophosphate binding;GO:0016798//hydrolase activity, acting on glycosyl bonds	GO:0006099//tricarboxylic acid cycle	K00164//2-oxoglutarate dehydrogenase E1 component [EC:1.2.4.2]	gi|302838682|ref|XP_002950899.1|//E1 subunit of 2-oxoglutarate dehydrogenase [Volvox carteri f. nagariensis]
UNPLg00883.t1	UNPLg00883.t1	211.75	214.64	220.24	99.03	90.3	76.04	143.89	140.24	141.13	141.81	181.61	159.73	124.85	150.47	114.86	319.35	269.54	268.15	NA	NA	NA	NA	NA	NA	NA	NA	NA	NA
Cz07g01230.t1	Cz07g01230.t1	211.5	216.66	220.91	358.7	307.71	295.56	350.65	361.79	335.58	213.11	237.16	235.06	223.38	252.7	243.68	256.58	247.17	251.94	GO:0009505//plant-type cell wall;GO:0009941//chloroplast envelope;GO:0009579//thylakoid;GO:0009570//chloroplast stroma	GO:0016209//antioxidant activity;GO:0016684//oxidoreductase activity, acting on peroxide as acceptor	GO:0055114//oxidation-reduction process	K03386//peroxiredoxin (alkyl hydroperoxide reductase subunit C) [EC:1.11.1.15];K11187//peroxiredoxin 5, atypical 2-Cys peroxiredoxin [EC:1.11.1.15];K03564//peroxiredoxin Q/BCP [EC:1.11.1.15]	gi|302849676|ref|XP_002956367.1|//peroxiredoxin, type II [Volvox carteri f. nagariensis]	NA	GO:0009505//plant-type cell wall;GO:0009941//chloroplast envelope;GO:0009579//thylakoid;GO:0009570//chloroplast stroma	GO:0016209//antioxidant activity;GO:0016684//oxidoreductase activity, acting on peroxide as acceptor	GO:0055114//oxidation-reduction process	K03386//peroxiredoxin (alkyl hydroperoxide reductase subunit C) [EC:1.11.1.15];K11187//peroxiredoxin 5, atypical 2-Cys peroxiredoxin [EC:1.11.1.15];K03564//peroxiredoxin Q/BCP [EC:1.11.1.15]	gi|302849676|ref|XP_002956367.1|//peroxiredoxin, type II [Volvox carteri f. nagariensis]
Cz05g19060.t1	Cz05g19060.t1	211.41	211.43	236.37	311.5	222.34	212.3	263.81	270.24	276.69	186.44	198.1	169.42	196.55	189.48	174.76	213.1	214.46	201.77	GO:0000220//vacuolar proton-transporting V-type ATPase, V0 domain;GO:0016021//integral component of membrane	GO:0046961//proton-transporting ATPase activity, rotational mechanism	GO:0015991//ATP hydrolysis coupled proton transport;GO:0007035//vacuolar acidification	K03661//V-type H+-transporting ATPase 21kDa proteolipid subunit	gi|926789033|ref|XP_013902990.1|//V-type H+-transporting ATPase 21kDa proteolipid subunit [Monoraphidium neglectum]	NA	GO:0000220//vacuolar proton-transporting V-type ATPase, V0 domain;GO:0016021//integral component of membrane	GO:0046961//proton-transporting ATPase activity, rotational mechanism	GO:0015991//ATP hydrolysis coupled proton transport;GO:0007035//vacuolar acidification	K03661//V-type H+-transporting ATPase 21kDa proteolipid subunit	gi|926789033|ref|XP_013902990.1|//V-type H+-transporting ATPase 21kDa proteolipid subunit [Monoraphidium neglectum]
Cz03g16060.t1	Cz03g16060.t1	211.39	210.94	225.65	671.92	462.63	430.81	198.86	200.48	198.06	398.1	373.86	390.5	92.99	126.82	110.25	110.61	127.35	140.81	NA	NA	NA	NA	NA	NA	NA	NA	NA	NA
Cz14g01120.t1	Cz14g01120.t1	211.13	191.46	205.54	81.69	81.46	72.05	91.28	138.35	99.94	179.94	194.41	198.46	83.97	105.86	80.8	111.81	123.64	117.12	NA	NA	NA	K13179//ATP-dependent RNA helicase DDX18/HAS1 [EC:3.6.4.13]	gi|926793243|ref|XP_013905095.1|//fasciclin-like protein [Monoraphidium neglectum]	NA	NA	NA	NA	K13179//ATP-dependent RNA helicase DDX18/HAS1 [EC:3.6.4.13]	gi|926793243|ref|XP_013905095.1|//fasciclin-like protein [Monoraphidium neglectum]
Cz03g28270.t1	Cz03g28270.t1	210.97	175.88	175.68	584.01	575.41	664.13	173.17	191.19	163.91	225.42	214.19	233.06	208.02	295.19	266.6	104.01	95.87	95.73	GO:0044444//cytoplasmic part	NA	NA	K02160//acetyl-CoA carboxylase biotin carboxyl carrier protein	gi|545370215|ref|XP_005649768.1|//acetyl-CoA biotin carboxyl carrier [Coccomyxa subellipsoidea C-169]	NA	GO:0044444//cytoplasmic part	NA	NA	K02160//acetyl-CoA carboxylase biotin carboxyl carrier protein	gi|545370215|ref|XP_005649768.1|//acetyl-CoA biotin carboxyl carrier [Coccomyxa subellipsoidea C-169]
Cz10g23120.t1	Cz10g23120.t1	210.72	204.23	204.62	116.24	135.71	131.98	209.51	201.16	205.22	168.4	152.29	162.35	317.93	311.1	318.56	118.46	124.32	122	NA	NA	NA	K11147//dehydrogenase/reductase SDR family member 4 [EC:1.1.-.-];K13237//peroxisomal 2,4-dienoyl-CoA reductase [EC:1.3.1.34]	gi|926782006|ref|XP_013899477.1|//hypothetical protein MNEG_7505 [Monoraphidium neglectum]	NA	NA	NA	NA	K11147//dehydrogenase/reductase SDR family member 4 [EC:1.1.-.-];K13237//peroxisomal 2,4-dienoyl-CoA reductase [EC:1.3.1.34]	gi|926782006|ref|XP_013899477.1|//hypothetical protein MNEG_7505 [Monoraphidium neglectum]
Cz04g01140.t1	Cz04g01140.t1	208.86	223.18	216.62	63.72	84.93	77.07	171.01	181.58	170.01	82.75	106.97	94.55	44.28	37.98	41.31	202.8	192.95	192.85	GO:0009535//chloroplast thylakoid membrane;GO:0009941//chloroplast envelope	NA	NA	K09753//cinnamoyl-CoA reductase [EC:1.2.1.44];K01256//aminopeptidase N [EC:3.4.11.2];K08956//AFG3 family protein [EC:3.4.24.-];K13082//bifunctional dihydroflavonol 4-reductase/flavanone 4-reductase [EC:1.1.1.219 1.1.1.234];K17290//oxidoreductase [EC:1.1.1.-]	gi|926798281|ref|XP_013906564.1|//hypothetical protein MNEG_0407 [Monoraphidium neglectum]	NA	GO:0009535//chloroplast thylakoid membrane;GO:0009941//chloroplast envelope	NA	NA	K09753//cinnamoyl-CoA reductase [EC:1.2.1.44];K01256//aminopeptidase N [EC:3.4.11.2];K08956//AFG3 family protein [EC:3.4.24.-];K13082//bifunctional dihydroflavonol 4-reductase/flavanone 4-reductase [EC:1.1.1.219 1.1.1.234];K17290//oxidoreductase [EC:1.1.1.-]	gi|926798281|ref|XP_013906564.1|//hypothetical protein MNEG_0407 [Monoraphidium neglectum]
Cz14g12230.t1	Cz14g12230.t1	208.71	208.05	222.97	65.98	56.05	51.97	41.03	40.45	38.25	84.09	68.33	75.05	48.94	46.22	39.97	3.94	3.45	6.12	NA	NA	NA	K05275//pyridoxine 4-dehydrogenase [EC:1.1.1.65]	gi|88601268|gb|ABD46632.1|//oxidoreductase B [Acutodesmus obliquus]	NA	NA	NA	NA	K05275//pyridoxine 4-dehydrogenase [EC:1.1.1.65]	gi|88601268|gb|ABD46632.1|//oxidoreductase B [Acutodesmus obliquus]
Cz16g16140.t1	Cz16g16140.t1	208.7	182.02	188.22	254.98	423.96	434.4	179.72	253.37	202.69	289.66	309.01	295.12	151.83	202.83	167.51	216.35	226.42	264.97	GO:0012511//monolayer-surrounded lipid storage body;GO:0005773//vacuole;GO:0031969//chloroplast membrane	GO:0005509//calcium ion binding;GO:1990137//plant seed peroxidase activity	GO:0050832//defense response to fungus;GO:1902609//(R)-2-hydroxy-alpha-linolenic acid biosynthetic process;GO:0009409//response to cold;GO:0010118//stomatal movement;GO:0009737//response to abscisic acid;GO:0031407//oxylipin metabolic process;GO:0009751//response to salicylic acid;GO:0009651//response to salt stress;GO:2000377//regulation of reactive oxygen species metabolic process;GO:0009269//r…	K17991//peroxygenase [EC:1.11.2.3]	gi|926797591|ref|XP_013906219.1|//hypothetical protein MNEG_0751 [Monoraphidium neglectum]	NA	GO:0012511//monolayer-surrounded lipid storage body;GO:0005773//vacuole;GO:0031969//chloroplast membrane	GO:0005509//calcium ion binding;GO:1990137//plant seed peroxidase activity	GO:0050832//defense response to fungus;GO:1902609//(R)-2-hydroxy-alpha-linolenic acid biosynthetic process;GO:0009409//response to cold;GO:0010118//stomatal movement;GO:0009737//response to abscisic acid;GO:0031407//oxylipin metabolic process;GO:0009751//response to salicylic acid;GO:0009651//response to salt stress;GO:2000377//regulation of reactive oxygen species metabolic process;GO:0009269//r…	K17991//peroxygenase [EC:1.11.2.3]	gi|926797591|ref|XP_013906219.1|//hypothetical protein MNEG_0751 [Monoraphidium neglectum]
UNPLg00174.t1	UNPLg00174.t1	207.73	196.74	158.67	172.07	366.53	441.36	157.83	167.34	170.89	168.04	216.22	229.55	84.46	75.69	99.31	62.03	77.36	92.81	NA	NA	NA	NA	NA	NA	NA	NA	NA	NA
Cz10g10180.t1	Cz10g10180.t1	207.19	196.05	203.5	275.01	290.02	290.85	166.44	165.21	169.03	149.27	156.16	148.66	113.86	111.93	110.23	106.62	97.75	115.48	NA	GO:0004721//phosphoprotein phosphatase activity	GO:0006470//protein dephosphorylation	K15731//carboxy-terminal domain RNA polymerase II polypeptide A small phosphatase [EC:3.1.3.16]	gi|302830183|ref|XP_002946658.1|//hypothetical protein VOLCADRAFT_103070 [Volvox carteri f. nagariensis]	NA	NA	GO:0004721//phosphoprotein phosphatase activity	GO:0006470//protein dephosphorylation	K15731//carboxy-terminal domain RNA polymerase II polypeptide A small phosphatase [EC:3.1.3.16]	gi|302830183|ref|XP_002946658.1|//hypothetical protein VOLCADRAFT_103070 [Volvox carteri f. nagariensis]
Cz11g15060.t1	Cz11g15060.t1	207.17	195.83	182.7	204.05	259.97	255.78	279.12	295.3	262.71	214.46	253.94	243.07	143.35	183.38	159.15	208.19	193.02	213.92	GO:0009507//chloroplast	GO:0008878//glucose-1-phosphate adenylyltransferase activity;GO:0005524//ATP binding;GO:0016788//hydrolase activity, acting on ester bonds	GO:0019252//starch biosynthetic process;GO:0005978//glycogen biosynthetic process	K00975//glucose-1-phosphate adenylyltransferase [EC:2.7.7.27]	gi|302840808|ref|XP_002951950.1|//hypothetical protein VOLCADRAFT_75183 [Volvox carteri f. nagariensis]	NA	GO:0009507//chloroplast	GO:0008878//glucose-1-phosphate adenylyltransferase activity;GO:0005524//ATP binding;GO:0016788//hydrolase activity, acting on ester bonds	GO:0019252//starch biosynthetic process;GO:0005978//glycogen biosynthetic process	K00975//glucose-1-phosphate adenylyltransferase [EC:2.7.7.27]	gi|302840808|ref|XP_002951950.1|//hypothetical protein VOLCADRAFT_75183 [Volvox carteri f. nagariensis]
Cz09g17220.t1	Cz09g17220.t1	207.05	194.95	206.95	207.72	157.3	143.77	313.05	294.56	316.85	181.87	203.44	183.68	161.61	151.46	170.69	314.05	312.02	304.02	GO:0009535//chloroplast thylakoid membrane;GO:0009941//chloroplast envelope;GO:0009570//chloroplast stroma	GO:0004751//ribose-5-phosphate isomerase activity	GO:0009052//pentose-phosphate shunt, non-oxidative branch;GO:0009735//response to cytokinin	K01807//ribose 5-phosphate isomerase A [EC:5.3.1.6]	gi|302837760|ref|XP_002950439.1|//hypothetical protein VOLCADRAFT_104693 [Volvox carteri f. nagariensis]	RPI1	GO:0009535//chloroplast thylakoid membrane;GO:0009941//chloroplast envelope;GO:0009570//chloroplast stroma	GO:0004751//ribose-5-phosphate isomerase activity	GO:0009052//pentose-phosphate shunt, non-oxidative branch;GO:0009735//response to cytokinin	K01807//ribose 5-phosphate isomerase A [EC:5.3.1.6]	gi|302837760|ref|XP_002950439.1|//hypothetical protein VOLCADRAFT_104693 [Volvox carteri f. nagariensis]
Cz07g22050.t1	Cz07g22050.t1	206.62	189.34	188.53	356.81	334.35	310.38	281.03	305.71	290.03	264.35	281.57	286.96	169.39	214.89	215.94	279.18	265.26	271.52	GO:0009528//plastid inner membrane;GO:0016021//integral component of membrane;GO:0009941//chloroplast envelope	GO:0051741//2-methyl-6-phytyl-1,4-benzoquinone methyltransferase activity	GO:0010236//plastoquinone biosynthetic process;GO:0010189//vitamin E biosynthetic process;GO:0032259//methylation	K12502//MPBQ/MSBQ methyltransferase [EC:2.1.1.295]	gi|159469113|ref|XP_001692712.1|//MPBQ/MSBQ methyltransferase [Chlamydomonas reinhardtii]	NA	GO:0009528//plastid inner membrane;GO:0016021//integral component of membrane;GO:0009941//chloroplast envelope	GO:0051741//2-methyl-6-phytyl-1,4-benzoquinone methyltransferase activity	GO:0010236//plastoquinone biosynthetic process;GO:0010189//vitamin E biosynthetic process;GO:0032259//methylation	K12502//MPBQ/MSBQ methyltransferase [EC:2.1.1.295]	gi|159469113|ref|XP_001692712.1|//MPBQ/MSBQ methyltransferase [Chlamydomonas reinhardtii]
Cz11g09250.t1	Cz11g09250.t1	206.6	188.86	197.14	446.72	502.11	538.36	148.39	161.11	142.64	74.72	91.82	82.69	185.28	183.84	171.51	98.92	97.02	107.6	GO:0005737//cytoplasm	GO:0005524//ATP binding;GO:0004356//glutamate-ammonia ligase activity	GO:0006542//glutamine biosynthetic process	K01915//glutamine synthetase [EC:6.3.1.2]	gi|926789547|ref|XP_013903247.1|//glutamine synthetase [Monoraphidium neglectum]	NA	GO:0005737//cytoplasm	GO:0005524//ATP binding;GO:0004356//glutamate-ammonia ligase activity	GO:0006542//glutamine biosynthetic process	K01915//glutamine synthetase [EC:6.3.1.2]	gi|926789547|ref|XP_013903247.1|//glutamine synthetase [Monoraphidium neglectum]
Cz11g23070.t1	Cz11g23070.t1	206.48	196.41	217.78	72.49	70.89	54.66	312.76	293.95	308.97	58.58	93.45	68.58	45.55	50.71	51.08	643.53	584.16	594.12	GO:0016021//integral component of membrane;GO:0012511//monolayer-surrounded lipid storage body;GO:0009507//chloroplast	GO:0042802//identical protein binding;GO:0008483//transaminase activity;GO:0042286//glutamate-1-semialdehyde 2,1-aminomutase activity;GO:0030170//pyridoxal phosphate binding	GO:0006782//protoporphyrinogen IX biosynthetic process;GO:0015995//chlorophyll biosynthetic process	K01845//glutamate-1-semialdehyde 2,1-aminomutase [EC:5.4.3.8]	gi|926790033|ref|XP_013903490.1|//glutamate-1-semialdehyde2,1-aminomutase [Monoraphidium neglectum]	GSA	GO:0016021//integral component of membrane;GO:0012511//monolayer-surrounded lipid storage body;GO:0009507//chloroplast	GO:0042802//identical protein binding;GO:0008483//transaminase activity;GO:0042286//glutamate-1-semialdehyde 2,1-aminomutase activity;GO:0030170//pyridoxal phosphate binding	GO:0006782//protoporphyrinogen IX biosynthetic process;GO:0015995//chlorophyll biosynthetic process	K01845//glutamate-1-semialdehyde 2,1-aminomutase [EC:5.4.3.8]	gi|926790033|ref|XP_013903490.1|//glutamate-1-semialdehyde2,1-aminomutase [Monoraphidium neglectum]
Cz05g29050.t1	Cz05g29050.t1	206.09	227.26	252.25	175	191.96	163.08	323.43	318.53	323.12	134.14	148.09	139.33	148.55	152.54	143.04	392.51	364.88	324.68	NA	NA	NA	NA	gi|302850339|ref|XP_002956697.1|//plastid/chloroplast ribosomal protein S21 [Volvox carteri f. nagariensis]	NA	NA	NA	NA	NA	gi|302850339|ref|XP_002956697.1|//plastid/chloroplast ribosomal protein S21 [Volvox carteri f. nagariensis]
UNPLg00020.t1	UNPLg00020.t1	205.77	214.95	214.46	248.28	199.21	183.78	300.45	286.19	292.21	197.1	204.77	200.1	176.83	191.69	194.4	247.65	239.88	249.35	NA	NA	NA	NA	gi|926770604|ref|XP_013893776.1|//hypothetical protein MNEG_13206 [Monoraphidium neglectum]	NA	NA	NA	NA	NA	gi|926770604|ref|XP_013893776.1|//hypothetical protein MNEG_13206 [Monoraphidium neglectum]
[truncated: 14,632 more rows]
