# Supplementary material for: Time‑resolved transcriptome analysis during transitions of sulfur nutritional status provides insight into triacylglycerol (TAG) and astaxanthin accumulation in the green alga Chromochloris zofingiensis
Source: Biotechnol Biofuels. 2020 Jul 17;13:128. doi: 10.1186/s13068-020-01768-y (PMC7367374; doi:10.1186/s13068-020-01768-y)
Supplement: Supplementary file 2 — Additional file 2. KEGG pathway enrichment and GO term enrichment. [file 13068_2020_1768_MOESM2_ESM.xlsx]

## Sheet: KEGG pathway enrichment
KEGG pathway enrichment in SS-6 h (0 h as control)
#Pathway	DEGs	All-gene (7791)	Qvalue	Pathway ID	Level 1	Level 2	Genes	KOs
Proteasome	31	41	6.72e-06	ko03050	Genetic Information Processing	Folding, sorting and degradation	Cz09g20230.t1;Cz16g07050.t1;Cz12g21180.t1;Cz03g23070.t1;Cz13g06140.t1;Cz03g09110.t1;Cz06g04180.t1;Cz12g16250.t1;Cz05g37130.t1;Cz18g11130.t1;Cz06g15090.t1;UNPLg00083.t1;Cz08g26110.t1;Cz03g32090.t1;Cz02g18120.t1;Cz09g24100.t1;Cz07g22040.t1;Cz15g09020.t1;Cz01g21220.t1;Cz06g24010.t1;Cz09g32010.t1;Cz11g22230.t1;Cz08g32160.t1;Cz07g09200.t1;Cz09g13170.t1;Cz15g12180.t1;Cz03g40080.t1;Cz05g10060.t1;Cz09g10…	K02735+K02738+K02728+K02727+K03029+K03036+K03065+K03063+K02731+K02730+K02729+K06700+K03037+K03064+K03035+K03033+K03061+K02736+K02739+K02734+K02732+K03030+K03039+K02737+K03031+K02726+K03038+K11599+K02725
Photosynthesis - antenna proteins	18	21	8.98e-05	ko00196	Metabolism	Energy metabolism	Cz07g02110.t1;Cz14g01080.t1;Cz15g17110.t1;Cz07g02100.t1;Cz16g02040.t1;Cz02g14140.t1;UNPLg00080.t1;Cz16g14150.t1;Cz08g11160.t1;Cz15g09060.t1;Cz13g03240.t1;Cz04g04130.t1;Cz10g10160.t1;Cz04g09210.t1;Cz09g32070.t1;Cz03g26240.t1;Cz12g16070.t1;Cz01g23030.t1	K08913+K08909+K08907+K08908+K08910+K08912+K08916+K08911+K08915
Ribosome	91	184	0.000316	ko03010	Genetic Information Processing	Translation	Cz10g29200.t1;Cz02g22040.t1;Cz06g21040.t1;Cz08g32140.t1;Cz05g29300.t1;Cz11g16290.t1;Cz09g32130.t1;Cz05g22130.t1;Cz07g25090.t1;Cz10g29210.t1;Cz03g21050.t1;Cz06g36040.t1;Cz06g36110.t1;Cz06g24040.t1;Cz02g32210.t1;Cz06g21030.t1;Cz02g09080.t1;Cz04g36090.t1;Cz09g22150.t1;Cz06g02080.t1;Cz02g00090.t1;Cz13g16170.t1;Cz04g09100.t1;Cz11g06080.t1;Cz04g01160.t1;Cz07g28160.t1;Cz06g06080.t1;Cz11g17050.t1;Cz11g15…	K02865+K02940+K02877+K02917+K02936+K02935+K02995+K02872+K02894+K02932+K02964+K02991+K02867+K02898+K02896+K02945+K02998+K02977+K02888+K02909+K02895+K02901+K02934+K02889+K02942+K02987+K02976+K02885+K02918+K02870+K02900+K02950+K02985+K02955+K02923+K02953+K02978+K02937+K02874+K02993+K02962+K02951+K02974+K02866+K02938+K02989+K02966+K02925+K02891+K02992+K02975+K02873+K02957+K02958+K02956+K02875+K02981+…
Ribosome biogenesis in eukaryotes	54	101	0.00117	ko03008	Genetic Information Processing	Translation	Cz06g00230.t1;Cz13g01080.t1;Cz05g15190.t1;Cz05g00180.t1;Cz06g06120.t1;Cz08g30280.t1;Cz08g13210.t1;Cz09g19250.t1;Cz01g25050.t1;Cz05g19220.t1;Cz01g03250.t1;Cz03g13170.t1;Cz14g22250.t1;Cz10g07040.t1;Cz10g04070.t1;Cz15g13060.t1;Cz16g03130.t1;Cz08g20100.t1;Cz07g20150.t1;Cz16g08150.t1;Cz01g03260.t1;Cz07g23130.t1;Cz05g20240.t1;Cz08g30270.t1;Cz04g09230.t1;Cz10g12180.t1;Cz06g30010.t1;Cz06g00240.t1;Cz06g14…	K14570+K12619+K14559+K14538+K14565+K06943+K07178+K14555+K14572+K14548+K14521+K14557+K03097+K14563+K14573+K12845+K14554+K14574+K11128+K11129+K14549+K11883+K14556+K07562+K14566+K14550+K03539+K14575+K14564+K14544+K14545+K07936+K03264+K14568+K11131+K11108+K14546+K14537+K14560+K14558+K14525
Biosynthesis of unsaturated fatty acids	22	37	0.0317	ko01040	Metabolism	Lipid metabolism	Cz19g10020.t1;Cz16g03140.t1;Cz06g36270.t1;Cz13g01140.t1;Cz10g18200.t1;Cz10g07260.t1;Cz01g34370.t1;Cz07g30010.t1;Cz17g14150.t1;Cz03g33220.t1;Cz08g04130.t1;Cz07g30200.t1;Cz08g04120.t1;Cz16g00050.t1;Cz07g00120.t1;Cz07g30210.t1;Cz04g19240.t1;Cz07g18040.t1;Cz05g05050.t1;Cz14g21030.t1;Cz10g23240.t1;Cz04g09090.t1	K03921+K00507+K07513+K00059+K10703+K00232+K10256
Fatty acid metabolism	47	96	0.0324	ko01212	Metabolism	Global and overview maps	Cz19g10020.t1;Cz02g12030.t1;Cz16g03140.t1;Cz06g17240.t1;Cz06g36270.t1;Cz19g10190.t1;Cz13g01140.t1;Cz10g18200.t1;Cz04g37050.t1;Cz10g07260.t1;Cz01g34370.t1;Cz18g03070.t1;Cz07g30010.t1;Cz01g38220.t1;Cz17g14150.t1;Cz10g29100.t1;Cz13g10110.t1;Cz03g33220.t1;UNPLg00257.t1;Cz03g07200.t1;Cz03g36260.t1;Cz08g04130.t1;Cz03g28270.t1;Cz07g30200.t1;Cz04g15080.t1;Cz04g35070.t1;Cz02g23030.t1;Cz11g20040.t1;Cz08g26…	K03921+K01962+K00507+K07512+K07513+K11262+K00059+K00645+K10703+K00648+K00665+K00232+K01961+K10256+K09458+K10527+K02160+K00208+K02372+K01963
Biosynthesis of secondary metabolites	312	811	0.0353	ko01110	Metabolism	Global and overview maps	Cz07g16020.t1;Cz13g08080.t1;Cz04g37140.t1;Cz02g11100.t1;Cz16g11240.t1;Cz03g37180.t1;Cz04g17040.t1;Cz06g21120.t1;Cz04g18010.t1;Cz13g09200.t1;Cz08g26170.t1;Cz02g12210.t1;Cz19g08050.t1;Cz06g28160.t1;Cz01g21060.t1;Cz01g37050.t1;Cz02g12030.t1;Cz05g31040.t1;Cz03g02150.t1;Cz14g25130.t1;Cz10g26120.t1;UNPLg00179.t1;Cz13g11320.t1;Cz04g20200.t1;Cz04g36210.t1;Cz11g10290.t1;Cz01g17190.t1;Cz14g00270.t1;Cz03g02…	K00688+K16911+K00872+K08081+K01080+K00276+K00873+K01626+K01057+K01739+K15893+K01647+K09753+K00218+K13259+K01962+K09838+K01823+K13071+K08248+K01599+K00133+K00234+K00454+K01081+K13789+K01586+K00088+K05917+K00703+K01188+K01687+K01735+K15397+K00901+K00033+K05928+K01062+K09835+K01733+K00013+K19269+K01623+K00161+K00939+K00948+K01580+K00789+K00026+K05894+K01792+K01834+K01749+K00006+K09833+K00145+K00505+…
Ether lipid metabolism	13	19	0.0353	ko00565	Metabolism	Lipid metabolism	Cz16g11240.t1;Cz05g26010.t1;Cz16g07210.t1;Cz03g27070.t1;Cz15g00050.t1;Cz06g07010.t1;Cz02g32040.t1;Cz04g19240.t1;Cz19g04010.t1;Cz05g05050.t1;Cz14g21030.t1;Cz10g23240.t1;Cz05g23210.t1	K01080+K01062+K06123+K13510+K04628+K13519
KEGG pathway enrichment in SR-12 h (SS-48 h as control)
#Pathway	DEGs	All-gene (7791)	Qvalue	Pathway ID	Level 1	Level 2	Genes	KOs
Photosynthesis	43	75	1.27012e-08	ko00195	Metabolism	Energy metabolism	Cz09g21130.t1;Cz04g01180.t1;CzCPg00030.t1;Cz05g36030.t1;Cz07g28150.t1;Cz13g08015.t1;CzCPg01210.t1;Cz01g35130.t1;Cz05g29290.t1;CzCPg00040.t1;Cz13g12160.t1;Cz12g12230.t1;Cz07g15040.t1;Cz05g09100.t1;Cz02g18180.t1;Cz06g26010.t1;Cz13g08120.t1;Cz11g03180.t1;Cz17g10010.t1;Cz15g01010.t1;Cz14g22270.t1;Cz16g12040.t1;Cz13g06010.t1;Cz19g05110.t1;Cz02g27060.t1;CzCPg00180.t1;Cz04g08120.t1;Cz01g35120.t1;Cz13g07…	K02115+K02693+K02110+K02692+K02639+K02689+K02638+K02717+K02705+K02636+K02695+K08901+K02699+K02698+K02701+K14332+K03689+K02694+K02721+K02109+K02108+K08906+K08903+K02641+K02113+K02696+K02716+K08902+K02723+K08905+K02709
Photosynthesis - antenna proteins	16	21	1.714e-05	ko00196	Metabolism	Energy metabolism	Cz07g02110.t1;Cz15g17110.t1;Cz07g02100.t1;Cz02g14140.t1;UNPLg00080.t1;Cz16g14150.t1;Cz08g11160.t1;Cz15g09060.t1;Cz13g03240.t1;Cz04g04130.t1;Cz10g10160.t1;Cz04g09210.t1;Cz09g32070.t1;Cz03g26240.t1;Cz12g16070.t1;Cz01g23030.t1	K08913+K08907+K08908+K08910+K08912+K08909+K08916+K08911+K08915
Porphyrin and chlorophyll metabolism	37	75	1.714e-05	ko00860	Metabolism	Metabolism of cofactors and vitamins	Cz02g42010.t1;UNPLg00023.t1;Cz06g28160.t1;Cz14g23190.t1;Cz14g25130.t1;UNPLg00179.t1;Cz03g02090.t1;Cz03g22200.t1;Cz08g28070.t1;Cz14g15070.t1;Cz14g04140.t1;UNPLg00178.t1;Cz02g24270.t1;Cz02g03070.t1;Cz02g35110.t1;Cz06g16260.t1;UNPLg00445.t1;Cz11g23070.t1;Cz05g23130.t1;Cz11g28040.t1;Cz18g10090.t1;Cz16g08310.t1;Cz09g17200.t1;Cz03g06230.t1;Cz02g39270.t1;Cz02g39280.t1;Cz10g28270.t1;Cz09g03180.t1;Cz08g03…	K00231+K03405+K00218+K01599+K13071+K02492+K01749+K04040+K03403+K13600+K03428+K10960+K19073+K01845+K19054+K13606+K00228+K04035+K14735+K01698+K03404+K02259+K01719+K00699+K01885
Metabolic pathways	470	1731	2.92748e-05	ko01100	Metabolism	Global and overview maps	Cz02g42010.t1;Cz07g02110.t1;UNPLg00023.t1;Cz19g04110.t1;Cz01g42020.t1;Cz08g25210.t1;Cz02g05090.t1;Cz11g22080.t1;Cz09g21130.t1;Cz04g07320.t1;Cz02g11100.t1;Cz03g37180.t1;Cz04g17040.t1;Cz09g07140.t1;Cz02g35230.t1;Cz10g06050.t1;Cz10g01090.t1;Cz15g03170.t1;Cz04g01180.t1;Cz01g18120.t1;Cz08g26170.t1;Cz01g34220.t1;Cz19g08050.t1;Cz01g44190.t1;Cz01g42190.t1;Cz06g28160.t1;Cz10g17070.t1;Cz01g21060.t1;Cz11g22…	K00231+K08913+K03405+K02321+K01100+K00830+K03426+K05289+K02115+K05605+K08081+K11182+K00276+K00873+K03006+K01099+K20279+K03787+K03859+K00012+K02693+K00705+K15893+K09753+K11153+K14652+K00218+K01079+K02433+K01599+K01919+K01962+K01006+K09838+K03021+K02110+K05535+K02692+K12447+K10251+K09668+K10532+K03147+K20278+K00600+K01081+K01011+K00652+K01193+K14413+K01074+K20884+K00387+K03010+K05917+K14452+K00545+…
Biosynthesis of secondary metabolites	237	811	0.000116033	ko01110	Metabolism	Global and overview maps	Cz02g42010.t1;UNPLg00023.t1;Cz08g25210.t1;Cz02g11100.t1;Cz03g37180.t1;Cz04g17040.t1;Cz10g06050.t1;Cz08g26170.t1;Cz14g16140.t1;Cz19g08050.t1;Cz01g42190.t1;Cz06g28160.t1;Cz01g21060.t1;Cz14g23190.t1;Cz02g12030.t1;Cz05g31040.t1;Cz14g25130.t1;Cz11g27250.t1;Cz10g26120.t1;UNPLg00179.t1;Cz11g25200.t1;Cz01g17190.t1;Cz06g27070.t1;Cz10g25080.t1;Cz10g02250.t1;Cz13g06290.t1;Cz11g05100.t1;Cz11g13060.t1;Cz05g26…	K00231+K03405+K00830+K08081+K00276+K00873+K03787+K15893+K15397+K09753+K14652+K00218+K01599+K01962+K09838+K13071+K10251+K08248+K00600+K01081+K20884+K05917+K01188+K01687+K01735+K01062+K01623+K00128+K14272+K04124+K06892+K04125+K01807+K14674+K01580+K00789+K15634+K02492+K09832+K01662+K01749+K00002+K18534+K13066+K04040+K01859+K00826+K15095+K00930+K09839+K00939+K13506+K13508+K03403+K08695+K11262+K00927+…
Fatty acid elongation	20	40	0.00317574	ko00062	Metabolism	Lipid metabolism	Cz14g16140.t1;Cz11g27250.t1;Cz10g11240.t1;Cz11g13060.t1;Cz10g26200.t1;Cz01g19090.t1;Cz12g02090.t1;Cz09g10030.t1;Cz17g10060.t1;Cz10g12190.t1;Cz14g16150.t1;Cz03g07190.t1;Cz13g05070.t1;Cz05g07110.t1;Cz17g12050.t1;Cz13g06210.t1;Cz13g05060.t1;Cz06g30070.t1;Cz03g32060.t1;Cz13g03290.t1	K15397+K10251+K01074+K07511+K07512+K10258
Fatty acid biosynthesis	26	61	0.00797185	ko00061	Metabolism	Lipid metabolism	Cz02g12030.t1;Cz11g07170.t1;Cz19g10190.t1;Cz04g37050.t1;Cz01g34370.t1;Cz07g07170.t1;Cz18g03070.t1;Cz07g22230.t1;Cz01g38220.t1;Cz13g10110.t1;Cz03g39140.t1;UNPLg00257.t1;Cz03g28270.t1;Cz12g27140.t1;Cz04g15080.t1;Cz02g21320.t1;Cz04g35070.t1;Cz01g38230.t1;Cz16g00050.t1;Cz13g05150.t1;Cz04g19240.t1;Cz01g09160.t1;Cz04g05080.t1;Cz04g09090.t1;Cz02g17060.t1;Cz02g14160.t1	K01962+K00059+K11262+K00645+K00648+K01897+K00665+K01961+K09458+K02160+K02372+K10782+K03921+K01963
MAPK signaling pathway - plant	57	171	0.0154222	ko04016	Environmental Information Processing	Signal transduction	Cz03g16150.t1;Cz12g20180.t1;UNPLg00766.t1;UNPLg00855.t1;Cz05g27160.t1;Cz13g06020.t1;Cz19g00040.t1;Cz07g06180.t1;Cz05g36280.t1;Cz09g20200.t1;Cz11g20220.t1;Cz14g15210.t1;Cz15g16050.t1;UNPLg00488.t1;UNPLg00130.t1;Cz02g09160.t1;Cz03g15030.t1;Cz02g25120.t1;Cz02g41260.t1;UNPLg00136.t1;Cz07g29290.t1;Cz08g20200.t1;Cz06g03090.t1;Cz15g10320.t1;Cz15g02150.t1;UNPLg00133.t1;Cz03g40120.t1;Cz02g18050.t1;Cz11g08…	K20718+K14510+K20716+K13420+K20606+K02183+K13449+K20717+K13414+K14498+K14513+K13424+K03781+K00940+K20538
Carbon fixation in photosynthetic organisms	25	62	0.0209195	ko00710	Metabolism	Energy metabolism	Cz01g42020.t1;Cz01g40120.t1;Cz03g06040.t1;Cz01g02070.t1;Cz09g17220.t1;Cz03g13070.t1;Cz15g18140.t1;Cz16g19260.t1;Cz03g06050.t1;Cz17g13100.t1;Cz01g16230.t1;Cz02g36090.t1;Cz05g13260.t1;Cz05g34160.t1;Cz01g40140.t1;Cz15g01060.t1;Cz11g06170.t1;Cz07g08080.t1;Cz11g09290.t1;Cz07g23020.t1;Cz04g03070.t1;Cz05g37140.t1;Cz07g08090.t1;UNPLg00180.t1;Cz07g22240.t1	K01100+K01006+K01623+K14272+K01807+K00029+K00927+K01602+K00026+K00134+K00814+K00028+K00855+K05298+K03841+K00025
Phenylpropanoid biosynthesis	22	54	0.0303785	ko00940	Metabolism	Biosynthesis of other secondary metabolites	Cz19g08050.t1;Cz10g02250.t1;Cz08g31020.t1;Cz14g20170.t1;Cz09g18070.t1;Cz02g08240.t1;Cz15g21190.t1;Cz13g10080.t1;Cz01g20170.t1;Cz07g07130.t1;Cz12g27010.t1;Cz05g25060.t1;Cz08g13120.t1;Cz17g02130.t1;Cz13g10090.t1;Cz12g24240.t1;Cz04g10170.t1;Cz12g27020.t1;Cz09g06270.t1;Cz08g26250.t1;Cz04g01140.t1;Cz06g29090.t1	K09753+K01188+K06892+K13066+K00430+K11188+K00083+K05350
Flavone and flavonol biosynthesis	5	6	0.0317096	ko00944	Metabolism	Biosynthesis of other secondary metabolites	Cz13g11100.t1;Cz14g20170.t1;Cz11g07130.t1;Cz05g25060.t1;Cz04g10170.t1	K05279
Mannose type O-glycan biosynthesis	5	6	0.0317096	ko00515	Metabolism	Glycan biosynthesis and metabolism	Cz16g04160.t1;Cz15g04010.t1;Cz05g23080.t1;Cz15g05070.t1;Cz16g04170.t1	K09668
Fatty acid metabolism	34	96	0.0321157	ko01212	Metabolism	Global and overview maps	Cz02g12030.t1;Cz11g27250.t1;Cz10g11240.t1;Cz11g07170.t1;Cz19g10190.t1;Cz04g37050.t1;Cz01g34370.t1;Cz07g07170.t1;Cz18g03070.t1;Cz09g10030.t1;Cz07g22230.t1;Cz01g38220.t1;Cz13g10110.t1;Cz03g07190.t1;Cz03g39140.t1;Cz03g33220.t1;UNPLg00257.t1;Cz03g28270.t1;Cz12g27140.t1;Cz04g15080.t1;Cz02g21320.t1;Cz04g35070.t1;Cz06g30070.t1;Cz03g32060.t1;Cz01g38230.t1;Cz16g00050.t1;Cz13g05150.t1;Cz07g00120.t1;Cz04g19…	K01962+K10251+K01074+K00059+K11262+K00645+K00648+K07511+K01897+K00665+K01961+K07512+K10256+K09458+K02160+K10258+K00507+K02372+K03921+K01963
Carotenoid biosynthesis	20	49	0.0328035	ko00906	Metabolism	Metabolism of terpenoids and polyketides	Cz05g31040.t1;Cz07g30060.t1;Cz14g04050.t1;Cz06g02070.t1;Cz05g32230.t1;Cz01g29070.t1;Cz07g14090.t1;Cz09g14130.t1;Cz05g32220.t1;Cz07g26210.t1;Cz08g09110.t1;Cz09g18310.t1;Cz14g10160.t1;Cz04g35070.t1;Cz01g38230.t1;Cz12g16080.t1;Cz11g27080.t1;Cz02g13220.t1;Cz09g19020.t1;Cz04g07380.t1	K09838+K09843+K09839+K02291+K15747+K02293+K00514+K06444+K09837+K15746+K09841
Endocytosis	43	131	0.0447818	ko04144	Cellular Processes	Transport and catabolism	Cz14g09080.t1;Cz08g25050.t1;Cz10g18090.t1;Cz01g34150.t1;Cz06g36070.t1;Cz17g17260.t1;Cz14g25040.t1;Cz13g12130.t1;Cz03g25200.t1;UNPLg00127.t1;Cz15g09150.t1;Cz09g11210.t1;Cz06g33070.t1;Cz11g09240.t1;Cz03g25170.t1;Cz02g02160.t1;Cz02g35240.t1;Cz01g16250.t1;Cz06g15020.t1;Cz13g15040.t1;Cz11g23100.t1;Cz01g34080.t1;Cz05g21150.t1;Cz11g10180.t1;Cz08g15190.t1;Cz06g07030.t1;Cz02g13260.t1;Cz03g20010.t1;Cz03g11…	K12486+K12200+K03283+K01528+K19476+K11839+K12194+K18468+K12472+K10591+K17917+K12197+K12471+K00889+K18442+K12191+K05747+K07904+K12196+K12489+K11826+K12198
Ascorbate and aldarate metabolism	24	65	0.055262	ko00053	Metabolism	Carbohydrate metabolism	Cz06g15270.t1;Cz15g03170.t1;Cz01g34150.t1;Cz15g03160.t1;Cz17g17260.t1;Cz12g13140.t1;Cz11g04290.t1;Cz03g25230.t1;Cz12g13180.t1;Cz09g12040.t1;Cz01g34080.t1;Cz06g07030.t1;Cz19g03190.t1;Cz05g06020.t1;Cz14g04110.t1;Cz02g21060.t1;Cz12g10220.t1;Cz07g32180.t1;Cz11g10100.t1;Cz08g14160.t1;UNPLg00195.t1;Cz19g04010.t1;Cz19g03180.t1;Cz19g01240.t1	K00434+K00012+K12447+K00128+K00469+K00103+K00225+K17744+K10046+K00699
Plant-pathogen interaction	38	115	0.0557585	ko04626	Organismal Systems	Environmental adaptation	Cz09g22180.t1;Cz14g07040.t1;Cz09g17250.t1;UNPLg00855.t1;Cz13g06020.t1;Cz19g00040.t1;Cz09g20200.t1;Cz14g15210.t1;UNPLg00488.t1;UNPLg00130.t1;Cz03g15030.t1;UNPLg00612.t1;Cz03g37130.t1;UNPLg00561.t1;Cz02g25120.t1;UNPLg00136.t1;Cz07g29290.t1;Cz06g25200.t1;Cz15g02150.t1;UNPLg00133.t1;UNPLg00544.t1;Cz11g08140.t1;Cz08g17130.t1;Cz10g17190.t1;Cz08g16210.t1;UNPLg00359.t1;Cz03g18180.t1;UNPLg00137.t1;Cz01g41…	K09487+K05391+K13420+K02183+K13449+K13414+K13428+K13424+K13448+K13457+K18875+K13412

## Sheet: GO enrichment
GO enrichment in SS-6 h (0 h as control)
Gene Ontology	term	Cluster frequency	Genome frequency of use	Corrected P-value	gene
Cellular components
GO:0022626	cytosolic ribosome	72 of 1221 in the list	89 of 3388 in the genome	5.31e-16	Cz11g15220.t1,Cz19g06110.t1,Cz06g11020.t1,Cz07g28160.t1,Cz07g02060.t1,Cz08g32140.t1,Cz05g19110.t1,Cz04g14050.t1,Cz01g27160.t1,Cz06g36040.t1,Cz09g18090.t1,Cz04g09100.t1,Cz10g29210.t1,Cz05g13020.t1,Cz01g08210.t1,UNPLg00655.t1,Cz11g21140.t1,Cz02g32260.t1,Cz06g24050.t1,Cz15g01190.t1,Cz07g25090.t1,Cz06g21040.t1,Cz03g21090.t1,Cz10g20060.t1,Cz16g20220.t1,Cz04g17060.t1,Cz02g32210.t1,Cz15g13060.t1,Cz19g08…
GO:0044445	cytosolic part	80 of 1221 in the list	109 of 3388 in the genome	2.2e-13	Cz03g32090.t1,Cz05g29300.t1,Cz11g06080.t1,Cz09g32130.t1,Cz03g13200.t1,Cz02g17120.t1,Cz06g06080.t1,Cz05g34280.t1,Cz13g13220.t1,Cz02g17070.t1,Cz13g15140.t1,Cz15g20240.t1,Cz11g17050.t1,Cz07g23130.t1,Cz06g33040.t1,Cz06g19150.t1,Cz15g22130.t1,Cz05g22130.t1,Cz02g33150.t1,Cz11g15180.t1,Cz12g12300.t1,Cz12g15120.t1,Cz09g30160.t1,Cz02g22040.t1,Cz04g01160.t1,Cz05g11070.t1,Cz11g16180.t1,Cz06g21030.t1,Cz11g03…
GO:0022625	cytosolic large ribosomal subunit	44 of 1221 in the list	51 of 3388 in the genome	3.22e-11	Cz08g30250.t1,Cz11g15180.t1,Cz15g22130.t1,Cz05g22130.t1,Cz05g19100.t1,Cz15g13060.t1,Cz07g23130.t1,Cz06g33040.t1,Cz15g20240.t1,Cz02g32210.t1,Cz04g17060.t1,Cz16g20220.t1,Cz03g21090.t1,Cz10g20060.t1,Cz06g21040.t1,Cz05g34280.t1,Cz07g25090.t1,Cz06g24050.t1,Cz02g17120.t1,Cz11g06080.t1,UNPLg00655.t1,Cz01g08210.t1,Cz05g13020.t1,Cz05g29300.t1,Cz01g08200.t1,Cz10g26010.t1,Cz12g24070.t1,Cz10g29200.t1,Cz10g29…
GO:0044391	ribosomal subunit	75 of 1221 in the list	108 of 3388 in the genome	2.18e-10	Cz05g11070.t1,Cz11g03220.t1,Cz11g16180.t1,Cz06g21030.t1,Cz12g15120.t1,Cz06g36110.t1,Cz12g12300.t1,Cz09g30160.t1,Cz04g01160.t1,Cz02g22040.t1,Cz01g11040.t1,Cz11g12080.t1,Cz01g08200.t1,Cz10g26010.t1,Cz12g07160.t1,Cz12g24070.t1,Cz10g29200.t1,Cz16g02120.t1,Cz09g32130.t1,Cz02g17120.t1,Cz13g13220.t1,Cz02g17070.t1,Cz05g34280.t1,Cz06g06080.t1,Cz04g37100.t1,Cz05g29300.t1,Cz11g06080.t1,Cz06g19150.t1,Cz15g22…
GO:0015934	large ribosomal subunit	49 of 1221 in the list	66 of 3388 in the genome	5.55e-08	Cz08g22070.t1,Cz11g06080.t1,Cz06g02080.t1,Cz05g13020.t1,Cz05g29300.t1,Cz04g37100.t1,UNPLg00655.t1,Cz01g08210.t1,Cz06g21040.t1,Cz05g34280.t1,Cz02g17120.t1,Cz06g24050.t1,Cz07g25090.t1,Cz15g13060.t1,Cz06g33040.t1,Cz07g23130.t1,Cz05g19100.t1,Cz16g20220.t1,Cz03g21090.t1,Cz04g19090.t1,Cz10g20060.t1,Cz15g20240.t1,Cz02g32210.t1,Cz04g17060.t1,Cz11g15180.t1,Cz08g30250.t1,Cz05g22130.t1,Cz15g22130.t1,Cz02g22…
GO:0043228	non-membrane-bounded organelle	166 of 1221 in the list	321 of 3388 in the genome	3.27e-07	Cz03g38160.t1,Cz11g21140.t1,Cz06g02080.t1,Cz05g13020.t1,Cz06g36290.t1,Cz06g24050.t1,Cz19g08240.t1,Cz05g19100.t1,Cz02g28160.t1,Cz15g13060.t1,Cz08g11160.t1,Cz10g10150.t1,Cz02g32210.t1,Cz03g21090.t1,Cz04g19090.t1,Cz09g21210.t1,Cz16g20220.t1,Cz07g19220.t1,Cz08g30250.t1,Cz02g24100.t1,Cz12g21160.t1,Cz14g20200.t1,Cz07g33050.t1,Cz01g01010.t1,Cz06g06120.t1,Cz03g08190.t1,Cz04g37090.t1,Cz11g15220.t1,Cz19g06…
GO:0043232	intracellular non-membrane-bounded organelle	166 of 1221 in the list	321 of 3388 in the genome	3.27e-07	Cz09g12170.t1,Cz04g14050.t1,Cz11g11170.t1,Cz03g33260.t1,Cz01g27160.t1,Cz12g23200.t1,Cz11g15220.t1,Cz19g06110.t1,Cz03g08190.t1,Cz04g37090.t1,Cz06g06120.t1,Cz13g08100.t1,Cz05g27130.t1,Cz10g29210.t1,Cz06g36040.t1,Cz06g14270.t1,Cz01g01210.t1,Cz04g09100.t1,Cz06g24050.t1,Cz05g13020.t1,Cz06g02080.t1,Cz06g36290.t1,Cz03g38160.t1,Cz11g21140.t1,Cz01g01010.t1,Cz14g20200.t1,Cz07g33050.t1,Cz02g24100.t1,Cz08g30…
GO:0005730	nucleolus	51 of 1221 in the list	73 of 3388 in the genome	8.46e-07	Cz02g04010.t1,Cz10g07040.t1,Cz12g21250.t1,Cz05g21140.t1,Cz01g18250.t1,Cz04g23060.t1,Cz02g33150.t1,Cz07g19220.t1,Cz02g04020.t1,Cz02g28160.t1,Cz07g23130.t1,Cz08g30260.t1,Cz12g16310.t1,Cz15g13060.t1,Cz10g10150.t1,Cz05g00180.t1,Cz02g32210.t1,Cz05g30050.t1,Cz09g21210.t1,Cz11g21130.t1,Cz09g13120.t1,Cz08g20240.t1,Cz05g27150.t1,Cz10g22050.t1,Cz19g07150.t1,Cz04g23040.t1,Cz05g13020.t1,Cz05g20110.t1,Cz16g08…
GO:0042995	cell projection	73 of 1221 in the list	120 of 3388 in the genome	4.64e-06	Cz03g13130.t1,Cz08g05080.t1,Cz06g25220.t1,Cz06g09130.t1,Cz12g05150.t1,Cz05g25190.t1,Cz16g01100.t1,Cz12g14240.t1,Cz08g31460.t1,Cz08g31450.t1,Cz01g28130.t1,Cz09g09200.t1,Cz04g07110.t1,Cz05g35070.t1,Cz13g13250.t1,Cz07g19250.t1,Cz15g13240.t1,Cz13g15080.t1,Cz05g17150.t1,Cz07g31250.t1,Cz01g46230.t1,Cz13g10210.t1,Cz10g27060.t1,Cz10g05210.t1,Cz04g32200.t1,Cz05g02220.t1,Cz09g27110.t1,Cz12g14250.t1,Cz07g23…
GO:0005840	ribosome	93 of 1221 in the list	163 of 3388 in the genome	4.89e-06	Cz15g20240.t1,Cz13g15140.t1,Cz11g17050.t1,Cz02g12020.t1,Cz07g23130.t1,Cz06g33040.t1,Cz14g19140.t1,Cz06g19150.t1,Cz15g22130.t1,Cz05g22130.t1,Cz02g33150.t1,Cz05g18150.t1,Cz11g15180.t1,Cz04g37100.t1,Cz10g20090.t1,Cz05g29300.t1,Cz11g06080.t1,Cz03g13200.t1,Cz09g32130.t1,Cz02g17120.t1,Cz16g16210.t1,Cz02g17070.t1,Cz08g01120.t1,Cz13g13220.t1,Cz06g06080.t1,Cz05g34280.t1,Cz07g16040.t1,Cz08g10160.t1,Cz16g02…
GO:0005929	cilium	69 of 1221 in the list	112 of 3388 in the genome	5.57e-06	Cz10g12260.t1,Cz03g19030.t1,Cz09g03300.t1,Cz12g28060.t1,Cz06g04080.t1,Cz09g29110.t1,Cz12g08070.t1,Cz07g22170.t1,Cz05g15130.t1,Cz04g21200.t1,Cz09g09190.t1,Cz17g09150.t1,Cz02g16160.t1,Cz05g02230.t1,Cz06g24030.t1,Cz14g12190.t1,Cz04g22250.t1,Cz12g23220.t1,Cz09g20050.t1,Cz10g21170.t1,Cz02g34130.t1,Cz16g09220.t1,Cz02g18220.t1,Cz15g12140.t1,Cz06g36260.t1,Cz05g10250.t1,Cz09g19130.t1,Cz15g17030.t1,Cz09g13…
GO:0030684	preribosome	30 of 1221 in the list	38 of 3388 in the genome	1.91e-05	Cz19g07150.t1,Cz06g01210.t1,Cz07g04070.t1,Cz09g30160.t1,Cz10g22050.t1,Cz08g18060.t1,Cz06g06120.t1,Cz04g37090.t1,Cz11g21130.t1,Cz11g03220.t1,Cz01g27160.t1,Cz11g11170.t1,Cz04g14050.t1,Cz15g13060.t1,Cz12g16310.t1,Cz02g28160.t1,Cz09g21210.t1,Cz05g30050.t1,Cz03g11200.t1,Cz06g14270.t1,Cz10g10150.t1,Cz04g36090.t1,Cz05g21140.t1,Cz10g07040.t1,Cz12g21250.t1,Cz01g18250.t1,Cz01g11040.t1,Cz05g30040.t1,Cz02g24…
GO:0044430	cytoskeletal part	58 of 1221 in the list	92 of 3388 in the genome	2.43e-05	Cz08g05080.t1,Cz10g09190.t1,Cz03g07020.t1,Cz06g17230.t1,Cz02g02200.t1,Cz02g34130.t1,Cz09g12170.t1,Cz06g09130.t1,Cz04g11100.t1,Cz05g25190.t1,Cz06g36260.t1,Cz02g18220.t1,Cz07g00160.t1,Cz11g05030.t1,Cz03g29240.t1,Cz12g14240.t1,Cz16g01100.t1,Cz07g32070.t1,Cz13g20090.t1,Cz11g11070.t1,Cz08g31450.t1,Cz15g17030.t1,Cz08g31460.t1,Cz05g34130.t1,Cz04g18020.t1,Cz04g15090.t1,Cz13g13250.t1,Cz01g21010.t1,Cz03g19…
GO:0015630	microtubule cytoskeleton	54 of 1221 in the list	84 of 3388 in the genome	2.63e-05	Cz01g46230.t1,Cz05g15130.t1,Cz01g23110.t1,Cz07g22170.t1,Cz05g26170.t1,Cz07g21050.t1,Cz10g05210.t1,Cz09g29110.t1,Cz04g01170.t1,Cz01g08080.t1,Cz12g21110.t1,Cz07g19250.t1,Cz18g10030.t1,Cz15g13240.t1,Cz05g17150.t1,Cz10g12260.t1,Cz10g21170.t1,Cz04g02030.t1,Cz09g20050.t1,Cz04g21260.t1,Cz03g12110.t1,Cz01g01010.t1,Cz04g22250.t1,Cz14g12190.t1,Cz05g02230.t1,Cz01g14110.t1,Cz13g02090.t1,Cz02g02190.t1,Cz04g21…
GO:0005856	cytoskeleton	61 of 1221 in the list	99 of 3388 in the genome	3.79e-05	Cz04g22250.t1,Cz14g12190.t1,Cz01g01010.t1,Cz03g12110.t1,Cz04g21260.t1,Cz04g02030.t1,Cz09g20050.t1,Cz10g21170.t1,Cz04g21200.t1,Cz02g02190.t1,Cz09g27110.t1,Cz13g02090.t1,Cz01g14110.t1,Cz05g02230.t1,Cz12g21110.t1,Cz01g08080.t1,Cz04g01170.t1,Cz10g05210.t1,Cz09g29110.t1,Cz07g21050.t1,Cz07g22170.t1,Cz01g23110.t1,Cz05g26170.t1,Cz05g15130.t1,Cz01g46230.t1,Cz10g12260.t1,Cz05g17150.t1,Cz15g13240.t1,Cz03g19…
GO:0005829	cytosol	176 of 1221 in the list	368 of 3388 in the genome	0.00016	Cz15g20240.t1,Cz14g23130.t1,Cz07g23130.t1,Cz06g33040.t1,Cz16g18170.t1,Cz03g36170.t1,Cz19g03190.t1,Cz05g22130.t1,Cz05g06160.t1,Cz08g26170.t1,Cz15g22130.t1,Cz11g15180.t1,Cz02g33150.t1,Cz02g04010.t1,Cz05g29300.t1,Cz01g25210.t1,Cz05g21070.t1,Cz03g32090.t1,Cz16g13070.t1,Cz02g17120.t1,Cz03g13200.t1,Cz05g34280.t1,Cz06g17270.t1,Cz05g11130.t1,Cz16g02120.t1,Cz15g09020.t1,Cz09g13170.t1,Cz02g19010.t1,Cz12g07…
GO:0030529	intracellular ribonucleoprotein complex	141 of 1221 in the list	287 of 3388 in the genome	0.00039	Cz06g33050.t1,Cz13g18280.t1,Cz09g18090.t1,Cz04g00030.t1,Cz05g30040.t1,Cz06g01210.t1,Cz07g02060.t1,Cz11g28070.t1,Cz08g32140.t1,Cz03g21050.t1,Cz03g18060.t1,Cz07g28160.t1,Cz06g11020.t1,Cz11g16290.t1,Cz08g12070.t1,Cz05g19110.t1,Cz03g32140.t1,Cz12g16310.t1,Cz10g20060.t1,Cz04g17060.t1,Cz04g36090.t1,Cz10g07040.t1,Cz02g24040.t1,Cz19g07150.t1,Cz08g22070.t1,Cz02g32260.t1,Cz03g36150.t1,UNPLg00655.t1,Cz01g08…
GO:1990904	ribonucleoprotein complex	141 of 1221 in the list	287 of 3388 in the genome	0.00039	Cz11g16180.t1,Cz11g03220.t1,Cz12g15120.t1,Cz13g16170.t1,Cz04g01160.t1,Cz07g04070.t1,Cz11g12080.t1,Cz01g11040.t1,Cz16g08150.t1,Cz03g18050.t1,Cz10g29200.t1,Cz12g24070.t1,Cz09g32130.t1,Cz06g06080.t1,Cz13g13220.t1,Cz02g17070.t1,Cz10g20090.t1,Cz11g06080.t1,Cz07g17200.t1,Cz10g22050.t1,Cz06g19150.t1,Cz12g21250.t1,Cz13g15140.t1,Cz05g30050.t1,Cz11g17050.t1,UNPLg00683.t1,Cz03g23190.t1,Cz14g19140.t1,Cz11g11…
GO:0010287	plastoglobule	22 of 1221 in the list	28 of 3388 in the genome	0.00137	Cz15g17110.t1,Cz13g03240.t1,Cz09g32070.t1,Cz06g11010.t1,Cz12g16070.t1,Cz02g14140.t1,Cz08g11160.t1,Cz15g09060.t1,Cz05g32230.t1,UNPLg00080.t1,Cz13g02230.t1,Cz10g10160.t1,Cz07g02110.t1,Cz07g02100.t1,Cz03g26240.t1,Cz16g14150.t1,Cz01g23030.t1,Cz19g05120.t1,Cz02g18180.t1,UNPLg00445.t1,Cz04g09210.t1,Cz04g04130.t1
GO:0022627	cytosolic small ribosomal subunit	24 of 1221 in the list	32 of 3388 in the genome	0.00209	Cz11g21140.t1,Cz02g32260.t1,Cz11g15220.t1,Cz19g06110.t1,Cz12g15120.t1,Cz06g06080.t1,Cz02g17070.t1,Cz13g13220.t1,Cz05g11070.t1,Cz15g01190.t1,Cz09g32130.t1,Cz06g36040.t1,Cz11g17050.t1,Cz13g15140.t1,Cz09g18090.t1,Cz02g24100.t1,Cz12g21160.t1,Cz04g36090.t1,Cz12g07160.t1,Cz02g33150.t1,Cz06g19150.t1,Cz02g24040.t1,Cz11g12080.t1,Cz01g11040.t1
GO:0070993	translation preinitiation complex	11 of 1221 in the list	11 of 3388 in the genome	0.00363	Cz03g36150.t1,Cz03g23190.t1,Cz02g24110.t1,Cz01g36140.t1,Cz10g20090.t1,Cz09g11110.t1,Cz07g20080.t1,Cz03g36160.t1,Cz02g39170.t1,Cz08g02160.t1,Cz07g33040.t1
GO:0009522	photosystem I	20 of 1221 in the list	26 of 3388 in the genome	0.00668	Cz16g14150.t1,Cz01g05275.t1,Cz07g02110.t1,Cz07g02100.t1,Cz03g26240.t1,Cz10g10160.t1,UNPLg00080.t1,Cz04g04130.t1,Cz13g06010.t1,Cz02g18180.t1,Cz06g26010.t1,Cz01g23030.t1,Cz09g32070.t1,Cz04g01180.t1,Cz12g12230.t1,Cz13g03240.t1,Cz17g10010.t1,Cz05g36030.t1,Cz15g09060.t1,Cz08g11160.t1
GO:0000502	proteasome complex	27 of 1221 in the list	40 of 3388 in the genome	0.01323	Cz09g32010.t1,Cz16g07050.t1,Cz09g13170.t1,Cz03g23070.t1,Cz15g09020.t1,Cz18g11130.t1,Cz01g21220.t1,Cz05g37130.t1,Cz15g12180.t1,Cz07g22040.t1,Cz12g21180.t1,Cz08g17010.t1,Cz02g18120.t1,Cz03g40080.t1,Cz11g22230.t1,Cz06g04180.t1,Cz13g06140.t1,Cz09g20230.t1,Cz08g26110.t1,Cz09g10100.t1,Cz06g24010.t1,Cz06g15090.t1,Cz01g17020.t1,Cz12g16250.t1,Cz09g24100.t1,Cz03g32090.t1,Cz05g10060.t1
GO:1905368	peptidase complex	27 of 1221 in the list	40 of 3388 in the genome	0.01323	Cz12g21180.t1,Cz07g22040.t1,Cz15g12180.t1,Cz05g37130.t1,Cz01g21220.t1,Cz02g18120.t1,Cz08g17010.t1,Cz16g07050.t1,Cz09g32010.t1,Cz18g11130.t1,Cz15g09020.t1,Cz03g23070.t1,Cz09g13170.t1,Cz12g16250.t1,Cz01g17020.t1,Cz05g10060.t1,Cz03g32090.t1,Cz09g24100.t1,Cz09g20230.t1,Cz13g06140.t1,Cz08g26110.t1,Cz11g22230.t1,Cz03g40080.t1,Cz06g04180.t1,Cz09g10100.t1,Cz06g15090.t1,Cz06g24010.t1
GO:1905369	endopeptidase complex	27 of 1221 in the list	40 of 3388 in the genome	0.01323	Cz09g10100.t1,Cz06g24010.t1,Cz06g15090.t1,Cz06g04180.t1,Cz11g22230.t1,Cz03g40080.t1,Cz08g26110.t1,Cz13g06140.t1,Cz09g20230.t1,Cz09g24100.t1,Cz03g32090.t1,Cz05g10060.t1,Cz01g17020.t1,Cz12g16250.t1,Cz09g13170.t1,Cz03g23070.t1,Cz15g09020.t1,Cz18g11130.t1,Cz16g07050.t1,Cz09g32010.t1,Cz08g17010.t1,Cz02g18120.t1,Cz05g37130.t1,Cz01g21220.t1,Cz15g12180.t1,Cz12g21180.t1,Cz07g22040.t1
GO:0031514	motile cilium	41 of 1221 in the list	69 of 3388 in the genome	0.01548	Cz06g25220.t1,Cz08g05080.t1,Cz03g13130.t1,Cz12g05150.t1,Cz06g36260.t1,Cz05g10250.t1,Cz06g09130.t1,Cz09g19130.t1,Cz15g17030.t1,Cz09g13210.t1,Cz16g01100.t1,Cz13g13250.t1,UNPLg00254.t1,Cz04g07110.t1,Cz10g09150.t1,Cz05g17150.t1,Cz07g31250.t1,Cz13g15080.t1,Cz09g03300.t1,Cz12g28060.t1,Cz10g05210.t1,Cz07g22170.t1,Cz13g10210.t1,Cz05g15130.t1,Cz01g46230.t1,Cz17g09140.t1,Cz04g21200.t1,Cz07g23060.t1,Cz15g07…
GO:0030687	preribosome, large subunit precursor	13 of 1221 in the list	15 of 3388 in the genome	0.02186	Cz11g21130.t1,Cz12g21250.t1,Cz04g14050.t1,Cz11g03220.t1,Cz05g30040.t1,Cz06g01210.t1,Cz12g16310.t1,Cz07g04070.t1,Cz19g07150.t1,Cz09g30160.t1,Cz10g22050.t1,Cz05g30050.t1,Cz04g37090.t1
GO:0044452	nucleolar part	13 of 1221 in the list	15 of 3388 in the genome	0.02186	Cz05g27150.t1,Cz08g20240.t1,Cz01g11040.t1,Cz02g18130.t1,Cz16g08150.t1,Cz10g07040.t1,Cz12g21250.t1,Cz05g21140.t1,Cz04g30110.t1,Cz06g06120.t1,Cz07g04070.t1,Cz15g13060.t1,Cz07g23130.t1
GO:0044422	organelle part	403 of 1221 in the list	986 of 3388 in the genome	0.03053	Cz02g08200.t1,Cz07g02110.t1,Cz12g26260.t1,Cz11g26190.t1,Cz14g22170.t1,Cz11g03220.t1,Cz06g31130.t1,UNPLg00445.t1,Cz04g09210.t1,Cz02g02200.t1,Cz02g09050.t1,Cz04g01160.t1,Cz07g04070.t1,Cz06g11010.t1,Cz04g01180.t1,Cz03g18050.t1,Cz07g32050.t1,Cz12g24070.t1,Cz10g29200.t1,Cz08g08230.t1,Cz10g21100.t1,Cz13g20090.t1,Cz12g18140.t1,Cz04g30110.t1,Cz09g32130.t1,Cz06g04080.t1,Cz01g08080.t1,Cz10g28270.t1,Cz02g37…
GO:0005815	microtubule organizing center	18 of 1221 in the list	24 of 3388 in the genome	0.03112	Cz01g01010.t1,Cz14g12190.t1,Cz09g20050.t1,Cz04g21260.t1,Cz13g02090.t1,Cz08g31450.t1,Cz02g02190.t1,Cz15g17030.t1,Cz08g31460.t1,Cz16g01100.t1,Cz05g25190.t1,Cz06g36260.t1,Cz09g12170.t1,Cz05g26170.t1,Cz07g21050.t1,Cz06g09130.t1,Cz02g02200.t1,Cz08g05080.t1
GO:0005839	proteasome core complex	14 of 1221 in the list	17 of 3388 in the genome	0.03366	Cz09g32010.t1,Cz16g07050.t1,Cz09g20230.t1,Cz06g15090.t1,Cz18g11130.t1,Cz06g24010.t1,Cz03g23070.t1,Cz15g09020.t1,Cz12g21180.t1,Cz01g21220.t1,Cz05g37130.t1,Cz15g12180.t1,Cz05g10060.t1,Cz08g17010.t1
GO:0044446	intracellular organelle part	400 of 1221 in the list	982 of 3388 in the genome	0.04819	Cz08g08230.t1,Cz10g21100.t1,Cz12g18140.t1,Cz13g20090.t1,Cz04g30110.t1,Cz06g11010.t1,Cz04g01180.t1,Cz03g18050.t1,Cz07g32050.t1,Cz10g29200.t1,Cz12g24070.t1,Cz04g09210.t1,UNPLg00445.t1,Cz02g02200.t1,Cz02g09050.t1,Cz04g01160.t1,Cz07g04070.t1,Cz02g08200.t1,Cz07g02110.t1,Cz12g26260.t1,Cz11g26190.t1,Cz14g22170.t1,Cz11g03220.t1,Cz06g31130.t1,Cz15g09060.t1,Cz13g15140.t1,Cz11g17050.t1,Cz04g21200.t1,Cz13g12…
Molecular function
GO:0003735	structural constituent of ribosome	82 of 1545 in the list	149 of 4320 in the genome	0.00041	Cz05g19100.t1,Cz04g19090.t1,Cz03g21090.t1,Cz10g20060.t1,Cz16g20220.t1,Cz04g17060.t1,Cz02g32210.t1,Cz02g24100.t1,Cz08g30250.t1,Cz12g21160.t1,Cz04g36090.t1,Cz02g24040.t1,Cz07g33050.t1,Cz11g21140.t1,Cz08g22070.t1,Cz02g32260.t1,Cz05g13020.t1,Cz06g02080.t1,Cz16g02080.t1,Cz01g08210.t1,UNPLg00655.t1,Cz06g21040.t1,Cz06g24050.t1,Cz15g01190.t1,Cz07g25090.t1,Cz04g09100.t1,Cz06g36040.t1,Cz09g18090.t1,Cz10g29…
GO:0031409	pigment binding	17 of 1545 in the list	19 of 4320 in the genome	0.00092	Cz08g11160.t1,Cz02g14140.t1,Cz12g16070.t1,Cz15g09060.t1,Cz15g17110.t1,Cz09g32070.t1,Cz13g03240.t1,Cz01g23030.t1,Cz04g09210.t1,Cz04g04130.t1,Cz10g10160.t1,Cz16g02040.t1,UNPLg00080.t1,Cz16g14150.t1,Cz07g02110.t1,Cz03g26240.t1,Cz07g02100.t1
GO:0003777	microtubule motor activity	23 of 1545 in the list	29 of 4320 in the genome	0.00097	Cz01g21010.t1,Cz04g22250.t1,Cz03g12110.t1,Cz13g13250.t1,Cz04g18020.t1,Cz05g34130.t1,Cz03g24220.t1,Cz01g14110.t1,Cz11g11070.t1,Cz03g29240.t1,Cz04g01170.t1,Cz10g05210.t1,Cz12g21110.t1,Cz01g08080.t1,Cz04g11100.t1,Cz05g15130.t1,Cz07g22170.t1,Cz10g12260.t1,Cz03g07020.t1,Cz18g10030.t1,Cz10g09190.t1,Cz07g19250.t1,Cz08g05080.t1
GO:0005198	structural molecule activity	87 of 1545 in the list	163 of 4320 in the genome	0.00108	Cz04g36090.t1,Cz12g21160.t1,Cz02g24100.t1,Cz08g30250.t1,Cz07g33050.t1,Cz02g24040.t1,Cz05g19100.t1,Cz02g32210.t1,Cz04g17060.t1,Cz16g20220.t1,Cz04g19090.t1,Cz10g20060.t1,Cz03g21090.t1,Cz06g21040.t1,Cz07g25090.t1,Cz15g01190.t1,Cz06g24050.t1,Cz08g22070.t1,Cz02g32260.t1,Cz11g21140.t1,UNPLg00655.t1,Cz01g08210.t1,Cz16g02080.t1,Cz05g13020.t1,Cz06g02080.t1,Cz10g29210.t1,Cz03g38010.t1,Cz05g27130.t1,Cz04g09…
GO:0003774	motor activity	28 of 1545 in the list	39 of 4320 in the genome	0.00233	Cz04g22250.t1,Cz03g12110.t1,Cz13g13250.t1,Cz01g21010.t1,Cz05g34130.t1,Cz10g21170.t1,Cz04g18020.t1,Cz11g11070.t1,Cz15g17030.t1,Cz03g24220.t1,Cz01g14110.t1,Cz03g29240.t1,Cz12g21110.t1,Cz01g08080.t1,Cz04g11100.t1,Cz04g01170.t1,Cz10g05210.t1,Cz06g09130.t1,Cz07g22170.t1,Cz05g15130.t1,Cz01g46230.t1,Cz10g12260.t1,Cz05g17150.t1,Cz08g05080.t1,Cz18g10030.t1,Cz03g07020.t1,Cz10g09190.t1,Cz07g19250.t1
GO:0043168	anion binding	264 of 1545 in the list	612 of 4320 in the genome	0.01463	Cz04g31040.t1,Cz10g06100.t1,Cz05g26170.t1,Cz05g18040.t1,Cz07g16030.t1,Cz12g12130.t1,Cz16g21070.t1,UNPLg00345.t1,Cz13g09050.t1,Cz01g00230.t1,Cz04g04150.t1,Cz13g10110.t1,Cz05g34270.t1,Cz07g16020.t1,Cz07g21240.t1,Cz02g41260.t1,Cz01g09100.t1,Cz12g25210.t1,Cz09g15120.t1,Cz10g22070.t1,Cz17g09150.t1,UNPLg00183.t1,Cz16g05140.t1,Cz08g22150.t1,Cz10g18090.t1,Cz06g37070.t1,Cz19g07170.t1,Cz08g29130.t1,Cz14g17…
GO:0004298	threonine-type endopeptidase activity	14 of 1545 in the list	16 of 4320 in the genome	0.01465	Cz01g21220.t1,Cz05g37130.t1,Cz15g12180.t1,Cz12g21180.t1,Cz08g17010.t1,Cz05g10060.t1,Cz16g07050.t1,Cz09g32010.t1,Cz09g20230.t1,Cz03g23070.t1,Cz15g09020.t1,Cz18g11130.t1,Cz06g15090.t1,Cz06g24010.t1
GO:0070003	threonine-type peptidase activity	14 of 1545 in the list	16 of 4320 in the genome	0.01465	Cz12g21180.t1,Cz15g12180.t1,Cz05g37130.t1,Cz01g21220.t1,Cz05g10060.t1,Cz08g17010.t1,Cz09g20230.t1,Cz16g07050.t1,Cz09g32010.t1,Cz06g24010.t1,Cz18g11130.t1,Cz06g15090.t1,Cz15g09020.t1,Cz03g23070.t1
GO:0003743	translation initiation factor activity	21 of 1545 in the list	29 of 4320 in the genome	0.03108	Cz02g24110.t1,Cz01g01210.t1,Cz03g23190.t1,Cz16g05140.t1,Cz05g02180.t1,Cz03g05070.t1,Cz11g01140.t1,Cz02g39170.t1,Cz03g36160.t1,Cz07g33040.t1,Cz03g36150.t1,Cz02g32220.t1,Cz01g36140.t1,Cz04g37090.t1,Cz10g20090.t1,Cz01g00030.t1,Cz09g30170.t1,Cz03g01130.t1,Cz09g11110.t1,Cz12g09180.t1,Cz07g20080.t1
GO:0017076	purine nucleotide binding	215 of 1545 in the list	493 of 4320 in the genome	0.04123	Cz03g10020.t1,Cz15g10150.t1,Cz01g03280.t1,UNPLg00288.t1,UNPLg00301.t1,Cz13g09200.t1,Cz01g33090.t1,Cz05g33050.t1,Cz08g04050.t1,Cz03g24220.t1,Cz05g10270.t1,Cz01g12180.t1,Cz05g34130.t1,Cz14g22090.t1,Cz02g31270.t1,Cz01g41110.t1,Cz16g07220.t1,Cz05g37100.t1,Cz01g34350.t1,Cz03g22040.t1,Cz07g20170.t1,Cz10g09190.t1,Cz14g20250.t1,Cz10g16160.t1,Cz01g39240.t1,Cz06g05110.t1,Cz05g10250.t1,Cz01g18130.t1,Cz13g02…
Biological process
GO:0042254	ribosome biogenesis	94 of 1350 in the list	148 of 3752 in the genome	4.41e-09	Cz15g13060.t1,Cz12g16310.t1,Cz02g28160.t1,Cz05g19100.t1,Cz02g23160.t1,Cz09g21210.t1,Cz03g21090.t1,Cz09g02220.t1,Cz02g32210.t1,Cz10g10150.t1,Cz04g36090.t1,Cz12g21160.t1,Cz02g24100.t1,Cz10g07040.t1,Cz02g24040.t1,Cz19g07150.t1,Cz11g21140.t1,UNPLg00655.t1,Cz01g22230.t1,Cz15g01190.t1,Cz06g24050.t1,Cz05g27150.t1,Cz07g25090.t1,Cz01g13250.t1,Cz07g20150.t1,Cz01g01210.t1,Cz06g36040.t1,Cz06g14270.t1,Cz09g14…
GO:0022613	ribonucleoprotein complex biogenesis	103 of 1350 in the list	172 of 3752 in the genome	7.22e-08	Cz03g11200.t1,Cz06g11010.t1,Cz11g12080.t1,Cz01g11040.t1,Cz03g18050.t1,Cz10g29200.t1,Cz12g24070.t1,Cz12g07160.t1,Cz10g26010.t1,Cz16g08150.t1,Cz01g08200.t1,Cz12g12300.t1,Cz06g36110.t1,Cz07g04070.t1,Cz05g29110.t1,Cz08g18060.t1,Cz09g30160.t1,Cz05g11070.t1,Cz05g24070.t1,Cz05g20130.t1,Cz09g12210.t1,Cz05g30050.t1,Cz11g24250.t1,Cz13g15140.t1,Cz05g00180.t1,Cz15g20240.t1,Cz06g33040.t1,Cz07g23130.t1,Cz07g07…
GO:1901566	organonitrogen compound biosynthetic process	257 of 1350 in the list	532 of 3752 in the genome	2.52e-07	Cz06g15130.t1,Cz11g18080.t1,Cz10g17070.t1,Cz10g21100.t1,Cz10g29200.t1,Cz12g24070.t1,Cz16g07050.t1,Cz04g01160.t1,Cz11g17210.t1,Cz15g07080.t1,Cz01g24020.t1,Cz11g03220.t1,Cz12g09180.t1,Cz11g18070.t1,Cz11g17050.t1,Cz05g03030.t1,Cz13g15140.t1,Cz05g13210.t1,Cz04g23060.t1,Cz11g18060.t1,Cz13g09070.t1,Cz06g19150.t1,Cz01g38170.t1,Cz11g06080.t1,Cz06g28160.t1,Cz02g17070.t1,Cz01g23220.t1,Cz09g32130.t1,Cz14g15…
GO:0043604	amide biosynthetic process	155 of 1350 in the list	292 of 3752 in the genome	4.82e-07	Cz18g04260.t1,Cz09g21240.t1,Cz01g26260.t1,Cz09g18090.t1,Cz05g19110.t1,Cz08g12070.t1,Cz11g16290.t1,Cz07g28160.t1,Cz06g11020.t1,Cz03g21050.t1,Cz08g32140.t1,Cz01g39080.t1,Cz07g02060.t1,Cz02g24040.t1,Cz05g21080.t1,Cz04g36090.t1,Cz09g27210.t1,Cz04g17060.t1,Cz10g20060.t1,Cz08g08080.t1,Cz10g20020.t1,Cz05g37090.t1,Cz10g05120.t1,Cz11g25130.t1,Cz07g25090.t1,Cz15g01190.t1,Cz09g15100.t1,Cz06g21040.t1,Cz01g08…
GO:0006412	translation	145 of 1350 in the list	276 of 3752 in the genome	4.89e-06	Cz04g17060.t1,Cz08g08080.t1,Cz10g20060.t1,Cz05g37090.t1,Cz05g21080.t1,Cz02g24040.t1,Cz04g36090.t1,UNPLg00655.t1,Cz01g08210.t1,Cz03g36150.t1,Cz08g22070.t1,Cz02g32260.t1,Cz11g25130.t1,Cz07g25090.t1,Cz10g05120.t1,Cz15g01190.t1,Cz06g21040.t1,Cz09g18090.t1,Cz01g26260.t1,Cz06g11020.t1,Cz07g28160.t1,Cz11g16290.t1,Cz01g39080.t1,Cz08g32140.t1,Cz03g21050.t1,Cz07g02060.t1,Cz05g19110.t1,Cz08g12070.t1,Cz01g23…
GO:1901564	organonitrogen compound metabolic process	313 of 1350 in the list	687 of 3752 in the genome	8.43e-06	Cz11g03220.t1,Cz12g09180.t1,Cz03g06040.t1,Cz12g04120.t1,Cz04g01160.t1,Cz11g17210.t1,Cz05g03040.t1,Cz15g07080.t1,Cz16g00040.t1,Cz01g24020.t1,Cz16g07050.t1,Cz12g24070.t1,Cz10g29200.t1,Cz15g07240.t1,Cz04g01240.t1,Cz06g15130.t1,Cz10g21100.t1,Cz11g18080.t1,Cz10g17070.t1,Cz02g17070.t1,Cz01g23220.t1,Cz09g32130.t1,Cz11g06080.t1,Cz01g38170.t1,Cz06g28160.t1,Cz04g23060.t1,Cz13g09070.t1,Cz12g23060.t1,Cz06g19…
GO:0043043	peptide biosynthetic process	145 of 1350 in the list	278 of 3752 in the genome	9.29e-06	Cz07g06160.t1,Cz02g33150.t1,Cz05g18150.t1,Cz07g03020.t1,Cz01g18180.t1,Cz11g15180.t1,Cz02g39170.t1,Cz15g22130.t1,Cz07g33040.t1,UNPLg00119.t1,Cz06g30050.t1,Cz05g22130.t1,Cz07g06150.t1,Cz16g18170.t1,Cz07g23130.t1,Cz06g33040.t1,Cz15g20240.t1,Cz01g23090.t1,Cz03g05070.t1,Cz05g02180.t1,Cz09g11110.t1,Cz03g01130.t1,Cz16g16210.t1,Cz09g30170.t1,Cz07g06140.t1,Cz05g34280.t1,Cz02g17120.t1,Cz02g32220.t1,Cz04g37…
GO:0043603	cellular amide metabolic process	161 of 1350 in the list	317 of 3752 in the genome	1.53e-05	Cz10g26010.t1,Cz02g31270.t1,Cz01g08200.t1,Cz05g10270.t1,Cz05g37100.t1,Cz08g10160.t1,Cz16g02120.t1,Cz07g16040.t1,Cz11g01140.t1,Cz01g33090.t1,Cz06g21030.t1,Cz13g11070.t1,Cz08g24150.t1,Cz09g30160.t1,Cz02g22040.t1,Cz13g02240.t1,Cz01g36140.t1,Cz12g12300.t1,Cz14g20250.t1,Cz06g36110.t1,Cz05g18150.t1,Cz07g06160.t1,Cz02g33150.t1,Cz02g39170.t1,Cz11g15180.t1,Cz01g18180.t1,Cz07g03020.t1,Cz07g33040.t1,Cz15g22…
GO:0006518	peptide metabolic process	149 of 1350 in the list	292 of 3752 in the genome	3.86e-05	Cz07g23130.t1,Cz16g18170.t1,Cz06g33040.t1,Cz07g06150.t1,Cz03g05070.t1,Cz15g20240.t1,Cz01g23090.t1,Cz05g02180.t1,Cz05g18150.t1,Cz07g06160.t1,Cz02g33150.t1,Cz11g15180.t1,Cz02g39170.t1,Cz01g18180.t1,Cz07g03020.t1,Cz15g22130.t1,Cz07g33040.t1,Cz06g30050.t1,Cz05g22130.t1,UNPLg00119.t1,Cz02g32220.t1,Cz05g21070.t1,Cz04g37100.t1,Cz05g29300.t1,Cz09g11110.t1,Cz05g34280.t1,Cz07g06140.t1,Cz16g16210.t1,Cz09g30…
GO:0006928	movement of cell or subcellular component	40 of 1350 in the list	56 of 3752 in the genome	7.31e-05	Cz04g18020.t1,Cz09g09200.t1,Cz05g34130.t1,Cz01g21010.t1,Cz13g13250.t1,Cz13g20090.t1,Cz03g29240.t1,Cz12g14240.t1,Cz03g24220.t1,Cz08g31460.t1,Cz11g11070.t1,Cz06g09130.t1,Cz06g20250.t1,Cz10g09190.t1,Cz03g07020.t1,Cz16g09220.t1,Cz08g05080.t1,Cz10g21170.t1,Cz04g02030.t1,Cz02g33050.t1,Cz06g32150.t1,Cz03g12110.t1,Cz14g12190.t1,Cz04g22250.t1,Cz12g05140.t1,Cz05g02220.t1,Cz01g14110.t1,Cz09g09190.t1,Cz04g21…
GO:0044249	cellular biosynthetic process	358 of 1350 in the list	815 of 3752 in the genome	9.32e-05	Cz18g04260.t1,Cz02g14160.t1,Cz08g14200.t1,Cz09g13190.t1,Cz11g03210.t1,Cz07g08080.t1,UNPLg00179.t1,Cz01g26260.t1,CzCPg00310.t1,Cz01g17240.t1,Cz05g32230.t1,Cz13g07120.t1,Cz02g18130.t1,Cz05g19110.t1,Cz06g20120.t1,Cz02g12100.t1,Cz03g21050.t1,Cz10g04180.t1,Cz06g11020.t1,Cz11g16290.t1,Cz04g36090.t1,Cz08g18240.t1,Cz07g30200.t1,Cz05g10280.t1,Cz05g21080.t1,Cz03g38170.t1,Cz12g08090.t1,Cz07g17120.t1,Cz05g37…
GO:0044085	cellular component biogenesis	149 of 1350 in the list	298 of 3752 in the genome	0.00021	Cz11g06080.t1,Cz10g22050.t1,Cz03g19030.t1,Cz06g30010.t1,Cz04g23040.t1,Cz05g15130.t1,Cz05g26170.t1,Cz13g13220.t1,Cz09g32130.t1,Cz03g09100.t1,Cz08g27150.t1,Cz07g07230.t1,Cz08g30260.t1,Cz13g15140.t1,Cz05g00180.t1,Cz05g30050.t1,Cz04g21200.t1,Cz12g21250.t1,Cz10g21170.t1,Cz12g23220.t1,Cz07g15250.t1,Cz15g07080.t1,Cz07g04070.t1,Cz09g12210.t1,Cz05g20130.t1,Cz02g14240.t1,Cz13g20090.t1,Cz08g08230.t1,Cz16g08…
GO:0009058	biosynthetic process	375 of 1350 in the list	865 of 3752 in the genome	0.00025	Cz05g37090.t1,Cz07g17120.t1,Cz10g20060.t1,Cz15g10170.t1,Cz09g27210.t1,Cz04g36090.t1,Cz08g18240.t1,Cz07g30200.t1,Cz05g10280.t1,Cz03g38170.t1,Cz05g21080.t1,Cz12g08090.t1,Cz03g00170.t1,Cz01g22210.t1,Cz01g03190.t1,Cz06g16260.t1,Cz02g32280.t1,Cz01g08210.t1,Cz15g01190.t1,Cz11g25130.t1,Cz04g23070.t1,Cz07g08080.t1,UNPLg00179.t1,Cz01g26260.t1,Cz18g04260.t1,Cz02g14160.t1,Cz08g14200.t1,Cz09g13190.t1,Cz11g03…
GO:1901576	organic substance biosynthetic process	352 of 1350 in the list	809 of 3752 in the genome	0.00045	Cz10g26010.t1,Cz05g10270.t1,Cz06g12050.t1,Cz10g20280.t1,Cz07g00120.t1,Cz03g27090.t1,Cz16g05240.t1,Cz04g17090.t1,Cz08g10160.t1,Cz07g16040.t1,Cz11g01140.t1,Cz01g33090.t1,Cz06g21030.t1,UNPLg00021.t1,Cz06g12070.t1,UNPLg00320.t1,Cz11g09250.t1,Cz13g16180.t1,Cz16g16140.t1,Cz11g10100.t1,Cz13g02240.t1,Cz01g36140.t1,Cz12g12300.t1,Cz14g20250.t1,Cz06g36110.t1,Cz07g06160.t1,Cz02g33150.t1,Cz01g18180.t1,Cz15g22…
GO:0042273	ribosomal large subunit biogenesis	34 of 1350 in the list	47 of 3752 in the genome	0.00045	Cz09g30160.t1,Cz08g32140.t1,Cz07g04070.t1,Cz06g11020.t1,Cz04g37090.t1,Cz06g36110.t1,Cz12g12300.t1,Cz01g27160.t1,Cz05g19110.t1,Cz03g02010.t1,Cz01g37260.t1,Cz01g08200.t1,Cz10g26010.t1,Cz12g24070.t1,Cz10g29200.t1,Cz10g29210.t1,Cz05g30040.t1,Cz10g22050.t1,Cz11g06080.t1,Cz19g07150.t1,Cz05g29300.t1,Cz05g34280.t1,Cz11g21130.t1,Cz07g25090.t1,Cz06g24050.t1,Cz05g19100.t1,Cz12g16310.t1,Cz15g13060.t1,Cz07g23…
GO:0007018	microtubule-based movement	34 of 1350 in the list	48 of 3752 in the genome	0.00102	Cz06g09130.t1,Cz10g09190.t1,Cz03g07020.t1,Cz08g05080.t1,Cz04g18020.t1,Cz09g09200.t1,Cz05g34130.t1,Cz01g21010.t1,Cz13g13250.t1,Cz13g20090.t1,Cz03g29240.t1,Cz12g14240.t1,Cz08g31460.t1,Cz03g24220.t1,Cz11g11070.t1,Cz05g15130.t1,Cz07g22170.t1,Cz10g05210.t1,Cz04g01170.t1,Cz01g08080.t1,Cz07g19250.t1,Cz09g03300.t1,Cz18g10030.t1,Cz03g19030.t1,Cz10g12260.t1,Cz10g21170.t1,Cz04g02030.t1,Cz06g32150.t1,Cz03g12…
GO:0016053	organic acid biosynthetic process	79 of 1350 in the list	142 of 3752 in the genome	0.00111	Cz12g16080.t1,Cz04g20200.t1,Cz10g04180.t1,Cz06g15230.t1,Cz01g17240.t1,Cz18g03070.t1,Cz14g11090.t1,UNPLg00012.t1,Cz14g23140.t1,Cz09g21240.t1,Cz07g13110.t1,Cz02g14160.t1,Cz18g04260.t1,Cz02g01150.t1,Cz08g14200.t1,Cz01g22210.t1,Cz15g03170.t1,Cz01g34370.t1,Cz09g15100.t1,Cz04g39090.t1,Cz04g11190.t1,Cz04g23070.t1,Cz05g17190.t1,Cz07g17120.t1,Cz12g19100.t1,Cz10g20020.t1,Cz15g10170.t1,Cz11g20040.t1,Cz09g27…
GO:0046394	carboxylic acid biosynthetic process	79 of 1350 in the list	142 of 3752 in the genome	0.00111	Cz02g07170.t1,Cz09g27210.t1,Cz11g20040.t1,Cz15g10170.t1,Cz10g20020.t1,Cz12g19100.t1,Cz07g17120.t1,Cz15g07180.t1,Cz03g31150.t1,Cz11g08100.t1,Cz06g36280.t1,Cz15g03160.t1,Cz09g30220.t1,Cz07g30200.t1,Cz01g09160.t1,Cz15g03170.t1,Cz01g22210.t1,Cz05g17190.t1,Cz04g23070.t1,Cz04g11190.t1,Cz04g39090.t1,Cz09g15100.t1,Cz01g34370.t1,Cz14g23140.t1,UNPLg00012.t1,Cz02g01150.t1,Cz08g14200.t1,Cz18g04260.t1,Cz02g14…
GO:0044271	cellular nitrogen compound biosynthetic process	237 of 1350 in the list	523 of 3752 in the genome	0.00171	Cz03g36160.t1,Cz03g38010.t1,Cz10g29210.t1,Cz02g09100.t1,Cz05g22030.t1,Cz05g27130.t1,Cz04g09100.t1,Cz14g15070.t1,Cz01g01210.t1,Cz10g16210.t1,Cz10g19230.t1,Cz02g19060.t1,Cz06g36040.t1,Cz12g25070.t1,Cz04g14050.t1,Cz12g23200.t1,Cz01g27160.t1,Cz08g02160.t1,Cz01g00030.t1,Cz03g22200.t1,Cz19g10090.t1,Cz17g16010.t1,UNPLg00003.t1,Cz02g27170.t1,Cz04g37090.t1,Cz16g15060.t1,Cz11g15220.t1,Cz19g06110.t1,Cz15g03…
GO:0009768	photosynthesis, light harvesting in photosystem I	17 of 1350 in the list	19 of 3752 in the genome	0.00248	Cz01g23030.t1,Cz04g04130.t1,Cz04g09210.t1,Cz10g10160.t1,Cz16g02040.t1,UNPLg00080.t1,Cz16g14150.t1,Cz07g02100.t1,Cz07g02110.t1,Cz03g26240.t1,Cz02g14140.t1,Cz08g11160.t1,Cz12g16070.t1,Cz15g09060.t1,Cz15g17110.t1,Cz09g32070.t1,Cz13g03240.t1
GO:0007017	microtubule-based process	48 of 1350 in the list	78 of 3752 in the genome	0.00387	Cz11g11070.t1,Cz08g31460.t1,Cz03g24220.t1,Cz12g14240.t1,Cz11g05030.t1,Cz03g29240.t1,Cz07g32070.t1,Cz13g20090.t1,Cz13g13250.t1,Cz04g15090.t1,Cz01g21010.t1,Cz05g34130.t1,Cz04g18020.t1,Cz09g09200.t1,Cz02g02200.t1,Cz01g42170.t1,Cz08g05080.t1,Cz10g09190.t1,Cz03g07020.t1,Cz07g00160.t1,Cz04g33230.t1,Cz06g09130.t1,Cz04g21200.t1,Cz13g02090.t1,Cz01g14110.t1,Cz09g09190.t1,Cz09g27110.t1,Cz02g02190.t1,Cz06g32…
GO:0006082	organic acid metabolic process	158 of 1350 in the list	332 of 3752 in the genome	0.00448	Cz13g11020.t1,Cz02g12030.t1,Cz01g13160.t1,Cz11g18070.t1,Cz01g30020.t1,Cz09g15050.t1,Cz07g21240.t1,Cz11g18060.t1,UNPLg00257.t1,Cz04g23060.t1,Cz05g34270.t1,Cz01g00230.t1,Cz04g04150.t1,Cz03g06050.t1,Cz13g09050.t1,Cz01g38170.t1,Cz02g09090.t1,Cz04g31040.t1,Cz08g04130.t1,Cz01g01020.t1,Cz10g17070.t1,Cz15g07240.t1,Cz04g01240.t1,Cz01g18040.t1,Cz07g18040.t1,Cz16g11130.t1,Cz07g25030.t1,Cz16g00040.t1,Cz03g08…
GO:0006364	rRNA processing	54 of 1350 in the list	91 of 3752 in the genome	0.00466	Cz09g32130.t1,Cz01g13250.t1,Cz05g27150.t1,Cz11g21130.t1,Cz01g22230.t1,Cz05g29300.t1,Cz04g23040.t1,Cz06g30010.t1,Cz10g22050.t1,Cz07g07220.t1,Cz02g24040.t1,Cz04g36090.t1,Cz12g21160.t1,Cz05g21140.t1,Cz10g07040.t1,Cz10g14270.t1,Cz12g21250.t1,Cz01g18250.t1,Cz05g30050.t1,Cz09g21210.t1,Cz10g10150.t1,Cz11g24250.t1,Cz13g15140.t1,Cz09g02220.t1,Cz07g23130.t1,Cz07g07230.t1,Cz12g16310.t1,Cz15g13060.t1,Cz02g28…
GO:0016072	rRNA metabolic process	54 of 1350 in the list	91 of 3752 in the genome	0.00466	Cz06g11010.t1,Cz05g30040.t1,Cz01g11040.t1,Cz10g29200.t1,Cz12g07160.t1,Cz10g26010.t1,Cz01g37260.t1,Cz03g11200.t1,Cz06g36040.t1,Cz06g14270.t1,Cz07g20150.t1,Cz01g01210.t1,Cz05g24070.t1,Cz11g11170.t1,Cz01g27160.t1,Cz09g12210.t1,Cz12g12300.t1,Cz19g06110.t1,Cz04g37090.t1,Cz19g01010.t1,Cz07g04070.t1,Cz06g06120.t1,Cz09g30160.t1,Cz08g18060.t1,Cz07g07220.t1,Cz02g24040.t1,Cz04g36090.t1,Cz12g21160.t1,Cz10g07…
GO:0006413	translational initiation	27 of 1350 in the list	37 of 3752 in the genome	0.00577	Cz03g23190.t1,Cz01g01210.t1,Cz02g24110.t1,Cz10g21100.t1,Cz11g01140.t1,Cz03g05070.t1,Cz05g13210.t1,Cz05g02180.t1,Cz16g05140.t1,Cz07g03020.t1,Cz03g36160.t1,Cz02g39170.t1,Cz07g33040.t1,UNPLg00119.t1,Cz02g32220.t1,Cz03g36150.t1,Cz01g36140.t1,Cz04g37090.t1,Cz10g20090.t1,Cz13g02240.t1,Cz07g20080.t1,Cz12g23200.t1,Cz09g11110.t1,Cz03g01130.t1,Cz09g30170.t1,Cz01g00030.t1,Cz08g02160.t1
GO:0044283	small molecule biosynthetic process	94 of 1350 in the list	181 of 3752 in the genome	0.00625	Cz10g20020.t1,Cz06g01110.t1,Cz07g17120.t1,Cz12g19100.t1,Cz09g27210.t1,Cz02g07170.t1,Cz15g10170.t1,Cz11g20040.t1,Cz07g30200.t1,Cz15g03160.t1,Cz06g36280.t1,Cz09g30220.t1,Cz01g09160.t1,Cz11g08100.t1,Cz10g14020.t1,Cz03g31150.t1,Cz15g07180.t1,Cz01g22210.t1,Cz15g03170.t1,Cz01g03110.t1,Cz09g15100.t1,Cz01g34370.t1,Cz04g23070.t1,Cz05g17190.t1,Cz04g39090.t1,Cz04g11190.t1,UNPLg00012.t1,Cz14g23140.t1,Cz02g14…
GO:0070925	organelle assembly	46 of 1350 in the list	75 of 3752 in the genome	0.0071	Cz13g20090.t1,Cz16g01100.t1,Cz12g14240.t1,Cz03g29240.t1,Cz15g17030.t1,Cz01g37260.t1,Cz01g08200.t1,Cz10g29210.t1,Cz12g24070.t1,Cz11g12080.t1,Cz13g13250.t1,Cz09g30160.t1,Cz08g05080.t1,Cz04g37090.t1,Cz06g11020.t1,Cz11g15220.t1,Cz06g36110.t1,Cz05g20130.t1,Cz06g09130.t1,Cz04g33230.t1,Cz05g19110.t1,Cz02g18220.t1,Cz05g11070.t1,Cz03g02010.t1,Cz05g19100.t1,Cz12g16310.t1,Cz02g32210.t1,Cz15g20240.t1,Cz04g21…
GO:0009059	macromolecule biosynthetic process	187 of 1350 in the list	406 of 3752 in the genome	0.00783	Cz04g37090.t1,Cz19g06110.t1,Cz11g15220.t1,Cz19g10090.t1,Cz01g27160.t1,Cz12g23200.t1,Cz04g14050.t1,Cz01g00030.t1,Cz08g02160.t1,Cz10g19230.t1,Cz06g36040.t1,Cz02g19060.t1,Cz12g25070.t1,Cz01g01210.t1,Cz04g09100.t1,Cz05g27130.t1,Cz05g22030.t1,Cz10g29210.t1,Cz03g38010.t1,Cz03g36160.t1,Cz01g23100.t1,Cz16g02080.t1,Cz05g13020.t1,Cz16g14040.t1,Cz03g38160.t1,Cz11g21140.t1,Cz06g24050.t1,Cz07g20080.t1,Cz01g27…
GO:0034645	cellular macromolecule biosynthetic process	184 of 1350 in the list	400 of 3752 in the genome	0.0104	UNPLg00438.t1,Cz05g02180.t1,Cz15g20240.t1,Cz01g23090.t1,Cz03g05070.t1,Cz07g06150.t1,Cz06g33040.t1,Cz07g23130.t1,Cz16g18170.t1,Cz04g07220.t1,UNPLg00119.t1,Cz06g30050.t1,Cz05g22130.t1,Cz11g19140.t1,Cz07g33040.t1,Cz15g22130.t1,Cz07g03020.t1,Cz02g39170.t1,Cz11g15180.t1,Cz01g18180.t1,Cz07g06160.t1,Cz02g33150.t1,Cz05g18150.t1,Cz02g04010.t1,Cz13g19210.t1,Cz05g29300.t1,Cz04g37100.t1,Cz09g11250.t1,Cz05g21…
GO:0042255	ribosome assembly	27 of 1350 in the list	38 of 3752 in the genome	0.01315	Cz05g19100.t1,Cz12g16310.t1,Cz02g32210.t1,Cz15g20240.t1,Cz01g08200.t1,Cz01g37260.t1,Cz02g24100.t1,Cz12g21160.t1,Cz10g29210.t1,Cz12g24070.t1,Cz04g36090.t1,Cz11g12080.t1,Cz02g24040.t1,Cz11g06080.t1,Cz09g30160.t1,Cz11g21140.t1,Cz04g37090.t1,Cz06g11020.t1,Cz11g15220.t1,Cz06g36110.t1,Cz05g20130.t1,Cz05g34280.t1,Cz05g19110.t1,Cz07g25090.t1,Cz05g11070.t1,Cz15g01190.t1,Cz03g02010.t1
GO:0019752	carboxylic acid metabolic process	151 of 1350 in the list	322 of 3752 in the genome	0.02102	Cz19g03010.t1,Cz14g23140.t1,Cz17g17150.t1,Cz01g26260.t1,Cz09g21240.t1,Cz18g04260.t1,Cz02g14160.t1,Cz08g14200.t1,Cz04g17040.t1,Cz12g16080.t1,Cz10g04180.t1,UNPLg00180.t1,Cz02g27080.t1,Cz01g17240.t1,Cz07g17120.t1,Cz05g37090.t1,Cz10g20020.t1,Cz15g10170.t1,Cz04g36210.t1,Cz09g27210.t1,Cz05g34160.t1,Cz06g36280.t1,Cz03g13070.t1,Cz07g30210.t1,Cz07g30200.t1,Cz05g21080.t1,Cz03g00170.t1,Cz15g03170.t1,Cz01g22…
GO:0043436	oxoacid metabolic process	151 of 1350 in the list	323 of 3752 in the genome	0.02591	Cz05g21070.t1,Cz08g19150.t1,Cz05g05160.t1,Cz10g07220.t1,Cz03g10060.t1,Cz01g19090.t1,Cz06g21110.t1,Cz13g06290.t1,Cz15g09100.t1,Cz04g11090.t1,Cz06g13030.t1,Cz01g23090.t1,Cz19g03190.t1,Cz16g18170.t1,Cz06g21120.t1,UNPLg00682.t1,Cz06g30050.t1,Cz01g17060.t1,Cz04g09090.t1,Cz02g30180.t1,Cz10g16160.t1,Cz14g20250.t1,Cz16g16140.t1,Cz13g16180.t1,Cz11g10100.t1,Cz11g07150.t1,Cz05g03220.t1,UNPLg00320.t1,Cz07g16…
GO:0042274	ribosomal small subunit biogenesis	27 of 1350 in the list	39 of 3752 in the genome	0.0282	Cz11g21140.t1,Cz06g30010.t1,Cz08g18060.t1,Cz11g15220.t1,Cz19g06110.t1,Cz04g23040.t1,Cz11g11170.t1,Cz01g22230.t1,Cz05g11070.t1,Cz15g01190.t1,Cz09g32130.t1,Cz15g13060.t1,Cz02g12020.t1,Cz02g28160.t1,Cz06g36040.t1,Cz03g11200.t1,Cz09g21210.t1,Cz10g10150.t1,Cz13g15140.t1,Cz06g14270.t1,Cz02g24100.t1,Cz04g36090.t1,Cz12g21160.t1,Cz12g07160.t1,Cz01g18250.t1,Cz02g24040.t1,Cz11g12080.t1
GO:0044267	cellular protein metabolic process	325 of 1350 in the list	768 of 3752 in the genome	0.03466	Cz12g24070.t1,Cz10g29200.t1,Cz16g07050.t1,Cz11g18080.t1,Cz10g21100.t1,Cz10g05170.t1,Cz07g02110.t1,Cz14g19120.t1,Cz11g03220.t1,Cz02g02200.t1,Cz04g09210.t1,Cz04g25190.t1,Cz04g01160.t1,Cz02g09050.t1,Cz11g18060.t1,Cz13g09070.t1,Cz06g19150.t1,Cz11g17050.t1,Cz05g03030.t1,Cz13g15140.t1,Cz05g13210.t1,Cz15g09060.t1,Cz11g18070.t1,Cz08g20200.t1,Cz14g20040.t1,Cz09g32130.t1,Cz02g17070.t1,Cz01g24290.t1,Cz01g38…
GO pathway enrichment in SR-12 h (SS-48 h as control)
Gene Ontology	term	Cluster frequency	Genome frequency of use	Corrected P-value	gene
Cellular components
GO:0009579	thylakoid	106 of 759 in the list	193 of 3388 in the genome	7.72e-22	Cz19g05110.t1,Cz12g28110.t1,Cz01g23030.t1,Cz16g10200.t1,Cz08g28070.t1,Cz03g20040.t1,Cz13g07140.t1,Cz04g08120.t1,Cz01g16210.t1,Cz02g18180.t1,Cz09g06200.t1,Cz07g08080.t1,Cz05g19230.t1,Cz13g12160.t1,Cz06g26010.t1,Cz15g17110.t1,Cz06g31280.t1,Cz07g02110.t1,Cz06g31130.t1,Cz06g31120.t1,Cz02g25040.t1,Cz02g17180.t1,Cz09g21130.t1,Cz05g05190.t1,Cz04g04130.t1,Cz04g01180.t1,Cz17g16010.t1,Cz09g20140.t1,Cz10g10…
GO:0044436	thylakoid part	79 of 759 in the list	140 of 3388 in the genome	9.74e-17	Cz07g08090.t1,Cz05g16240.t1,Cz13g06010.t1,Cz03g26240.t1,Cz07g15040.t1,Cz11g28010.t1,Cz13g03240.t1,Cz12g14170.t1,CzCPg00040.t1,Cz06g15270.t1,Cz05g36130.t1,Cz05g13260.t1,Cz04g12110.t1,Cz15g09060.t1,Cz01g35120.t1,Cz04g35140.t1,Cz01g05275.t1,CzCPg00030.t1,Cz07g02100.t1,Cz06g21200.t1,CzCPg00390.t1,CzCPg00180.t1,Cz14g23180.t1,Cz14g21260.t1,Cz06g28160.t1,Cz09g09150.t1,UNPLg00080.t1,Cz04g01140.t1,Cz04g09…
GO:0009534	chloroplast thylakoid	78 of 759 in the list	140 of 3388 in the genome	4.71e-16	Cz09g20140.t1,Cz02g17180.t1,Cz05g05190.t1,Cz04g01180.t1,Cz04g04130.t1,Cz06g31130.t1,Cz06g31120.t1,Cz06g26010.t1,Cz07g02110.t1,Cz15g17110.t1,Cz09g06200.t1,Cz05g19230.t1,Cz07g08080.t1,Cz13g12160.t1,Cz01g16210.t1,Cz02g18180.t1,Cz16g10200.t1,Cz08g28070.t1,Cz03g20040.t1,Cz12g28110.t1,Cz01g23030.t1,Cz06g11010.t1,Cz07g01040.t1,UNPLg00445.t1,Cz02g14140.t1,Cz01g37110.t1,Cz02g42010.t1,Cz05g34180.t1,Cz16g08…
GO:0031976	plastid thylakoid	78 of 759 in the list	140 of 3388 in the genome	4.71e-16	Cz04g12110.t1,Cz05g13260.t1,Cz05g36130.t1,Cz04g35140.t1,Cz01g35120.t1,Cz15g09060.t1,CzCPg00390.t1,Cz07g02100.t1,Cz06g21200.t1,CzCPg00030.t1,Cz08g03270.t1,CzCPg00180.t1,Cz06g28160.t1,Cz14g23180.t1,Cz04g09210.t1,Cz04g01140.t1,UNPLg00080.t1,Cz04g09090.t1,Cz01g35130.t1,Cz02g24150.t1,Cz12g16070.t1,Cz09g32070.t1,Cz02g24270.t1,Cz16g19040.t1,Cz07g08090.t1,Cz05g16240.t1,Cz18g13110.t1,Cz07g15040.t1,Cz03g26…
GO:0031984	organelle subcompartment	82 of 759 in the list	157 of 3388 in the genome	1.17e-14	Cz12g14170.t1,CzCPg00040.t1,Cz06g15270.t1,Cz11g28010.t1,Cz13g03240.t1,Cz18g13110.t1,Cz05g16240.t1,Cz13g06010.t1,Cz03g05090.t1,Cz07g15040.t1,Cz03g26240.t1,Cz07g08090.t1,Cz02g24150.t1,Cz04g09090.t1,Cz01g35130.t1,Cz02g24270.t1,Cz16g19040.t1,Cz12g16070.t1,Cz09g32070.t1,Cz14g23180.t1,Cz06g28160.t1,Cz04g01140.t1,UNPLg00080.t1,Cz04g09210.t1,Cz06g21200.t1,Cz07g02100.t1,CzCPg00030.t1,CzCPg00390.t1,Cz08g03…
GO:0034357	photosynthetic membrane	72 of 759 in the list	130 of 3388 in the genome	1.67e-14	Cz07g08090.t1,Cz13g06010.t1,Cz03g26240.t1,Cz07g15040.t1,Cz13g03240.t1,CzCPg00040.t1,Cz06g15270.t1,Cz12g14170.t1,Cz01g05275.t1,Cz04g35140.t1,Cz15g09060.t1,Cz05g13260.t1,Cz05g36130.t1,CzCPg00180.t1,Cz06g21200.t1,Cz07g02100.t1,CzCPg00030.t1,CzCPg00390.t1,Cz04g01140.t1,UNPLg00080.t1,Cz04g09210.t1,Cz14g23180.t1,Cz14g21260.t1,Cz06g28160.t1,Cz16g19040.t1,Cz09g32070.t1,Cz12g16070.t1,Cz02g24150.t1,Cz12g12…
GO:0044435	plastid part	144 of 759 in the list	357 of 3388 in the genome	1.02e-13	Cz03g26240.t1,Cz07g15040.t1,Cz03g06230.t1,Cz03g05090.t1,Cz18g13110.t1,Cz03g22200.t1,Cz04g14290.t1,Cz10g08290.t1,UNPLg00257.t1,Cz06g15270.t1,Cz12g14170.t1,UNPLg00198.t1,Cz13g03240.t1,Cz16g00050.t1,Cz01g42020.t1,Cz10g11070.t1,CzCPg00180.t1,Cz13g09070.t1,CzCPg00390.t1,CzCPg00030.t1,Cz04g35140.t1,Cz15g09060.t1,Cz08g25280.t1,Cz12g16070.t1,Cz04g03070.t1,Cz02g24270.t1,Cz04g09090.t1,Cz08g13040.t1,Cz11g15…
GO:0044434	chloroplast part	143 of 759 in the list	354 of 3388 in the genome	1.14e-13	Cz05g02150.t1,Cz09g17220.t1,Cz17g10010.t1,Cz13g06290.t1,Cz05g29290.t1,Cz05g34180.t1,Cz02g42010.t1,Cz16g08310.t1,Cz11g17130.t1,Cz01g37110.t1,UNPLg00179.t1,Cz05g13170.t1,Cz09g09230.t1,Cz01g18110.t1,Cz06g21190.t1,Cz08g03220.t1,Cz03g10020.t1,Cz06g30120.t1,Cz04g01180.t1,Cz11g15050.t1,Cz09g20140.t1,Cz13g09080.t1,Cz14g25040.t1,Cz03g06050.t1,Cz07g02110.t1,Cz15g17110.t1,Cz01g34370.t1,Cz06g31120.t1,Cz06g03…
GO:0042651	thylakoid membrane	67 of 759 in the list	122 of 3388 in the genome	3.84e-13	Cz05g13260.t1,Cz05g36130.t1,Cz15g09060.t1,Cz04g35140.t1,CzCPg00030.t1,Cz07g02100.t1,Cz06g21200.t1,CzCPg00390.t1,CzCPg00180.t1,Cz14g21260.t1,Cz14g23180.t1,Cz06g28160.t1,UNPLg00080.t1,Cz04g01140.t1,Cz04g09210.t1,Cz02g24150.t1,Cz01g35130.t1,Cz16g19040.t1,Cz09g32070.t1,Cz12g16070.t1,Cz07g08090.t1,Cz07g15040.t1,Cz03g26240.t1,Cz13g03240.t1,Cz12g14170.t1,CzCPg00040.t1,Cz06g15270.t1,Cz08g03220.t1,Cz10g10…
GO:0009535	chloroplast thylakoid membrane	60 of 759 in the list	108 of 3388 in the genome	6.23e-12	Cz06g31120.t1,Cz13g03240.t1,Cz06g31130.t1,Cz15g17110.t1,Cz07g02110.t1,Cz06g26010.t1,CzCPg00040.t1,Cz06g15270.t1,Cz05g05190.t1,Cz12g14170.t1,Cz04g04130.t1,Cz04g01180.t1,Cz02g17180.t1,Cz07g08090.t1,Cz12g28110.t1,Cz01g23030.t1,Cz05g19230.t1,Cz07g08080.t1,Cz13g12160.t1,Cz09g06200.t1,Cz07g15040.t1,Cz03g26240.t1,Cz02g18180.t1,Cz01g16210.t1,Cz05g34180.t1,UNPLg00080.t1,Cz16g08310.t1,Cz04g01140.t1,Cz04g09…
GO:0055035	plastid thylakoid membrane	60 of 759 in the list	108 of 3388 in the genome	6.23e-12	Cz09g32070.t1,Cz07g01040.t1,Cz12g16070.t1,UNPLg00445.t1,Cz16g19040.t1,Cz01g35130.t1,Cz02g14140.t1,Cz02g24150.t1,Cz04g09210.t1,Cz16g08310.t1,Cz04g01140.t1,UNPLg00080.t1,Cz05g34180.t1,Cz05g29290.t1,Cz06g28160.t1,Cz17g10010.t1,Cz14g23180.t1,Cz09g17220.t1,Cz06g21190.t1,Cz05g36030.t1,CzCPg00180.t1,Cz13g02230.t1,CzCPg00390.t1,Cz07g02100.t1,Cz06g21200.t1,CzCPg00030.t1,Cz04g35140.t1,Cz06g30120.t1,Cz16g14…
GO:0009507	chloroplast	209 of 759 in the list	617 of 3388 in the genome	5.01e-11	Cz06g31130.t1,Cz06g26010.t1,Cz06g31280.t1,Cz15g09260.t1,Cz09g17250.t1,UNPLg00021.t1,Cz06g16260.t1,Cz01g07040.t1,Cz02g17180.t1,Cz11g09290.t1,Cz05g05190.t1,Cz04g04130.t1,Cz05g37140.t1,Cz08g28070.t1,Cz14g15070.t1,Cz04g08120.t1,Cz19g01210.t1,Cz07g07230.t1,Cz19g05110.t1,Cz12g28110.t1,Cz09g06200.t1,Cz16g15240.t1,Cz05g19230.t1,Cz13g12160.t1,Cz01g16210.t1,Cz09g08170.t1,Cz04g18130.t1,Cz02g30210.t1,Cz13g08…
GO:0009536	plastid	243 of 759 in the list	758 of 3388 in the genome	3.06e-10	Cz04g08120.t1,Cz08g28070.t1,Cz14g15070.t1,Cz05g37140.t1,Cz12g28110.t1,Cz07g07230.t1,Cz19g05110.t1,Cz19g01210.t1,Cz13g12160.t1,Cz05g19230.t1,Cz16g15240.t1,Cz09g06200.t1,Cz04g18130.t1,Cz09g08170.t1,Cz01g16210.t1,Cz06g31130.t1,Cz02g08070.t1,Cz06g31280.t1,Cz06g26010.t1,Cz07g30060.t1,Cz06g16260.t1,UNPLg00021.t1,Cz15g09260.t1,Cz09g17250.t1,Cz04g04130.t1,Cz05g05190.t1,Cz11g09290.t1,Cz02g17180.t1,Cz01g07…
GO:0009532	plastid stroma	77 of 759 in the list	181 of 3388 in the genome	8.36e-08	Cz03g22200.t1,Cz06g11120.t1,Cz18g13110.t1,Cz10g03060.t1,Cz03g26240.t1,Cz04g14290.t1,Cz07g08090.t1,Cz06g15270.t1,UNPLg00257.t1,Cz01g42020.t1,Cz10g11070.t1,Cz13g03240.t1,Cz05g18110.t1,Cz07g20040.t1,Cz16g19260.t1,Cz06g21200.t1,Cz07g02100.t1,Cz13g09070.t1,Cz08g03270.t1,Cz05g13260.t1,Cz01g18050.t1,Cz08g25280.t1,Cz04g11050.t1,Cz15g09060.t1,Cz01g45010.t1,Cz02g17060.t1,Cz08g13040.t1,Cz04g09090.t1,Cz04g03…
GO:0009570	chloroplast stroma	76 of 759 in the list	179 of 3388 in the genome	1.22e-07	Cz02g17180.t1,Cz01g07040.t1,Cz11g15050.t1,Cz04g04130.t1,Cz05g05190.t1,Cz03g06050.t1,UNPLg00021.t1,Cz13g09080.t1,Cz01g34370.t1,Cz15g17110.t1,Cz07g02110.t1,Cz06g03210.t1,Cz11g21070.t1,Cz01g16210.t1,Cz04g18130.t1,Cz02g18180.t1,Cz07g08080.t1,Cz12g08110.t1,Cz01g23030.t1,Cz12g28110.t1,Cz02g14140.t1,Cz05g32230.t1,Cz06g11010.t1,UNPLg00445.t1,Cz13g06290.t1,Cz09g17220.t1,Cz11g17130.t1,Cz02g30210.t1,UNPLg00…
GO:0009526	plastid envelope	65 of 759 in the list	145 of 3388 in the genome	1.58e-07	Cz07g08080.t1,Cz13g12160.t1,Cz09g06200.t1,Cz16g15240.t1,Cz02g18180.t1,Cz04g18130.t1,Cz01g23030.t1,Cz14g25040.t1,Cz05g05190.t1,Cz04g04130.t1,Cz11g15050.t1,Cz06g03210.t1,Cz07g02110.t1,Cz15g17110.t1,Cz01g34370.t1,Cz13g02230.t1,Cz06g21190.t1,Cz06g30120.t1,Cz03g30010.t1,Cz16g14150.t1,Cz04g15030.t1,Cz14g01210.t1,Cz10g10160.t1,Cz08g11160.t1,UNPLg00445.t1,Cz06g11010.t1,Cz02g14140.t1,Cz02g42010.t1,Cz02g30…
GO:0009941	chloroplast envelope	61 of 759 in the list	137 of 3388 in the genome	7.6e-07	Cz04g04130.t1,Cz11g15050.t1,Cz05g05190.t1,Cz14g25040.t1,Cz10g11070.t1,Cz01g34370.t1,Cz01g42020.t1,Cz15g17110.t1,Cz07g02110.t1,Cz13g03240.t1,Cz07g20040.t1,Cz04g18130.t1,Cz02g18180.t1,Cz06g11120.t1,Cz03g22200.t1,Cz13g12160.t1,Cz07g08080.t1,Cz16g15240.t1,Cz03g26240.t1,Cz10g03060.t1,Cz09g06200.t1,Cz01g23030.t1,Cz04g14290.t1,Cz07g08090.t1,Cz02g14140.t1,Cz01g45010.t1,Cz02g24270.t1,UNPLg00445.t1,Cz09g32…
GO:0010287	plastoglobule	21 of 759 in the list	28 of 3388 in the genome	9.01e-07	Cz15g17110.t1,Cz07g02110.t1,Cz13g03240.t1,UNPLg00080.t1,Cz04g09210.t1,Cz02g14140.t1,Cz04g04130.t1,UNPLg00445.t1,Cz06g11010.t1,Cz12g16070.t1,Cz09g32070.t1,Cz05g32230.t1,Cz01g23030.t1,Cz10g10160.t1,Cz08g11160.t1,Cz15g09060.t1,Cz16g14150.t1,Cz02g18180.t1,Cz07g02100.t1,Cz13g02230.t1,Cz03g26240.t1
GO:0009522	photosystem I	20 of 759 in the list	26 of 3388 in the genome	1.01e-06	Cz04g04130.t1,Cz04g01180.t1,Cz12g12230.t1,Cz09g32070.t1,Cz07g02110.t1,Cz17g10010.t1,Cz06g26010.t1,UNPLg00080.t1,Cz13g03240.t1,Cz07g02100.t1,Cz02g18180.t1,Cz13g06010.t1,Cz05g36030.t1,Cz03g26240.t1,Cz01g23030.t1,Cz10g10160.t1,Cz08g11160.t1,Cz15g09060.t1,Cz16g14150.t1,Cz01g05275.t1
GO:0009521	photosystem	33 of 759 in the list	59 of 3388 in the genome	3.87e-06	Cz16g19040.t1,Cz09g32070.t1,Cz12g12230.t1,UNPLg00080.t1,Cz14g21260.t1,Cz17g10010.t1,Cz01g04040.t1,Cz02g18040.t1,Cz05g36030.t1,Cz07g02100.t1,CzCPg00390.t1,Cz15g09060.t1,Cz16g14150.t1,Cz05g09100.t1,Cz01g05275.t1,Cz10g10160.t1,Cz08g11160.t1,CzCPg00040.t1,Cz17g16010.t1,Cz04g01180.t1,Cz12g14170.t1,Cz04g04130.t1,Cz13g03240.t1,Cz07g02110.t1,Cz06g26010.t1,Cz13g06010.t1,Cz07g15040.t1,Cz03g26240.t1,Cz02g18…
GO:0005874	microtubule	19 of 759 in the list	37 of 3388 in the genome	0.02175	Cz10g09190.t1,Cz04g22250.t1,Cz05g17150.t1,Cz04g19100.t1,Cz05g15130.t1,Cz05g34130.t1,Cz02g18170.t1,Cz13g13250.t1,Cz07g00160.t1,Cz05g26170.t1,Cz06g25120.t1,Cz11g11070.t1,Cz01g08080.t1,Cz03g07020.t1,Cz07g32070.t1,Cz11g05030.t1,Cz03g29240.t1,Cz13g02090.t1,Cz10g05210.t1
GO:0099080	supramolecular complex	19 of 759 in the list	37 of 3388 in the genome	0.02175	Cz05g34130.t1,Cz02g18170.t1,Cz13g13250.t1,Cz07g00160.t1,Cz05g26170.t1,Cz10g09190.t1,Cz04g22250.t1,Cz05g17150.t1,Cz04g19100.t1,Cz05g15130.t1,Cz11g05030.t1,Cz03g29240.t1,Cz10g05210.t1,Cz13g02090.t1,Cz06g25120.t1,Cz11g11070.t1,Cz01g08080.t1,Cz03g07020.t1,Cz07g32070.t1
GO:0099081	supramolecular polymer	19 of 759 in the list	37 of 3388 in the genome	0.02175	Cz11g11070.t1,Cz01g08080.t1,Cz06g25120.t1,Cz07g32070.t1,Cz03g07020.t1,Cz11g05030.t1,Cz03g29240.t1,Cz10g05210.t1,Cz13g02090.t1,Cz05g17150.t1,Cz10g09190.t1,Cz04g22250.t1,Cz05g15130.t1,Cz04g19100.t1,Cz02g18170.t1,Cz13g13250.t1,Cz05g34130.t1,Cz05g26170.t1,Cz07g00160.t1
GO:0099512	supramolecular fiber	19 of 759 in the list	37 of 3388 in the genome	0.02175	Cz06g25120.t1,Cz01g08080.t1,Cz11g11070.t1,Cz03g07020.t1,Cz07g32070.t1,Cz03g29240.t1,Cz11g05030.t1,Cz13g02090.t1,Cz10g05210.t1,Cz04g22250.t1,Cz10g09190.t1,Cz05g17150.t1,Cz04g19100.t1,Cz05g15130.t1,Cz05g34130.t1,Cz02g18170.t1,Cz13g13250.t1,Cz07g00160.t1,Cz05g26170.t1
GO:0099513	polymeric cytoskeletal fiber	19 of 759 in the list	37 of 3388 in the genome	0.02175	Cz01g08080.t1,Cz11g11070.t1,Cz06g25120.t1,Cz07g32070.t1,Cz03g07020.t1,Cz03g29240.t1,Cz11g05030.t1,Cz13g02090.t1,Cz10g05210.t1,Cz05g17150.t1,Cz04g22250.t1,Cz10g09190.t1,Cz05g15130.t1,Cz04g19100.t1,Cz02g18170.t1,Cz13g13250.t1,Cz05g34130.t1,Cz05g26170.t1,Cz07g00160.t1
Molecular function
GO:0031409	pigment binding	16 of 971 in the list	19 of 4320 in the genome	6.92e-06	Cz08g11160.t1,Cz10g10160.t1,Cz01g23030.t1,Cz16g14150.t1,Cz15g09060.t1,Cz07g02100.t1,Cz03g26240.t1,Cz07g02110.t1,Cz15g17110.t1,Cz04g09210.t1,UNPLg00080.t1,Cz13g03240.t1,Cz02g14140.t1,Cz04g04130.t1,Cz12g16070.t1,Cz09g32070.t1
GO:0016168	chlorophyll binding	18 of 971 in the list	27 of 4320 in the genome	0.0004	Cz12g16070.t1,Cz09g32070.t1,CzCPg00040.t1,Cz02g14140.t1,Cz04g04130.t1,Cz04g09210.t1,UNPLg00080.t1,Cz13g03240.t1,Cz06g26010.t1,Cz15g17110.t1,Cz07g02110.t1,Cz03g26240.t1,Cz07g02100.t1,Cz15g09060.t1,Cz16g14150.t1,Cz10g10160.t1,Cz08g11160.t1,Cz01g23030.t1
GO:0046906	tetrapyrrole binding	30 of 971 in the list	66 of 4320 in the genome	0.00982	Cz02g14140.t1,Cz04g04130.t1,Cz14g10160.t1,CzCPg00040.t1,Cz08g21200.t1,Cz09g32070.t1,Cz12g16070.t1,Cz01g38220.t1,Cz06g15270.t1,Cz07g02110.t1,Cz15g17110.t1,Cz16g17100.t1,Cz06g26010.t1,UNPLg00080.t1,Cz13g03240.t1,Cz04g09210.t1,Cz07g02100.t1,Cz17g14110.t1,Cz03g26240.t1,Cz09g14130.t1,UNPLg00177.t1,Cz01g23030.t1,Cz01g38230.t1,Cz08g11160.t1,Cz12g08110.t1,Cz10g10160.t1,Cz11g24180.t1,Cz16g14150.t1,Cz01g35…
GO:0003777	microtubule motor activity	17 of 971 in the list	29 of 4320 in the genome	0.01001	Cz04g11100.t1,Cz10g09190.t1,Cz10g12260.t1,Cz04g22250.t1,Cz05g15130.t1,Cz03g24220.t1,Cz02g18170.t1,Cz13g13250.t1,Cz12g21110.t1,Cz05g34130.t1,Cz05g21240.t1,Cz01g08080.t1,Cz11g11070.t1,Cz04g01170.t1,Cz03g07020.t1,Cz03g29240.t1,Cz10g05210.t1
GO:0003774	motor activity	20 of 971 in the list	39 of 4320 in the genome	0.02737	Cz05g21240.t1,Cz02g18170.t1,Cz13g13250.t1,Cz12g21110.t1,Cz05g34130.t1,Cz05g15130.t1,Cz03g24220.t1,Cz04g19100.t1,Cz05g17150.t1,Cz04g22250.t1,Cz10g09190.t1,Cz10g12260.t1,Cz04g11100.t1,Cz10g05210.t1,Cz03g29240.t1,Cz04g01170.t1,Cz03g07020.t1,Cz01g08080.t1,Cz11g11070.t1,Cz06g25120.t1
Biological process
GO:0015979	photosynthesis	59 of 829 in the list	102 of 3752 in the genome	2.13e-12	Cz19g05110.t1,Cz01g23030.t1,Cz13g07140.t1,Cz07g08090.t1,Cz04g08120.t1,Cz02g18180.t1,Cz07g15040.t1,Cz03g26240.t1,Cz13g06010.t1,Cz13g12160.t1,Cz07g08080.t1,Cz06g26010.t1,Cz01g42020.t1,Cz15g17110.t1,Cz06g31280.t1,Cz07g02110.t1,Cz13g03240.t1,Cz11g09290.t1,Cz02g17180.t1,Cz12g14170.t1,Cz04g01180.t1,Cz04g04130.t1,Cz05g05190.t1,Cz06g16260.t1,Cz17g16010.t1,UNPLg00023.t1,CzCPg00040.t1,Cz09g20140.t1,Cz08g11…
GO:0009768	photosynthesis, light harvesting in photosystem I	16 of 829 in the list	19 of 3752 in the genome	1.34e-05	Cz08g11160.t1,Cz10g10160.t1,Cz01g23030.t1,Cz16g14150.t1,Cz15g09060.t1,Cz07g02100.t1,Cz03g26240.t1,Cz15g17110.t1,Cz07g02110.t1,Cz04g09210.t1,UNPLg00080.t1,Cz13g03240.t1,Cz04g04130.t1,Cz02g14140.t1,Cz12g16070.t1,Cz09g32070.t1
GO:0033014	tetrapyrrole biosynthetic process	22 of 829 in the list	33 of 3752 in the genome	4.36e-05	UNPLg00024.t1,Cz14g15070.t1,Cz08g28070.t1,Cz03g22200.t1,Cz18g10090.t1,UNPLg00178.t1,UNPLg00179.t1,Cz14g24240.t1,Cz02g35110.t1,Cz08g03270.t1,Cz09g03180.t1,Cz14g23190.t1,Cz06g28160.t1,Cz02g42010.t1,Cz16g08310.t1,Cz16g13070.t1,Cz03g02090.t1,Cz02g24270.t1,UNPLg00023.t1,Cz11g23070.t1,Cz17g16010.t1,Cz06g16260.t1
GO:0033013	tetrapyrrole metabolic process	26 of 829 in the list	43 of 3752 in the genome	5.08e-05	UNPLg00024.t1,Cz08g28070.t1,Cz14g15070.t1,Cz09g17200.t1,UNPLg00179.t1,Cz14g24240.t1,Cz03g22200.t1,Cz11g21080.t1,Cz18g10090.t1,UNPLg00178.t1,Cz09g03180.t1,Cz08g03270.t1,Cz02g35110.t1,Cz06g28160.t1,Cz14g23190.t1,Cz02g42010.t1,Cz16g13070.t1,Cz16g08310.t1,Cz11g28040.t1,Cz05g05190.t1,Cz11g23070.t1,Cz17g16010.t1,Cz06g16260.t1,Cz03g02090.t1,Cz02g24270.t1,UNPLg00023.t1
GO:0006779	porphyrin-containing compound biosynthetic process	21 of 829 in the list	31 of 3752 in the genome	5.83e-05	Cz06g28160.t1,Cz14g23190.t1,Cz16g13070.t1,Cz16g08310.t1,Cz02g42010.t1,Cz17g16010.t1,Cz06g16260.t1,Cz11g23070.t1,Cz02g24270.t1,UNPLg00023.t1,Cz03g02090.t1,UNPLg00024.t1,Cz14g15070.t1,Cz08g28070.t1,UNPLg00179.t1,Cz18g10090.t1,UNPLg00178.t1,Cz03g22200.t1,Cz08g03270.t1,Cz09g03180.t1,Cz02g35110.t1
GO:0006778	porphyrin-containing compound metabolic process	25 of 829 in the list	41 of 3752 in the genome	7.3e-05	Cz06g28160.t1,Cz14g23190.t1,Cz02g42010.t1,Cz16g13070.t1,Cz16g08310.t1,Cz11g28040.t1,Cz05g05190.t1,Cz11g23070.t1,Cz17g16010.t1,Cz06g16260.t1,Cz03g02090.t1,Cz02g24270.t1,UNPLg00023.t1,UNPLg00024.t1,Cz08g28070.t1,Cz09g17200.t1,Cz14g15070.t1,UNPLg00179.t1,Cz11g21080.t1,Cz03g22200.t1,UNPLg00178.t1,Cz18g10090.t1,Cz09g03180.t1,Cz08g03270.t1,Cz02g35110.t1
GO:0019684	photosynthesis, light reaction	26 of 829 in the list	48 of 3752 in the genome	0.00103	Cz05g05190.t1,Cz02g14140.t1,Cz04g04130.t1,Cz04g03070.t1,Cz12g16070.t1,Cz09g32070.t1,Cz09g20140.t1,CzCPg00040.t1,Cz05g29290.t1,Cz14g23180.t1,Cz15g17110.t1,Cz07g02110.t1,Cz04g09210.t1,Cz13g03240.t1,UNPLg00080.t1,Cz07g02100.t1,Cz03g26240.t1,Cz13g12160.t1,Cz10g10160.t1,Cz04g12110.t1,Cz08g11160.t1,Cz01g23030.t1,Cz08g03220.t1,Cz15g09060.t1,Cz16g14150.t1,Cz05g36060.t1
GO:0009765	photosynthesis, light harvesting	16 of 829 in the list	23 of 3752 in the genome	0.00136	Cz04g09210.t1,Cz13g03240.t1,UNPLg00080.t1,Cz07g02110.t1,Cz15g17110.t1,Cz12g16070.t1,Cz09g32070.t1,Cz02g14140.t1,Cz04g04130.t1,Cz16g14150.t1,Cz15g09060.t1,Cz08g11160.t1,Cz10g10160.t1,Cz01g23030.t1,Cz03g26240.t1,Cz07g02100.t1
GO:0006928	movement of cell or subcellular component	28 of 829 in the list	56 of 3752 in the genome	0.00332	Cz09g09200.t1,Cz03g24220.t1,Cz05g15130.t1,Cz03g19020.t1,Cz04g22250.t1,Cz10g12260.t1,Cz10g09190.t1,Cz09g03300.t1,Cz02g33050.t1,Cz05g21240.t1,Cz06g36020.t1,Cz09g09190.t1,Cz05g34130.t1,Cz04g21200.t1,Cz02g18170.t1,Cz13g13250.t1,Cz03g07020.t1,Cz04g01170.t1,Cz05g02220.t1,Cz16g09220.t1,Cz12g05140.t1,Cz01g08080.t1,Cz11g11070.t1,Cz03g19030.t1,Cz10g05210.t1,Cz03g29240.t1,Cz14g12190.t1,Cz06g20250.t1
GO:0042440	pigment metabolic process	25 of 829 in the list	48 of 3752 in the genome	0.00434	Cz06g28160.t1,Cz14g23190.t1,Cz16g08310.t1,Cz16g13070.t1,Cz11g28040.t1,Cz05g05190.t1,Cz11g23070.t1,Cz17g16010.t1,Cz06g16260.t1,Cz05g32230.t1,Cz03g02090.t1,Cz02g24270.t1,UNPLg00023.t1,UNPLg00024.t1,Cz14g15070.t1,Cz08g28070.t1,Cz09g17200.t1,Cz09g18310.t1,UNPLg00179.t1,Cz03g22200.t1,Cz11g21080.t1,UNPLg00178.t1,Cz09g03180.t1,Cz08g03270.t1,Cz02g35110.t1
GO:0015994	chlorophyll metabolic process	16 of 829 in the list	25 of 3752 in the genome	0.00718	Cz02g35110.t1,Cz09g03180.t1,Cz08g03270.t1,Cz11g21080.t1,Cz14g15070.t1,Cz09g17200.t1,Cz08g28070.t1,UNPLg00024.t1,UNPLg00023.t1,Cz02g24270.t1,Cz06g16260.t1,Cz11g23070.t1,Cz05g05190.t1,Cz11g28040.t1,Cz16g08310.t1,Cz06g28160.t1
GO:0015995	chlorophyll biosynthetic process	12 of 829 in the list	16 of 3752 in the genome	0.00899	Cz06g28160.t1,UNPLg00024.t1,Cz14g15070.t1,Cz08g28070.t1,Cz16g08310.t1,Cz09g03180.t1,Cz08g03270.t1,Cz11g23070.t1,Cz06g16260.t1,UNPLg00023.t1,Cz02g35110.t1,Cz02g24270.t1
GO:0046148	pigment biosynthetic process	21 of 829 in the list	39 of 3752 in the genome	0.01301	Cz16g08310.t1,Cz16g13070.t1,Cz14g23190.t1,Cz06g28160.t1,Cz03g02090.t1,UNPLg00023.t1,Cz02g24270.t1,Cz11g23070.t1,Cz06g16260.t1,Cz17g16010.t1,Cz05g32230.t1,Cz08g28070.t1,Cz14g15070.t1,Cz09g18310.t1,UNPLg00024.t1,Cz02g35110.t1,Cz08g03270.t1,Cz09g03180.t1,Cz03g22200.t1,UNPLg00178.t1,UNPLg00179.t1
GO:0006782	protoporphyrinogen IX biosynthetic process	7 of 829 in the list	7 of 3752 in the genome	0.02406	Cz03g02090.t1,Cz16g13070.t1,Cz11g23070.t1,Cz09g03180.t1,Cz14g23190.t1,UNPLg00178.t1,UNPLg00179.t1
GO:0046501	protoporphyrinogen IX metabolic process	7 of 829 in the list	7 of 3752 in the genome	0.02406	Cz03g02090.t1,Cz16g13070.t1,Cz11g23070.t1,Cz09g03180.t1,Cz14g23190.t1,UNPLg00178.t1,UNPLg00179.t1
GO:0018298	protein-chromophore linkage	13 of 829 in the list	20 of 3752 in the genome	0.04239	Cz07g02100.t1,Cz04g04130.t1,Cz03g26240.t1,CzCPg00040.t1,Cz10g10160.t1,Cz08g11160.t1,Cz07g02110.t1,Cz01g23030.t1,Cz04g09210.t1,Cz15g09060.t1,Cz16g14150.t1,Cz13g03240.t1,UNPLg00080.t1
