# Supplementary material for: Time‑resolved transcriptome analysis during transitions of sulfur nutritional status provides insight into triacylglycerol (TAG) and astaxanthin accumulation in the green alga Chromochloris zofingiensis
Source: Biotechnol Biofuels. 2020 Jul 17;13:128. doi: 10.1186/s13068-020-01768-y (PMC7367374; doi:10.1186/s13068-020-01768-y)
Supplement: Supplementary file 3 — Additional file 3. The top 100 genes having highest differential expression in SS 6 h group. [file 13068_2020_1768_MOESM3_ESM.xlsx]

## Sheet: Sheet1
top 100 genes having highest differential expression in SS 6 h group (50 for up-regulation and 50 for down-regulation)
up-regulation
gene_id	transcript_id(s)	0 h-1 FPKM	0 h-2 FPKM	0 h-3 FPKM	SS-6 h-1 FPKM	SS-6 h-2 FPKM	SS-6 h-3 FPKM	Blast hits in NR	Cellular Component	Molecular Function	Biological Process	Kegg Orthology	Discription in published genome	Symbol	CDS sequence
Cz03g06020.t1	Cz03g06020.t1	0.4	0.46	4.47	3053.24	1319.44	1181.24		NA	NA	NA	NA	No functional annotation	NA	ATGGCACTAGCAATACATGCAGGCAGGGGTGCAGCTGTGCTACAACTCACAAACAAGCACTGCAAGGAGAGGGTTGTCACTCATCTGTACTTATGCCTGA ACTCAAGAGCAACTGCAGGAACACTGGCACTTCACGATACCCAGCTGCCACGAAGCTGCTACCACAGCCCAGTCGCACTAACCTCGCAGCATGTGACAGC ACAACAAAAACAGTTCAACAAGGCATAA
Cz07g28190.t1	Cz07g28190.t1	0.31	0.14	1.01	374.12	455.94	464.84		NA	NA	NA	NA	No functional annotation	NA	ATGGCTAAGTTTGCACACACCATTCTGGTGCTTGTAGCGGTGCTGCTCCTGGTATCGCGCCCGCACGTCGTGCGTGGTAGTGGGGATGATGATGATGATG ATGGTAAGAAAAAGCCAACCCCTTCACCACCACGTACGCCTACACCAGCCCCTACAACCAAACCCCCGCCAACCCCTGCCCCTAGTACACCCAAGCCTGT GACACAAGCCCCCACAGTCGCCCCCACACAGCCCCCCACACAAGCCCCCACAGAAGCCCCGACACAGGCACCCACTGAAGCCCCCACAGAAGCCCCCACA GAAGCCCCAACAGAACCACCCACAGCCGCCCCAACAGAACCACCCACAACAGCCCCAACACTAGCCCCCTTTACAGAAGCGCCCACAGTCGCCCCC…
Cz03g06010.t1	Cz03g06010.t1	0.55	0.84	3.48	1003.06	1287.87	1341.01		NA	NA	NA	NA	No functional annotation	NA	ATGACTCACCTGTCAAAAGGGGACTGGAGGACGCTGCCAGGAGCACAGTCACATGGTGGTGGGGTGTCTGCTGCTGCTGCTGCGTCCTTGAGCTCATCAG CTGCTCGTAGGCTGCAAGGTGCCTCCGCCATCCTCGATAGCTGCAGAGCCATTGCTGCTAATGTTCGCTGTGATGACGGCTCACAGTTCAACTGCTGCAA ATCAGCGGACAACCAGAACTTCTATGACTGCATTATCTGGGACAACAACCAATACTGCCCCAGTGAGCGTGGGGTGGCTGCCTGCTGCTCAGCATGA
Cz07g28210.t1	Cz07g28210.t1	0.28	0.31	0.59	311.16	490.78	461.87		NA	NA	NA	NA	2.7.7.48//2.7.7.6 - RNA-directed RNA polymerase / RNA nucleotidyltransferase (RNA-directed) // DNA-directed RNA polymerase / RNA polymerase III	NA	ATGGCTAACATTGCACAGGCCGCTCTGCTCCTGATCGCCGGGTTCGTCTTGGTAGCTCTCCCGCATGTCGCGGAGGCTACGGATACCTGCAGGGACTGCA CCTGCATAAATACTCCCAAGTGCACGGTTGACTGCGAGACTGGGGAGTATGTTCTGACCTTTGATGGTTGTGGGCCTGTGAAGTGGGCCGGTTCTCTCAA GTATAACAGTGTCACCTCAAAGTCTGCATCCAAGCTCAAGCAATGCTCTGGGACAGCGAGGCTGAATGATGACAAAGGCGAAGGAGCGGGCGGCGATTAC TGTGATAACTGCATCAAAGGTGCCAGCTTCTCAGTGCCTAAGGATACCCGTTACTGTGATGTCTATGTCCAAGACAACAACTTCAAAGGAGACAAC…
Cz07g27150.t1	Cz07g27150.t1	0.51	0.26	0.81	238.31	268.41	206.63		NA	NA	NA	NA	No functional annotation	NA	ATGGGCACGTACGCCTGCCCATCCCAGTCTTGCACTTATTCCTCCTCAACCGCCATATCCGGACCAGGAGGTTGCTCAAGTGCTGCTGGCTGGATTAGCA TCCACACAATTGGCCAGACATCCTTCAGCTACATCGCTTCTTACCTTGAGCAGCAGATTCTTGACTTCTGCGCTGGCTATGAAGGCGTCAGCCAGACCGC TGTGTCTATTTCAGCTGCTTTCTCCTCAGCAGTTGCCAGGGTGTATGGTAGCTGGATGCAGTATGCTTGCACAGCCCCAACCGCTTGCACCAGCGTCACT CGTTCCCAGGCTTACAACACTGTCAAGGGTGATGGTGTGGCTGTTGCTGCAGCAGTTGCCTATGCTTTCACACAGGCCAGCAGCAAGATCCTGTCT…
Cz07g07130.t1	Cz07g07130.t1	0.72	0.52	1.45	217.28	245.77	196.78	gi|545368989|ref|XP_005649263.1|//NAD(P)-binding protein [Coccomyxa subellipsoidea C-169]	NA	GO:0016616//oxidoreductase activity, acting on the CH-OH group of donors, NAD or NADP as acceptor	NA	K09753//cinnamoyl-CoA reductase [EC:1.2.1.44]	NAD DEPENDENT EPIMERASE/DEHYDRATASE PROTEIN F13D11.4	NA	ATGGCTGAGAAAGTGCTCGTTACCGGCGCGTCCGGGTACGTGGCGACAGAGCTGGTAAAGCAGTTACTTGAAAAGGGCTTTGATGTCAGGGGAACTGTGA GGTCGCTGTCAAAGAAGGAGAAGATTGAGCATTTGGAAAAGTTGAATGCTGCTTTGCCTGGCAGCTTGGAACTGGTGGAGGCAGATCTCTTAAAGGAGGG ATCCTTTGATGAAGCAGTCAAGGGCGTCACATATGTCTTCCACACAGCATCTCCTTATTCCTTAGACACCAGTGACCCAGACAAGCTGATTGACCCGGCT TTGAAGGGTACCAAGAATGTGCTCAATGCTGTGGCCAAGCATAAAGACTCCATCAAGCGGGTCGTGCTGACGTCATCCATTGCCGCTGTGAAGGGA…
Cz06g24100.t1	Cz06g24100.t1	1.98	2.35	2.77	503.52	665.18	759.51		NA	NA	NA	NA	No functional annotation	NA	ATGGCGATTATGTGCTCTGCAGACTTTGGCAATCGGGGAAACTTTGGCCATGGGGGGGAAAGAGCATCAACAGTGAACCAGGAGGCCATTACTGACACAT CCCTGGCCGTTGAAGATGCTGCATCTGGGGACGGAAGTGCACAGCTCGCCGCAGCAGTAGGTGACTGCAATGCACAGCAAGCAGCTGATGTGAACACTTA TGGGGGCAACTTCCGTCCCTGCTCCGGACGTAAGCTGCTGCTGCGTGGCAACTAA
Cz17g17010.t1	Cz17g17010.t1	1.54	1.59	1.99	280.87	438.73	320.28		NA	NA	NA	NA	No functional annotation	NA	ATGCAAAGGCTGCCAGAGGTAGACAATGGAGACCTTCACATCAAGCAGGCCAATAGGGTATCTGGGCTCAGGCAGAGTGCTGAGTTTGACCTTCGCTTTG TTGTCGGCAGTAGCACCACAATGGATTTTGCCAACCTGACTCAGGCCAGTGCCACCTATTGCACCGCCCCTCCCTGTACCTTACCCGACCTGTCATCATG CGCTGCAAGCCCTCTGCCCCCTTGCTACGTAAAGGGTACCTGCAGAAAAGCTGACAGCATCGTGGTCCCCATGCCACCATCCTACCAGTGCACCGTGGAT GAGAGCTTGGGCACATACTCCTGCCCATCCCAGTCTTGCACTTACTCTTCTTCCGTGGCTGTGTCTGGCCCAGGAGGTTGTGCCAACGCCAATGGC…
Cz05g21300.t1	Cz05g21300.t1	1.41	2.44	3.42	373.02	449.65	519.71	gi|85822770|gb|ABC84855.1|//grain length and weight protein [Oryza sativa Indica Group]	NA	NA	NA	NA	No functional annotation	NA	ATGATCGCTTCTGTTATTGCCTTGCTGTTTTTTACAGCACCCATAGTCACAGCAAGGCCTCTAGGCTCGCTCTCTACCAGAAGTTTGTTAGGCAACGGTG GTGCTGGTCACAGCGGCGGTGGCAGCGACATGCAAGAAGGTGCTGCTGCCGCAGCAAATCAGCAGTCCATCAGCCAGTCTGCTGCTGCTGTAGATGCAGC TGCACAGGCCAACTCAGTCGCAGCCACAACACTAGCTACCGACAGTGCTGTTGCGAATGCACAGTTGGCAGACAAGCAGGCTATCAGCGGTGTGGCGAAC AGCGGCAGAAGGTTATTGGGTAATGGTGGTGCTGGTCACACAGGCGGTGGCAGCGACATGCAAGAAGGTGCTGCTGCCGCTGCAAATCAGCAGTCC…
Cz09g19140.t1	Cz09g19140.t1	6.5	8.09	8.35	1335.98	1509.6	1562.07	gi|926785498|ref|XP_013901223.1|//hypothetical protein MNEG_5751 [Monoraphidium neglectum]	NA	NA	NA	NA	No functional annotation	NA	ATGCAAAGCTTCGATAGCCAAGTTCTGCAAAGTGTGCTGCCGTTGACGTTCGTGGCAAGGATTGTGCAACTCCCTCCTAACATATCCACCACTGCACTGC TGAGAGTGTCGGGCTTCCACGTGACTCCACGTAGTCTCACATCTTCTGTTCCTGCCGCAGTCGCCTCAGCTCGGCCTGGACGGGACCTCCTCACATTCTG TTCGCCTTGGATCACCGTCGAGGTTACAGCTGTAGGCCAGTACGACAGCAACAACAACCCAATTGTCACTGGTGTGGTCACCATTCAGAACCAGGGCATC TTTGGCGTGATTACACAGAGTCAGGGAGTAACGGTTACACTAGCCAACAATGTGGTGGTGGAACCAATCATAGTGCAGGCCAGCTGTCCTGGCAGC…
Cz01g32260.t1	Cz01g32260.t1	0.21	0.53	0.33	43.77	33.28	66.07	gi|926795261|ref|XP_013905957.1|//inner membrane protein [Monoraphidium neglectum]	NA	NA	NA	K07034//uncharacterized protein	INNER MEMBRANE PROTEIN YAAH GPR1/FUN34/yaaH family	NA	ATGGACAAGCTTATCAGGATGGCTGAGGAGCAAGATTCCTTGCCCATGAACACCAAGGACACAGCCGTGGTGGACATGCCGCCGCCAAAGTCACCAGTCG TGATGTCGGCGGGCATTGGCAACCCTGCACCGCTTGGTCTGCTTTGCTTTGGCATGACTACAGTGATGCTGATGTTTGTGACTACCACATGGGTGGAGGC AGCATTTGCCACCACGGTGATCACCTATGCATGCTTCTATGGTGGATTTGGACAGATGGTGGCTGGTGTGTTTGAGTTGATCAAGGGCAACACGTTTGCT GGCACTGCCTTCTTCTCCTATGGTGCCTTCTGGATGGCATACTTTGTTGGCGCGCTGCTGGCAAAGAGTGGCAACCCAGCGTATGCTGCTCCTGCT…
Cz17g17050.t1	Cz17g17050.t1	1.57	2.23	4.2	391.72	339.81	285.18		NA	NA	NA	NA	No functional annotation	NA	ATGCCACCATCCTACCAGTGCACCGTGGATGAGAGCTTGGGCACATACTCCTGCCCATCCCAGTCTTGCACTTACTCTTCTTCCGTGGCTGTGTCTGGCC CAGGAGGTTGTGCCAACGCCAATGGCTGGATCAGCATCAACACCGTCGGCCAAACATCCTTCAGCTACTTGTCTACTTACCTCGAGCAGGAGATCAACGA GTTCTGTGCAGGCTATGAGGGTGTCGGCCAGGCAGCTGTGTCAATTGCACAAGCATTCTCCTATGCAGTTGCCAGGGTGTATGGTAACTGGGTTCAGTAT GCTTGCACAGCCCCCACGCACAAGTGCTGCACCCGTGGTCAGGCATACAACAACGTCAAGGGAGATGGTGTGGCTGTTGCTGCTGCCATTGCCTAT…
Cz02g11080.t1	Cz02g11080.t1	3.44	3.08	4.28	409.85	398.49	404.21	gi|545363332|ref|XP_005646800.1|//hypothetical protein COCSUDRAFT_55952 [Coccomyxa subellipsoidea C-169]	NA	NA	NA	NA	PF12585 - Protein of unknown function (DUF3759) (DUF3759)	NA	ATGTCACACGCACAGATGCTGAGCGCTCTCACGCCGCCGTTTTCGGAGAGCAAGGTCACCAGGGAAGCCTTTCCCATGAGGAACTGGCAGGTAGGGATGG GCCATGCGCTGGTGACGCGCTGGTATGGCTGGGCCGAAATTGCATGTGTCGCTGACCTCGACAACTTTGATGATTCATCTTTGATATACTCAAGATCAGG TGCTGCATCATTCCTGGCCATGAGGCAGTATGAGCAGCGCAGGGCTCAAGAGGGTTTCCACGACCATGCCTTTGCACGAGAGATCCTGGCAGGCATTGTT GGAGGAGAGGTGGACAAGCTAATTGAAACAAAGGGTTTGGATTACCTTGATGCTGAGCGTGCCAAGGCCCATGCGAGGGAACAGGTTAACCAGATG…
Cz14g01090.t1	Cz14g01090.t1	7.14	7.82	10.12	1135.71	729.2	618.07	gi|545365044|ref|XP_005647526.1|//flavodoxin IsiB [Coccomyxa subellipsoidea C-169]	NA	GO:0009055//electron carrier activity;GO:0010181//FMN binding	NA	K03839//flavodoxin I	FLAVODOXIN-RELATED PROTEIN MIOC	NA	ATGAATGCTCACGACGCCTTCCTGATGGCATGGACAGCGTCAAAACCATGGCACCATCCTGGCAGGTCACTACGCAATCTGATACGTCCTCCCATCCTGG TCAACTCTGGCTTGACCTTGTTCCACTTTGCTAAAGATGTGCGGAGGAACCCTGCACCCCAGTTGAATGCTATTGGGATCTTCTACAGCACTTCAACAGG CAAGACGGAGGAAGTGGCCGACAGGATCAAAAATGCGCTTGGAGATGATGCCGCTGACCCTGTAGACATTGGTGACGCTGATCTGTCGACTCTGTGTGCT TATGATGGCCTCATTGTTGGAGCACCTACCTGGAACACAGGAGCTGACACTGAGCGATCTGGGACAGCCTGGGACAATGTGTTGGCAGAGATCGCA…
Cz15g21200.t1	Cz15g21200.t1	15.66	7.52	11.18	1202.09	970.54	1034.9		NA	NA	NA	NA	No functional annotation	NA	ATGCCGTGCAGGCAGCTGCAGGCCGTGGATCAAACACAGAGTCCCATGTATTGGGTGCAAAAGTTTGCAAAAGACAATGATGCTTTCAACACTGCTTACA TCACAGCATTCCAGAAGATGACCACCACTGGTTGCCTGGTACAGAACCTCGATGCACATACATATGCAACCATACCTACCCCAGCAGTGGTTGACACATG TCAGCAGAATGCTGACAACACAGCAGATTTCAACAATGAACTGGCACTAGCACCCCACACTGCCGACACAACTATGGCAGCTTCCGGCTAA
Cz13g08120.t1	Cz13g08120.t1	16.87	23.15	35.66	2632.48	1696.38	1762.71	gi|926774876|ref|XP_013895912.1|//Ferredoxin [Monoraphidium neglectum]	GO:0009570//chloroplast stroma	GO:0009055//electron carrier activity;GO:0051537//2 iron, 2 sulfur cluster binding;GO:0046872//metal ion binding	GO:0022900//electron transport chain;GO:0080167//response to karrikin	K02639//ferredoxin	NADH-CYTOCHROME B5 REDUCTASE SUBFAMILY NOT NAMED	FDX2	ATGGCGTCGACGTTACAGCTACGCAACACTCCCGTGAGTACGTCGCGGACAGCCTACAGGCAAACAGTCCGCCGCCTGCCTAGCGTGATACCAAGACATG TTTCTGCAAGGCCACTGCGGCCTTGCTTTGCCACGTACACGGTGACGCTGAAAACACCCGGTGGAGGCGAACGGACATTCCAAGCCGAAGACGACGCGTA CCTGCTCGACCAGGCCGAAGAGGCTGGCATCGAGCTTCCATACAGTTGTCGTAGTGGGTCCTGCTCTACCTGCGCTGGCAAGGTTGAGCAAGGTACTCTC GACCAGTCAGACCAGACCTTCCTTGATGACGAGGCGATGGGCAAAGGCTATGCGTTGCTGTGTGTGTCTTACCCACAAAGCGACTTGGTGATTGTC…
Cz05g01060.t1	Cz05g01060.t1	0.43	0.44	0.87	25.9	55.4	48.34	gi|159464763|ref|XP_001690611.1|//hypothetical protein CHLREDRAFT_188467 [Chlamydomonas reinhardtii]	NA	NA	NA	NA	Peroxidase Catalysis of the reaction: donor + hydrogen peroxide = oxidized donor + 2 H2O.	NA	ATGCCTCAGTACCGTCTGTATACTCTGTTGGTAATTGCACTAGCGTGTATAGCTCAGTCCCACGTTCACGCCGCAGTGAAGCCCATTAAACCAGCACGAG CAAAGGGCGGAGATCGTCTGGGCGCGCTGAAGCGGCCCAAGCTATTGCCGTCCATGACATTCGATGATGCTTGGGGACCCAAACTTATGTCTACCCCTGA CGGAGACACGTATGATCCGTCAAAAGTGGACTGGGTCAGCGTTATTGAGGCTGTTAGAGTCATTTGCAAATATGAGATGCGTATTTGCAACTGGTGCACA AGGGCAGCCTTCCATGACGCTGGTTCCAATACTGTTATACAAGCCGTAGGAGCCAAAAGAAGGAAGGGCGCCGCCATCGTTTCCGATGGCGGTGCA…
Cz15g21190.t1	Cz15g21190.t1	11.96	15.35	17.11	1050.08	1122.52	1205.71	gi|573948231|ref|XP_006656422.1|//PREDICTED: peroxidase 16-like [Oryza brachyantha]	NA	NA	NA	K00430//peroxidase [EC:1.11.1.7]	baicalein degradation (hydrogen peroxide detoxification) Peroxidase	NA	ATGTACAATGCTGGCACATACTCACCACGTGGAGCGATCAATCCCAACTTCTACACTGCGAAAGAGACCAGTTGTATCTACAGCTACTTCAACAAGTACT TTGCTGGGCTGGCTGTGGGCAACTATGCTCCCCTCGCTCGCTTGGCTTTCCATGATGCCATAGCTGGTGCTCCTAATGGATCACTTCAGAAGTTCTTGGT GGAGCGTGCCAACCAGCCCACCCTGAGCGGCTACAACATCACCAATGCACTCAGAACAGGGGTCATGGGCAACTGCAGCATCCCCATGTCATATGCAGAT ACCCTGGTGCTTGCAAGTGCTGCTGCCACCACAGCCACTGGTGGACCTTCCATTGAATCGTTCAACCTGACCTTGGGGCGCACAGATGCAACTGTC…
Cz04g07210.t1	Cz04g07210.t1	0.24	0.5	0.2	14.15	15.68	25.08	gi|545357032|ref|XP_005644191.1|//hypothetical protein COCSUDRAFT_44499 [Coccomyxa subellipsoidea C-169]	NA	GO:0016811//hydrolase activity, acting on carbon-nitrogen (but not peptide) bonds, in linear amides	NA	K01455//formamidase [EC:3.5.1.49]	3.5.1.49 - Formamidase / Formamide amidohydrolase	NA	ATGAGCACCCGGAGTTGTGGTTTCTGTTTCGTCCTGTGCTTGGCAGGGTTGCTGGTGGTAGTCACCCAAGCTATCACTCAACCAGTCCCTCCCAAGTGTG CTGCCAAGACAAATGGCGCTACAGTGTTGGAGCGGGTGCCAAGCTTGTATCTGCCTGCTAACATCTCTACAGTGCACTGGGGCTATTACTTCCAGGACCT GAGGCCCCAAATGGTGCTGAAATCAGGAGACACCGTCACCGTGGAGATGCTGACTCACCATGCGGGTGATGATTATGACAAGATGATTAAGGGTGACAAA GCCATGGAAGCGATCTATGAATGGGGTGCTAAGATGGGCATTGACGCCAGAGGTGCAACTGGCCAAGGTGACGGTGTTCACATACTGACTGGTCCG…
Cz14g01080.t1	Cz14g01080.t1	3.05	3.7	4.64	232.24	239.77	209.1	gi|62199619|gb|AAX76906.1|//chloroplast Tidi [Dunaliella salina]	GO:0016020//membrane;GO:0044434//chloroplast part;GO:0009579//thylakoid	NA	GO:0044237//cellular metabolic process	K08909//light-harvesting complex I chlorophyll a/b binding protein 3	CHLOROPHYLL A/B BINDING PROTEIN PSI TYPE III CHLOROPHYLL A/B-BINDING PROTEIN	LHC11	ATGACTGCAAAAGTCATCGCCTCCAGGCACCCTTACAGCGGGTTGCAAAGAAAACTGGTCAGAGTTCAGGCACGTTTGTTTCATATCACCAGGTTGCACT CACATAGCGACAACGTCGCTACTGCTGAAGTTGCGACAGCACCAGCAAAGGGCACTGTCCCCAGCAGTACAATCACTGATGACCCCACAGTTTACCAGGT CTCAAATGAAAGCAGCACTACAACACCAATGGCCTCATCACCCGTAGTGCCATCATCAAGACAGGGTGGCAGCAGCAGGCGCACACTACAAGAACGTGCC GGTAGGAAACTGTTCTATGCCACACCAAGGACGCTCAAATACTTGGATGGGAGTTTGCCAGGAGATTATGGCTGGGACCCCCTGGGGCTTGCGGAT…
Cz08g10070.t1	Cz08g10070.t1	0.96	0.6	0.67	27.12	39.19	55.78	gi|551535539|ref|XP_005756565.1|//hypothetical protein EMIHUDRAFT_221598 [Emiliania huxleyi CCMP1516]	NA	NA	NA	K14319//Ran GTPase-activating protein 1	No functional annotation	NA	ATGGCAAACTGTGTGAGGATCTTATGCCGAACTCCGGCTGCTGCTTCGGCACGTCCACACAACACTCAGCATCACTCACGTCCCAGCACCCACCTCTCAG CTGTTGCCAGCATCGCAGCCAGCCCCGCAGTTGCCATCACAAACAAGCAGAAGCACCAGGAGCCCTCTGTGCTGTCCTCCCACTCAGACATTGAGCATCA GGCATTCTTCCCTGCATCCTCCTATTCCTCCATATCACCCACCAGCAGCAGTGATGAGGACCACCTTGGAACCATCTGCTACCGTCAGAAGTCATGCTCT GTGAAGCAACCCAATGGGGCTTCCTACAGGTTCAAGGTGTGTGAGACTTGGCAGGATGGTCAGCTGGTTGCTCTTGACGTTGAGAAGGTGCAGTCG…
Cz03g33220.t1	Cz03g33220.t1	5.06	4.48	4.98	209.13	275.68	357	gi|926781396|ref|XP_013899172.1|//omega-6 fatty acid desaturase (delta-12desaturase) [Monoraphidium neglectum]	GO:0016021//integral component of membrane	GO:0016717//oxidoreductase activity, acting on paired donors, with oxidation of a pair of donors resulting in the reduction of molecular oxygen to two molecules of water	GO:0055114//oxidation-reduction process;GO:0006629//lipid metabolic process	K10256//omega-6 fatty acid desaturase / acyl-lipid omega-6 desaturase (Delta-12 desaturase) [EC:1.14.19.6 1.14.19.22]	Fatty Acid Desaturase, omega-6	FAD2A	ATGAGGCAAGTGTTTGTACCTTTCAAAGACGAGGCAGAGCTGCCCTTCCACAAGTGGACCTGGTACCGGGCCCTGTTTCTTACAATTCAGCAGCTGTTCG GCTGGCATCTGTACTTGTTCTTCAATGTTAGTGGCCGGCCATACAGCAGGTTTGCCAACCACTTTGACCCTTACTCCCCTATCTTTTCAAAGAGGGAACG CATGGAGGTCCTAATCAGCGATGCATCCATCCTTGCTGTGGGCTTTGGTCTATATCAGGCGGCCTTAGCCTTTGGTTGGCCATGGTTAGTCAAGCACTAC ATCATGCCATATGTATGTGTCAACTTCTGGTTAGTCATGATCACCTACCTCCAGCACACACACCCTAACCTGCCACACTATCAAGAAAAAGAATGG…
Cz12g09220.t1	Cz12g09220.t1	20.98	23.51	29.71	1208.68	1430.14	1445.4	gi|926780126|ref|XP_013898537.1|//alcohol dehydrogenase, putative [Monoraphidium neglectum]	NA	GO:0016616//oxidoreductase activity, acting on the CH-OH group of donors, NAD or NADP as acceptor;GO:0046872//metal ion binding	NA	K00083//cinnamyl-alcohol dehydrogenase [EC:1.1.1.195]	1.1.1.183 - Geraniol dehydrogenase (NADP(+))	NA	ATGCCTGCAATTCGCGTAAAGTCCGCTGCAAAGGAGGCTGTGCGGGCTCATCCCAGAGAATTTGCCTTGCTCACCCAGCTTGGATCTGCGGACGGGGCTA TCGACCAGCAGGTGCTTGAAAAGGCCGCACCAGCTTATGGTGATGCAACTTCCGTTAACAACCTAATAAGCGAAGCGACCTCAGGTCCTGTGGATTTTGA GAAGTTTGCAGCAGCCTTCAAGCGTCCCAGTCAGTCTTCTGGAGTTGAGGGTGAGGGCAATGCCCTTGGATGGGCTGCACGTGACAAGAGTGCTGTGTTG GCACCTTTAAAGTTCCCACGGCGAGAGTTGGGTGATCATGATGTGTTCATCAAGATCACACATGCTGGCATGTGCCACAGCGACCTGCACACCATC…
Cz13g01160.t1	Cz13g01160.t1	12.44	15.89	16.77	607.42	888.65	958.34	gi|545354675|ref|XP_005643171.1|//hypothetical protein COCSUDRAFT_49151 [Coccomyxa subellipsoidea C-169]	NA	NA	NA	NA	FAMILY NOT NAMED SUBFAMILY NOT NAMED	NA	ATGGCACCCCCCACCTCTGATGCTACTGCTGCTGATGTGGAATTGGAGAGGAAGTGCATCCAGGCGGCTCTTGACCTGCAGGAGCATGGCTGGGCCGTGG TGGAAGGTGTACTGCCACAGTCTGTGTGTGATGAATACATCAGCAGCCTGTGGGATTTCCTGGAGGGTCTAGGCACAGGGGTAAACCGTCATGACCCCTC CACATGGGGTCCTGAACATTTCCCCCCAACCTATCGTGGCATCCTCAACACCCTGGAGGTGGGGCACCATGCCTTTGTGTGGCGCATCCGCAAGCACCCC AGACTAGTCAAGGTGTTTGAGCGCTTGTGGGGTACCAATGAGCTGCTGACCTCCTTTGATGCCATCAACCTGCTGGGACCTCACAATGAGGCCCCC…
Cz04g12240.t1	Cz04g12240.t1	1.83	2.48	2.56	173.87	87.67	77.18		NA	NA	NA	NA	No functional annotation	NA	ATGTATATGTCCCTGTCGGGTACACTGGCTGCCAAGTTTTGTAATGCCCAGGTTGCGGACACAACACCCAGGACAGCGAGCAGGCCGGCTATCATATCTG GTATTAGCATATCTTATATGGCACTAGCAATACATGCAGGCAGGGGTGCATCTGGGCTACAACTCAGAGACAAGCATATCTGCGTTACAGTGAAAGCCAC CAGGCCAAACAAACTGATACGTAGGCTAAAAACACTGCAGTCAGCATGCGGCTTCAGCACTGCTGTAAAGTGA
Cz12g01050.t1	Cz12g01050.t1	6.44	7.47	6.44	126.3	357.63	589.1	gi|926766306|ref|XP_013892205.1|//Uroporphyrinogen decarboxylase [Monoraphidium neglectum]	NA	NA	NA	NA	No functional annotation	UROD2	ATGGCAGCAAGCACTGCTGTGCACAGCGCCCGCTTCCAATTCAATGAAATGGAAAGCCCCTTTGATTTTGCGATGGAGCCAGTCTGTCAGGATGAGTGGG TGGACGATTGGCTTGCCAATTTGGACGTAGACCCACAAGTGGCTGCGGCACCTGCAGCTTACGACGCAGGTGTCGGCGGCACAGTTGGTGCCAACGTGCC GGATGTCCTTTGGCACTCCACTCAAACACCACACAGTATGACCAGCCAATGTCTCCACTCACCCTTCAAGCAACCCCAACTCAACGGCCTGCAGTTTGCC AGTGGTCCATCAGTCACCACGGGCGTGTCACAAACGCAAGCCGCAGCGTCGTCCAGTACGTTCTTACCTCCTGTGCAGCACTCCTTTGTTTCAGTG…
Cz09g10220.t1	Cz09g10220.t1	34.93	30.2	37.44	1474.09	1436.45	1350.36		NA	NA	NA	NA	No functional annotation	NA	ATGCGTTGTGGCGCAGGTCAGAAGGCCATGTTCAACACCATCAGAAAGCAGTTCCGCTCAAGCGACAACATGGTCCATACTTCCACCACCCTGGCACGCA CTGCTGACAGTTTCGTCCTGCATGCCAGAACCTTGTCCAAAAAGTCAAGTGGTTCAGCAGGCAGTGCTCGTTCTATCCCTGCCCCGGCGCAGCCGCAGGC AGAAACATGCAGTTACCACTGCCCTGGCAGCCGATGTGTTGCCACAGACAGTTCCAACCATGACCAGCCGTTGCAGCGTCAGCCAACGCCACTGCCTTGT GACCTTGCAACTTTCCTGGCAGCAACTGGAGGTAACAACTGTAAACCTGCCCGCCTGAATTCTGCACATAGACAAGTATCCTTTGGTGACAGTGTT…
Cz13g09230.t1	Cz13g09230.t1	0.76	80.31	39.65	92.5	56.64	45.6	gi|985470854|ref|XP_015381093.1|//PREDICTED: uncharacterized protein LOC107174589 [Citrus sinensis]	NA	NA	NA	NA	No functional annotation	NA	ATGGAACCACCACAGATCATTGGTCCTGCACAAGCTCCAGCACAGGATAATGTCCAACACCCAGATCATGGCGACATCAGACCCCCAAAGCCTGACACGT TTGATGGCAAAGGCAATGTTGACTTGTGGACATTCACCATACAAGCCTACTTGGTGGCCACAAACATCACCAATGAGCAACAGAAGATCAACTTCATTGT GGCCCTATTCCGTGGCTCCATCGTCCATTGGTACCGATCATTGATGCTAAGGAACAATGGACAACAACCCTATGCCACATCAACTGATCTCATCAATGCC CTTCGGGCCAACTGCCTCCCCATTGACCCCGTGCGACGTGCAAGAGATAGGCTTGCTCAGCTAATTCAAACTGGCGGCACCGCAGCTTACATCAAT…
Cz15g02050.t1	Cz15g02050.t1	17.84	22.06	22.39	757.83	617.47	625.42	gi|545366285|ref|XP_005648050.1|//S-adenosyl-L-methionine-dependent methyltransferase [Coccomyxa subellipsoidea C-169]	NA	GO:0016740//transferase activity	GO:0008152//metabolic process	K08869//aarF domain-containing kinase	2.1.1.145 - Trans-aconitate 3-methyltransferase	NA	ATGCCGAACTACGCTAGTCTTTTCACAGATGGAGCTCAAAAGTATAGTCAGTACAGACCAGCATACCCAGACGATGTTTACACTGCTATCATGAAGTTTG GAGACTTGACTGCTGACAAAAGGAATACTGTGATAGACATAGCAACGGGGACGGGCCAGGCTGCTGTTGCGCTGGCTTCATACTTTCAGCACGTCATAGC AATGGACGGAAATGAAGTGCAAATCAAACTTGCTAAACAAGCGCCAGGAGTTGAGTACAGAGTTGCTGATGCTCACGCCACAGGCCTGCCCAGCAACTGT GCAGACCTGGTCACAGTAGCACAAGCACTGCACTGGTTTGACCTCCCGAGCTTTTATCCCGAAGTTCGTCGCATCTTAAAACCGCATGGCGTCTTT…
Cz18g12040.t1	Cz18g12040.t1	0.65	0.6	0.37	4.8	19.02	19.7	gi|926788345|ref|XP_013902646.1|//hypothetical protein MNEG_4327 [Monoraphidium neglectum]	NA	NA	NA	NA	PTHR12406:SF7 - BRUMMER, ISOFORM B-RELATED	NA	ATGGCCAACGAGCGACGAGCGGCCGTGGACTTCGCCAGCATCAAGGACCAATGCAACCCACTTTGCAAAGAAGCAGCCGATCCTCCATTATCAATCGACG CCCTTGCACGAGTGGGTGCGCCACCTGCTGCCGCGCTCAACCCGCTCACCACCGCTGTGCGTCAAAACAGCCTGGGCGTGGGATTCAGTGGCTCGGGATT CCTCATCTTCTACTTTATTGGGGTGTCAAAGGTGCTCGAACAGCTGGGGGTAATCAAAAGAGGGGTGACTAAGTTTGCTGGGTCATCAGGGGGTGCCATT ATCACATCAGCCAGTTGCTCTGGCAGTGTTACGTATGATGATCTGCAGCGCTATGCAATGAACCTCGCCAGGACATGTCGTGCCAATGGCAACTGC…
Cz13g05140.t1	Cz13g05140.t1	38.44	34.28	39.61	588.2	1127.53	1305.85	gi|159476426|ref|XP_001696312.1|//aldose-1-epimerase [Chlamydomonas reinhardtii]	NA	NA	NA	K01785//aldose 1-epimerase [EC:5.1.3.3]	5.1.3.3 - Aldose 1-epimerase / Mutarotase	NA	ATGGATAGGTCAAGAGCCTTCGGGGTGGCTCTATGCGGACTCCTCCTTGCTGCAGCAGCACTCAGTGATGTGGCTGCACAGGATGTTAAGGACGCGACAG GACTAACAATAGATCTGCCTCCCATTGAGCTGAGTAACAACAAGGGCATGAAAGTGACAATCCTGCCCTTTGGAGCCATCATTCAGCGCATGATTGTGCC GGACAAAAATGGCAATCCTGTTGACGTTGCATTAGGCATGAACAAAGCAAGCGAGTATCTGGCATTAAACCCCAATCCTTACCTGGGCGCTGTCATTGGT CGTGTCGCCAACCGCATCGTGGGCTCCAACTTCACTTTGGACGGCAAGACATATCAGACCTCTGTCAATGACATGATCCCAGTACCTGGTACCAAC…
Cz06g24110.t1	Cz06g24110.t1	85.41	82.61	106.48	1847.43	2476.58	2845.97		NA	NA	NA	NA	No functional annotation	NA	ATGGTATATAGGCGGGCATTGCGCTACCATCGCAACAGACTAACCGCAGCAATTCCCTTGGTTGGCGCAAGAGCCCACCGCGCACATCTATCTCCAGTAC GTTCACGAACCGCAGTCCATCAAGCATCAAAAAAGGCAGAAGGACACCCAGGCATTGGTTCATCGAGCCCTGATCAATCAGTAAGAAGCAGGTACAGCAT CCCGCATCTGTCAACCGTGGGACCCTTGCCCACCTCACGAGGCAAGCAGTATAACAGGATGACTTTCGCCTTCAAGTCGGCTGTAGCCTTGATGTTGCTG GCAATGATGATGACAGGAGCTTTGGCTGGCTCAGATGCCAGGCCTCGCAGAGACAGGCAGGGCGCAGCCAACCAGGCTTCCATCTCAGATACAGCA…
Cz19g06150.t1	Cz19g06150.t1	55.1	48.24	61.43	1465.06	1365.64	1324.75	gi|545366340|ref|XP_005648072.1|//S-adenosyl-L-methionine-dependent methyltransferase [Coccomyxa subellipsoidea C-169]	NA	NA	NA	NA	2.1.1.56 - mRNA (guanine-N(7)-)-methyltransferase / Messenger RNA guanine 7-methyltransferase	NA	ATGCAAAGAGCCATTTGCCAACTACAGCAACGGAGCTTGTGCCGTCCCAGTTACAAGCAGTGCGTGAGAATGCCAGCCATCGGTGCCATCAGTGCTGATG TGGTTGGCGGAGTGTCTCAAGACGTAGAGTCTGTGCAGCTATTCAAAGCACAATGGAATGTGTACCAGAAGATGCTGGATCATGACTATCTGCATCACAG CGCTCTGTACGGCACATTAAAGCAGTACTTGGAGCAGCGTATGCAGGGTCCCTTCTCCATGCTGGACCTTGGCTGTGGTGACTCAGCATACATCAGCAGG ACCCTTGCAGCCTCACCTAGTCTGAAGCCACTGCTACAGTCCTACACAGGGGTGGACTTGTCTAGTCTGGCTATGCAGATATCCCAGCAGAACATG…
Cz03g40220.t1	Cz03g40220.t1	3.96	4.62	4.77	109.84	81.96	102.86		NA	NA	NA	NA	6.3.2.19 - Transferred entry: 2.3.2.23, 2.3.2.27 and 6.2.1.45	NA	ATGACCTACCCTGTGCGGCGTCAGTTGTCCATCACCCTGGGGTTTATGTCAGGCAGTAGCCGTGGTCGCATACCTGAGGAGGAGGACCACGACATAGTAC TAGCTAATTGCAGTAGCAAGTCTTCACAGAAATCAACAGCAGCAGGTGGGTCAGGCAAAGCACAGTGGCAACCGTTACTAACCGAAGTTTCTGGTGCAGC TAATGGCTCGCCATTGTCAGGCACACCATGTGCAGGGGGAATAGCATTTGAGCCAGAAGGTAGTGTGAGTCCATTGAGTGGCATTGTCAGCAATGCAGTA GCAGAGTGCTACAGCAAGCACCCAGAGATCATACTGCCACCAGAGTCTCCCTTTGCCACGTATTCTGCTGTGTACCAGTCACCTTCTTCATCTGGA…
Cz12g27130.t1	Cz12g27130.t1	0.51	0.72	0.21	6.75	6.95	8.64	gi|302852052|ref|XP_002957548.1|//hypothetical protein VOLCADRAFT_107717 [Volvox carteri f. nagariensis]	NA	NA	NA	NA	Early Light-Induced Protein Homolog	ELIP6	ATGTTCGCGGGCAACATGCAGGCCACACGATTCACCAGCGCTGTCGGCGTTGCAGGCAAGCAATGCCGCACTTCAAGCAGACACATTTGCAGAGCCAATA CAGCAACCATCGCCAAACTGGACTTAAGGAAATGGTTGGCCTTGAATGTGACCAGAGCTAACTTAATCGAGTCCCAAGGCGGCAGGACCACCAGAAACAT CGATGGGGTGGTGTACGAGATAACCTACAACCCCAGCGAGGACAGGATCACTGTAGCGGACATGCAGAGAGGCTTATCATATCCTGTAGCTGTTGGAGAA GATCTTCGAATCAGGATAAACCCAGAAGCTCCTGAGCCCATCGCCGTCTCCGGGTTTGCATTTGAGCCCCTGCAGCAAGTCCTTAAGGGTGACAGC…
Cz05g27160.t1	Cz05g27160.t1	3.01	2.57	2.9	48.06	60.63	68.07	gi|970065868|ref|XP_015059899.1|//PREDICTED: mitogen-activated protein kinase kinase kinase YODA-like [Solanum pennellii]	NA	NA	NA	K20606//mitogen-activated protein kinase kinase kinase ANP1 [EC:2.7.11.25];K04421//mitogen-activated protein kinase kinase kinase 3 [EC:2.7.11.25];K20716//mitogen-activated protein kinase kinase kinase 17/18	2.7.11.25 - Mitogen-activated protein kinase kinase kinase / MLTK	NA	ATGGCCGCACACTGTGGAAGCAGCTTGCCTGCCTGTCGTTGCCCCGATGTCAGGTCAACTCCCATTTATAGCAGCCGTTATACTAGGCATAAGGTGCGGG CGAGCGTTGGGTCACAGGCATGTACAGGCATTACTCAAAGCAGCCATACATGGAGTGCCCAGCACTGCAACAGGCAGCCCTTCAAATTGCAGGCTGTATC CACAGTCACTGATGCAAGAGAGCTACTAGAAATTGAACCACCACACCACACACCAGGGCGAGACGTTGAGAGTCTTGAATCACTGCTGCAATTGGAAGTC AATAGCACCAGCGTCACGAGCAGCATCTGTGCAGCAACCACATGTGCACCAGACGCCTCACAACAGGACGGCAGGGCAGCAATTTTGGTCCCAGTG…
Cz05g02120.t1	Cz05g02120.t1	5.1	6.57	4.33	71.79	119.59	130.81	gi|168002688|ref|XP_001754045.1|//ATP-binding cassette transporter, subfamily G, member 15, group PDR protein PpABCG15 [Physcomitrella patens]	GO:0016021//integral component of membrane;GO:0005886//plasma membrane	GO:0042626//ATPase activity, coupled to transmembrane movement of substances;GO:0016740//transferase activity	NA	K05681//ATP-binding cassette, subfamily G (WHITE), member 2	PTHR19241:SF169 - ABC TRANSPORTER G FAMILY MEMBER 31 Links	NA	ATGTGGACACAGTTCAAGATGTTGATGTACCGCTGCTTTGTGTCGTACTGGCGCAATCCGCAGTACAACGCAGTCAAGTTTGTGTTCTGTACCGTGCTGG GCGTGCTGTTGGGTACTATCTACCTCAACCTTGGACAAGAGAGGGGCACCTCTAACGATGTGTTCAATGTGATGGGCGCTCTGTTCATCTGTATCACCTT CCTGGGCACCAGCAATGCCTCTGGTGTGCAGCCTGTGGTGTCATTGGAACGCCCAGTGTTCTACAGAGAGCGTGCAGCAGGCATGTATGCTGTTGGTCCC TTTGCCCTGTCACAGGGTCTGGTGGAACTGCCATACATCTTAGTGCAGAGCATACTCTATGGTGTCGTCACATACTTCCTCATTCGGTTTGAGTTC…
Cz07g14070.t1	Cz07g14070.t1	6.51	4.45	6.13	117.36	114.79	110.87	gi|926781058|ref|XP_013899003.1|//Putative S-adenosyl-L-methionine-dependent methyltransferase [Monoraphidium neglectum]	NA	NA	NA	K02885//large subunit ribosomal protein L19e;K12589//exosome complex component RRP42	PTHR13600 - LEUCINE CARBOXYL METHYLTRANSFERASE	NA	ATGGCTGACCGCCTTGTTGACCCTGGCACTGGTCAACCATACTACCAGGATGCATATGGTCAACAGATCCTTGACAAGTGCCTGCCTCAGGGGACAGCTC CGTCTGGGTTGAGAGATGTTGCGAGCCATGTGCTCGTAATGGCAGCAGTACGAACTGCTGAACTGGACAGGCAGATATCACTTGCAATGAACAACCCTAA GCCCCATGAAGACCACACCATCAAGCAGGTTGTAATACTCGCTGCCGGCTTGGACACACGAGCCTGGCGCTTATCATGGGCACATGCTGTAACCGTGTAC GAATTAGATACACCGGCTATGTTGTCCTTCAAGGCTCAAATGCTGGCTGACCATTGCAGCATGCCAGACGGGATCAAGAGGGTGCCACTGGCAGTA…
Cz07g11010.t1	Cz07g11010.t1	9.77	7.46	9.2	171.55	147.5	158.5	gi|926765556|ref|XP_013891830.1|//zinc-metallopeptidase-like protein [Monoraphidium neglectum]	NA	NA	NA	K13539//leishmanolysin-like peptidase [EC:3.4.24.-]	No functional annotation	NA	ATGCGTTCCAAACAGTCGCGCTGCTTTGACACCACCGAGCGCATGTGTGGCACGTCAGCAACAGGTCGTGCTAGGTGCATGACATTGGATGTCGGCTGCT TTGAGTCATCCTGTAGTAAGGATGGCAAGTTGAGTGTGTTGATCAAATTTGGGGCTGACACGATTCCACCTGTGCCCTGTCCAACAGGGGCTGTGGTGAA CCTTGCTACTGCTCTGCCCAAGTACTTCAGCTCAGGGAAGCTGACGTGCCCAGACAATGCTGTCATGTGTCCTTCATTGTCTTGTGGCACCTGTGTTCAT GGGCGTTGCTGGAAAGGCAAGTGCCAGTGCCTGCTGGATTATGTGGGCCCAATCTGCAACCAAAGTGTGATCCCCGCTGTCCAAAACTGA
Cz01g35130.t1	Cz01g35130.t1	90.81	96.33	116.08	2017.73	1710.63	1574.93	gi|21903453|sp|P26956.2|PLAS_ACUOB//RecName: Full=Plastocyanin, chloroplastic; Flags: Precursor	GO:0009535//chloroplast thylakoid membrane	GO:0009055//electron carrier activity;GO:0005507//copper ion binding	GO:0055114//oxidation-reduction process	K02638//plastocyanin	Plastocyanin	PETE	ATGGCAGTCTCACTTCGCTCCTCCGCAGCCGTCCGCGCCACAACCCGTGTGCAGGCCCGTCCTGCTGCACGCACTGTCAAGGCCACAGCCAGCCTTCAAA AGTTTGCCCAGGCAGCTGGTGTCGCAGTGAGCTCCCTTGCTCTGGCCTTTGCTGCCAGCGCTGATGTCAATGTAAAGTTGGGTGCTGATAGCGGTGCTCT TGTTTTCGAACCCTCAACTGTCACCGTCAAAGCTGGCGACTCTGTGACCTGGACCAACAACGCTGGCTTCCCCCATAACATTGTGTTCGATGAGGACGAA TCACCTGTGAGTTCTCTCTGGTGTAACTGCTTCAATCGTTTTATATGCATGCAGGATTGGTTGACTGGTCAGATCTGA
Cz06g05180.t1	Cz06g05180.t1	17.14	16.74	16.28	216.51	306.38	340.05	gi|926777574|ref|XP_013897261.1|//hypothetical protein MNEG_9721 [Monoraphidium neglectum]	NA	NA	NA	NA	No functional annotation	NA	ATGCAAGTCTTCACAGGAGGTGATTGCATTGACCTTATTCAGCATGGCCCGCAAATGGGTTTCCTTCTTCTCACTGCTTCTTGCAAGTCTGGTCTCAACT TGCTGCTGGCGCTGGACCCAAGCCGCTACACCCTGCGCTACAGGGTCTGCCCAATCAACTTGGTAAACACAAATAATGATGCCAAGTGCCTGGGCACAGA GATTGGGGTGCTGTGGAGTGTGATCACCATCAACACCACAGCAGACTGCAATTGGACATTTGCAGGGGTCCCAGATGCTGTCTACACCTACCCCACCACC TCTGCCAAAATCAATTACCCCACCAGGGATGGCAAGCAGACGTCATTCACGAATTACTTGTTTACAAATAACTACTATCCAAAAAGCAATGGCATC…
Cz11g13060.t1	Cz11g13060.t1	2.4	2.11	2.33	20.71	40.45	53.83	gi|926767640|ref|XP_013892872.1|//3-ketoacyl-CoA synthase 19, partial [Monoraphidium neglectum]	GO:0016020//membrane	GO:0016746//transferase activity, transferring acyl groups	GO:0008152//metabolic process	K15397//3-ketoacyl-CoA synthase [EC:2.3.1.199]	Long-Chain Beta-Ketoacyl Synthase	LCKAS7	ATGGAGGGCGCCATGGGCTTACTGATAAAGCAAGCTCCCATGGCGATCATTGGGGCGTCCATAGCAACAGCATTAGGCAGGCTGGACTTTGCAACCCGCA ATGTCGACTATATTGGAGTCATGTCTGCGCTGTTCTCTGCTGAAAGCACCTTTGTCGTTGCGGCGTGCGTGGCTGCGATGTTCTGTGTGTGCGTTTGGTG GTGTGCCACCCGACACATAAGCTGCAAAGCAGCAGTGTACCTGCTGGACTTCTCTGTACACCGTCATATGGACAGCTGGTGCTTTCCCCGGGCAGCTATT CGGCAGGTGGCAGAGTACAGCAAGAAGTTTGACAGTCCTGAGGACATTGATTTCATGGAGAAGATGGTCAACAGGACTGGCCTTGGTGATGAGACA…
Cz02g03140.t1	Cz02g03140.t1	6.3	5.84	8.43	128.22	113.71	92.15		NA	NA	NA	NA	No functional annotation	NA	ATGCCACTAGCAAGAAATGCAGGCAGGGATGTGGCTGTGCTACAACTCACAAACAAGAACTGCACAGGAAAGAAGTCGTCACTCATCTGTAAGTATTTTG CATCAAGGCACAAAATGGATGCACCAGGAACTGTGGAACACTGGCTGCTCTTCGCAGGGTGTGCCAACGCCAATGGCTGGATCAACATCTACACTGTTGG TCAGACCTCCTTCTCCTACTTGTCGACCTTCCTGGAGCAAGAGATCAACAACTTTTGCGCGGGATACGATGGCATCCAGCAGACTGCAGTGTCTGTCACC CAGGCTTACGCATTCGCTGTTGCCAGGGTGTTTGGTAACTGGGTTCAGTACGCCTGCCTAGCTCCTGCCAACTCTTGCTGCGCTGATCGGTCTGCT…
Cz11g25140.t1	Cz11g25140.t1	10.21	9.47	9.48	171.06	156.42	161.8	gi|545354675|ref|XP_005643171.1|//hypothetical protein COCSUDRAFT_49151 [Coccomyxa subellipsoidea C-169]	NA	NA	NA	NA	PF05721 - Phytanoyl-CoA dioxygenase (PhyH) (PhyH)	NA	ATGTCAAACAGGCTATTGTCTGGCTCCGCGTGCAAGGGTCAAGCGCACCTGCGGACTACCGAGGTACGGAAGCTGGTTTTACAGCCTCCAATTGGAGCGA GAACGGTCCCCTGCCGTATTCGGACTTGTAATGTTGCCACAATTGAGTTGGATGGACTCAGGACGAGCACTACACGCTCAGGCAGCCTCTTCCCTCAATC TAAACTTTCGGTAGCAACCAAGGCTGCCACTTTGGAGTCCCCCCAAGCGACGTCGAACGACATCGACTCCGAACTCCTCGCAAACATTCGCAAAGCTGCC TTGCACCTACGTGAGCATGGCTGGGCCGTGGTGGAGGGGGTGCTTCCCCCTGACCGCTGCGAGTCAGCCATTTCCGCTGCCTGGGACTGGTTGGAG…
Cz15g21210.t1	Cz15g21210.t1	4.09	6.07	7.48	95.28	86.29	87.78		NA	NA	NA	NA	Peroxidase / Lactoperoxidase	NA	ATGGCCTTCTGCTGCACACAGATCTGTGCCTCCGTCCTGTACAGAGACGCAAATGGTGTCCTGACATACAATGCCAGTGTGCCTACCAATGATCAACCCA AAGTGTACTTGGATGACACACCAGACACCTGGGACAACAACTACTATCAAAACCTGCTGATGTACAAAGGGGTACTGCTAAGTGACGAGTCCATGTTTGC AGACAGGCATGGGTTGCTTATTCATGTCAGCGTGTCGCACACAGACTGCAGCAACTCTATGCATGAGAGACTGCGCCACTGCACTGCAGTGCTCCTTGAG GTAGTGCCACATGCAACAGGCGCCGCTTGCGTTCACTGCCAAATGCTGACATGCAACCTGACTACACCTTGTCATGCTTTGCAGGCAGCTGCAGGC…
Cz06g32200.t1	Cz06g32200.t1	1.87	1.92	2.76	55.67	20.54	18.81		NA	NA	NA	NA	No functional annotation	NA	ATGAATGAGCCAGCGTTTACGATGATAATACAGAACAGCAGCAGCAACAGGAGGCAGGTTCTGCAAGGCAGGCTGCAGCCAGCTTACACTCCTGTAGGTG CAGGCAGGGTAAGGGACCATCAGCAAGCTGAGAACTTGGCCAGTCCCACCCCACTCTTACCCCTACACATACAAAAGTCACCACACAATGTGCCACAGCC ACTGGAACATCAGCAGCCGCAGCAACAGCAGCATTCGTTGCAGCCTTTGGTGCAACAAAGACTAATGGAGCTGCAAAATGGGCAACAGCAGTCAGAGCAG CAGCTGCAGCACCCTGATGAGGTTTGGCTGCAGCTGCAACAACAACTGATTGATCACCAGGTGATGGGCACCAAAGCAAGGCAGGTCATGTATGAG…
Cz07g11080.t1	Cz07g11080.t1	77.52	79.64	88.03	1441.62	1178.77	1204.02	gi|926791315|ref|XP_013904131.1|//carboxymethylene butenolidase [Monoraphidium neglectum]	NA	NA	NA	NA	PF07366 - SnoaL-like polyketide cyclase (SnoaL)	NA	ATGGCAAGCATGCGTCTGCTGCCCAAGAGTAAGAGTATGCCAGCCATTCAACCCAAAATTGTGGAGTTCCCTAGGCCTCACCTGAAGGCCAAACACCAGA CCGTTATGGCACGTACGACTACTTGCGATGCAGCCACTCTTCAGGCGTTGTGGGAGGAGCATGTAGACACAGAGTTCACGACCAAGTCAGCCGATGCGGC TGTTGCTACAATGATACCCACTGCCTCGGTTAACCACGTTCCCGTGATGACAGGCGGACAAGGGACCGAGGGTCTCCGACACTTCTACGCCAATCATTTC ATTCCAAAGATGCCTGCAGATACCCACATGACCCCCACCCACCGCACCGTTGCACAAGATACCATTGTGGATGAGTTCACATTGAGCTGCACTCAT…
Cz11g03190.t1	Cz11g03190.t1	80.31	82.95	70.02	959.02	1138.69	1446.83	gi|926795261|ref|XP_013905957.1|//inner membrane protein [Monoraphidium neglectum]	GO:0016020//membrane	NA	NA	K07034//uncharacterized protein	PTHR30178 - INNER MEMBRANE PROTEIN YAAH	NA	ATGCTTCTTCCCAACGCAGTGATGCTGATGTTTGTGACAACCACATGGGCAGAAGCCGGTTTGTTGACTTCCGTGATGGCCGCTGCTTGCTTCTATGGCG GTTTCGGTCAGATGGTCGCTGGAGTTTTCGAGTTTATCAAAGGTAACACCTTTGCTGGTACTGCCTTCTTCTCCTACGGCGCCTTCTGGATGAGCTGGTT CTTGGGCAACTTCCTTGGCAGGACTGGTAACCTTGCATACTCAATCCCACACGATTTCCGTGTGGGTGAGACCCTTTACCTGTGCCTCTGGGGATTCTTC ACCTTTGGCTTCTTCATCCCAACCCTTCGCAAGAACGCCTGCTTGATGACCGTCTTCGGCAGTTTGACCATCACCTTCTTCCTGCTGGCGGGTGGC…
Cz12g08110.t1	Cz12g08110.t1	43.64	45	43.04	591.01	742.31	696.67	gi|302847363|ref|XP_002955216.1|//hypothetical protein VOLCADRAFT_83067 [Volvox carteri f. nagariensis]	GO:0016020//membrane;GO:0048046//apoplast;GO:0005739//mitochondrion;GO:0009570//chloroplast stroma	GO:0020037//heme binding;GO:0048307//ferredoxin-nitrite reductase activity;GO:0051536//iron-sulfur cluster binding	GO:0055114//oxidation-reduction process	K00366//ferredoxin-nitrite reductase [EC:1.7.7.1]	ferredoxin-nitrate reductase	NIR1	ATGAACGACATACTGTTTGGTAAAGGTCGGGGTAACCCCGAGTTCGCCAACCTTCCTCGCAAATTCAACATTTGCATCAGCAGCACCCGTGATGATTTCC CCCACACCCAAATCAACGACCTGGGTTTTGAGGCAGTCAAAGACCCCGCATCTGGGAAGATCCTGTTTAATGTGGTAGTGGGTGGCCTGTTCAGTACACG GCGTAACATGATGTCCATTCCATTGGAGGTGGCTGTGACTGAGGAACAGGTCATCCCATTCTCATTGGCCCTGCTGAGGGTGTTCAGGGACCACGGCCCA CGTCAGGATCGTCAAAAGACTCGTCTCATCTGGTGCATTGAGGAACTGGGCATGGACAAGTTCAAGCAGCTCATCAGTGAATACATGGGTGGTGTG…
Cz05g28140.t1	Cz05g28140.t1	23.87	28.12	29.17	601.34	277.6	295.01		NA	NA	NA	NA	No functional annotation	NA	ATGCTAAGCACTTTACAGCATAAGTCTGCCAGCGAACTATATTGTTATTGTAGATATATAGACATGGCAGTTGAACGGACGGAACAGGGCAGGCAAAATG CGGCTGCGTATGAGTTGACAAAGCAAGCAACAGAGGCAGGCAGCAACGAGAGATCACCACCCACACCCTACTGTGCACTATGCACATTGTCCGTGAGTGA AGCTCCCTTGAGAGTATATTATTGA
down-regulation
gene_id	transcript_id(s)	0 h-1 FPKM	0 h-2 FPKM	0 h-3 FPKM	SS-6 h-1 FPKM	SS-6 h-2 FPKM	SS-6 h-3 FPKM	Blast hits in NR	Cellular Component	Molecular Function	Biological Process	Kegg Orthology	Discription in published genome	Symbol	CDS sequence
Cz16g17150.t1	Cz16g17150.t1	27.68	27.81	34.51	0	0.13	0		NA	NA	NA	NA	No functional annotation	NA	ATGATGCGGTCGCGGCCTGGACCAAGTTCGCCAAGAACGCTTCCTGCGGGTGCCAAACCCACCTCGTCCTACTTTGGCAAAGACCTGGGCATTGCCAAGG ACCTGTATACTGGTAGTACCCCAAATACCCAGTTGGACATGGCAGGTCGCCTTGACTTCCCTACTGAGGCTGCATTGCGTGCCTTCTGGAAGAACCTGAA CACTGATCCTGATTTGAAGAAGGTTACGGAAACCGTTGACAAAATTTACAGCATACAGTTCATCTCCACCGATTGCACTGCGCCAGCCGCCGGTAGCTAT TATAGGCATACCTTTGTGTATTATGCCAAGGATACTCCTGCTTCTGCCGCTACTGTTGCAAAATACCTACGTGCCTGGTACACGTACATGGATACC…
Cz12g21040.t1	Cz12g21040.t1	12.48	9.38	8.41	0	0.07	0		NA	NA	NA	NA	No functional annotation	NA	ATGGGTGCTGCACAGCCCACCAGGACAACGCAGTTGAGGTCAGCAGTTGCGGACGCAGCAGTGCCAAAGTTCATGTGGGGATGGGTATACTCCACAACAA AGCCTGCAGCATGCTCCAGCCAACACTACTTCAAGCTGCCGTGTGTAGTCAGCGCTGCAGTATTACAGGCTTATGAGGCACTGATCAAGCCAGTCCACGT TGACACTGGTGTTGCAACCCACCCATCAGAGGGTCGAGCAGCAGATACCCATCACAATGCTGCTGGCCACAAGGTGGGCGTGTCCTTCCATAATGGCGTT GTAGATGATGGGGATGATGATGAGTGGATATCCAGCATCGATGTTGATGGACTTGTAGGGTCCAGAGGTGCTACAGCCCAGCCCAGCCATGTTCAG…
UNPLg00344.t1	UNPLg00344.t1	221.77	182.76	185.3	0.5	0.4	0.66		NA	NA	NA	NA	No functional annotation	NA	ATGCTAATGCAGGACAGTATGGCGCAGCAACCTCTGCTGTGTGTCTTAATGCTGGTGCTGGCCCTGGCTGTTGCAGTCAACGCCCAGCAGCACTGGCGCA ATCTGGAAGAAACTGCACCACGCAGCGCCGCAGCCACCGCACCAAAAGCGACTGGCAGTGTTGCGGCTGCCGTAGACAGGAAACCCAAACGTCCCAGGGA TGGCGAGTTCCCCACCTACCCTCCAGTAAAGGATGGCAAGAGCAAACTGAAGTTTGCTGAGGTCGACAGTGAACCCATCGTTTTACCAGGCAACAGCAGT GTCGTCTTATTTATCGGTTGCAGCAACTTCAGCTATGTCCCAGTCAGCTGCGGTGTTATCACAGATCTGAACGGACCCACATTACGCCCTGCTGCC…
Cz09g11150.t1	Cz09g11150.t1	37.85	39.51	33.53	0.16	0.18	0.04		NA	NA	NA	NA	No functional annotation	NA	ATGCGTATCTGCTGCCTGCATGACAACTCTGCCTTTGTTGTTGGTAGCAGCAAGGCTACCCTCCCCAAAGGCAACACAGACGGCATAGGAGCAGTGCAGA GCGACAAGCACGGCAGGGTAGTCGTGGTGGCGCTGGATCCATATGTCAAATGCTGCGTGATACGTTCAGGACTCCTTCAGGAGCAGCCGGTGCCCATCAA CCTGCCAACGGCCCTGTCACCTGGCAATCGTCCGCATTTGCACAACGCGGACGGGGACTGGAAGTATGTGGTAGAAGCGCCTCAGGAGGCGGGCGCAGAT AGGGTGTCAGGATGCTCTACCCCTGCTTGGTGCACATATCCCCACCCAGCCCCTCGTTCAATACACCATCGCCAGCCAGTTTATTCACAAGCATCC…
Cz04g33080.t1	Cz04g33080.t1	23.72	21.03	12.37	0.03	0.1	0.12	gi|159468622|ref|XP_001692473.1|//predicted protein [Chlamydomonas reinhardtii]	NA	NA	NA	NA	PF13871//PF13872 - C-terminal domain on Strawberry notch homologue (Helicase_C_4) // P-loop containing NTP hydrolase pore-1 (AAA_34)	NA	ATGTCGTATGACCCAAGGCAGCCCCTTAGGGCAGCCAACATTCCTCCCGTGTACCTGCCCAACGGCACCATCAACCCTGCGTACGTGGCCATCCATAGAA TGCAAGCAGCCAATTTTGTCAGGGGTGTGACCATCAACCAACAACCAAAGCCTGCACCCGCAAAGCCCAAATCACAGGCTGTCAAAGTTGATAAGCAAAA GATCATAGAAGAGGATAGTGAAGATGAAGTTGGAGACTCTTTGGAGGACCAGCACTTTGCTACCGTGTGCACCGACTCCCTCGAAGCCCTTGGCCTCAGG CAGCACCCGAATCGTGTCGCAGAAGCAGCGTCGTTGTCTTCTGTGCCAGCACCAGATCGGCAGTATGCCTTGAGGCTCCCAGCTCACGTAATGCGA…
Cz05g28220.t1	Cz05g28220.t1	17.65	15.56	10.14	0	0	0.19	gi|926783896|ref|XP_013900422.1|//Condensin-2 complex subunit D3 [Monoraphidium neglectum]	NA	NA	NA	NA	No functional annotation	NA	ATGTCTGTTTCGAACGTCAATAACATGCTTGTGCAGTTGACTGAGCAAGGCAGAGCCTTGTCAGATGCGCAAGGCTTGGAGGAGTTTCAACGACTGGCTG GCGAAACATGCAGCCGCATCTCGCTGCCAATGCAGCAACTGCTGGACCTCAAGCAGACAGTTCAGACAGCCACGGAAGCCACCTGGCATAACTGGTCTGA GGCAGGCGTGGTGTTTCCTGAGGTGGCAAGGACGCTCAACGCACTAATGCTGCACAGCCAGGCTGTTCAAGCTTCTACCGCAGCAGTGTACTACACTTGG CTGCTGCGTGCACCTGAGTCACCTGTGAGCAAGAGAAAGACGGATCAGCATGCAGTGTGTCCAAATGGTCGTTATGTACAACTGTGTTGTATTCCA…
Cz01g16070.t1	Cz01g16070.t1	6.9	7.39	6.66	0.05	0.09	0	gi|760449317|ref|XP_011401727.1|//ATP-dependent DNA helicase Q-like 3 [Auxenochlorella protothecoides]	GO:0043229//intracellular organelle	GO:0043138//3'-5' DNA helicase activity;GO:0008026//ATP-dependent helicase activity;GO:0003676//nucleic acid binding	GO:0006310//DNA recombination	K10901//bloom syndrome protein [EC:3.6.4.12]	PTHR13710:SF81 - ATP-DEPENDENT DNA HELICASE Q-LIKE 3	NA	ATGTCACCTCTAACAGAAGCACATCTTTGCAAAGTTCTGGAGCATAACTTTGGACATAAGCTGTTCAGGCCATCGCAACTGCAAGCTATACAAGCAACGC TTTCTGGGCTTGACTCTTTGTTGGTTTTACCAACAGGAGGGGGCAAGTCGATTACATTTCAGCTGCCAGCACTTGCTTTAGACAATTGTTTCACCGTCGT TATCAGCCCACTCATCGCTTTGGCAAGAGACCAGGTGGACAAATGCATGGAACTGGGTATTGAGGCACAGATATGGAACTGTGAAGTTGGCGAGCAGCAA AAGAAGATGATTTTGTCTGAAATCATAAGTGACTGTCCTGAGCTGCGACTGCTCTATACTACGCCTGAGTCTCTGCGCAACTCAACACTGTTTGAA…
Cz07g05040.t1	Cz07g05040.t1	11.86	10.02	5.72	0	0.08	0.07	gi|926786128|ref|XP_013901538.1|//hypothetical protein MNEG_5438 [Monoraphidium neglectum]	NA	GO:0005488//binding	NA	K18666//activating signal cointegrator complex subunit 1	PF12708 - Pectate lyase superfamily protein (Pectate_lyase_3)	NA	ATGTTACTTGCGTTCATATTCTGGCATCAAAGTGTCGCTGTTCCCTGTTCACTCCCGTTCTTGGATGCTGCAGCAGCAACAAACACCACTACAGCAGCAG CAGCAGCAACACCTCCGCCCAAAGCAGCACCCTCGTTGTTGTATGGATGCTCGGGTGAACTGTGGAACCCTTCCGGCCGCTTGCTGGACTGGTCATTTGC TGGGTACCATGCTGGCGAGGACCCTGTACCTGACATGCCAGCAATAGCAGATCTGAAGGCCTCTTACGGTGCTGTGGGAGATGGTAAAACAGATGACACA GCTGCTTTTACCGCTGCTGTTGATGCCATTACAGATCGTGGCGTTATTTATGTGCCGCCTGGCACGTACCTCATCACCAAGAAGCTGGACATCTCC…
Cz04g33090.t1	Cz04g33090.t1	28.73	27.5	23.24	0.1	0.2	0.25		NA	NA	NA	NA	PF08766 - DEK C terminal domain (DEK_C)	NA	ATGCGTGTCGAGACGTCTGATGCGGTCTCCAGACGTTTCATTGGAGCCCACATTCCTGAGAGGATCTTGTTTGACATGCTGAGGGAGATCAAGGCACTGC AGCCATTGAAACCCTGGGAGATTCTGTTAGCCAACAAGAACAGCAAGCCAAAGAAGACTGCACTTGCAGGTGCTGCTGCTGTGGCTGGTGGGGCTGGTAG CAGCTCGGCAGCTCCAGCACCTGATGCTCCCAATGCAGCAATTGTTGGGGTAGGCGGTGGTATGGCAGCTGGCCAACTTTCATTACTGTTCCCTGCGCCA CCAGCGATGGGCCCTACAGCGCCTGCTGCAGCTGAACCAGCTCCCCAACCACAGGCAGCAGCGCAACGGCCCATCCCTGAGGAGATATCATCATCT…
Cz01g40150.t1	Cz01g40150.t1	7.8	8.23	6.89	0.01	0.02	0.13	gi|302848593|ref|XP_002955828.1|//hypothetical protein VOLCADRAFT_96773 [Volvox carteri f. nagariensis]	NA	NA	NA	K10395//kinesin family member 4/21/27;K10398//kinesin family member 11	KOG0243 - Kinesin-like protein	NA	ATGGGTGTGCCCAAAACATCTGTGTGCATTAGGGTCAGGCCCTCGGACACCGACAGTGCTACGGGCAGCAAGCGACGTATTGTACCAGTCAGGGGGCAGT TCGGCTCTTACAAGTTTGACAATGTCTTCCCAGATACATGCCCTCAGCAGCAGTTGTACAATGAGGCCATTAACCCACTTATTAAACACATACTCCAGGG ACGTGATGCTATGGTGTTGACATATGGTGCTACCAAAAGTGGAAAGACATACACACTTGAGGGTTCGGGTAGATTGAACAGTGACTCAACAGGCATGATA CCGCGAGCAGCTGCCGCGGTCTGCAGGCACATGTCCATAGTTCCAAAGTCAAAGTACAGACTCTCTGTGACCTTCTGTGGTTTGACAGCTGGTCAT…
Cz15g09210.t1	Cz15g09210.t1	12.46	17.93	20.32	0	0	0.46		NA	NA	NA	NA	No functional annotation	NA	ATGGCTGGAGATGTGTATGGGTGCACCCGTACCAATTCGCGCGTTGACACGAGCAGGTATGCGTGGCGAGGCGAAGCAGACACACAGACGTACGGAACAG CCAGCAACTTTATATGTAGTAGCACTGCTGTGGGCAACGCAGGCCAGCCCTGCCACTTAAACTGTCAGCTGTCCTTTCAAACAAACATGAACGCGGGGTT TTAG
Cz06g05030.t1	Cz06g05030.t1	9.24	8.22	8.13	0.06	0.15	0		NA	NA	NA	NA	No functional annotation	NA	ATGCCACGAAAAGAGTCTGAATGGAATGCGTTCCAGCGAGCCAACAAGGGAAAGTGGTCAGCAGCGCAACTGTCAGAGCAGTGGCGTTTATACAAAGCAA GTCTGGTCAACAAACTGGGGCAGGGGGGTCCCTTGCCTGCACAGCAAAGTCAGGAAACGCGCCAAGGCGTGTTTGGGAACGCGGCTCACACCAAGCAGCA CATAAACAGTCAGCAGACAAGGCAGTCACACACCAGTAGTGCCTTTTTAGCAGAACCAGGAGTGGAGTGCCCAGCTGTGCCGCACAATTGCTTGCCATTT GCAGCCACAGTAGCTGATCAGCAGAATATCATTTGTGCTACTCAAAGCCTGGATGGCAGTCATGCACTCAATAAGCCATCAATGGGCCAGCAGAGC…
Cz04g01260.t1	Cz04g01260.t1	7.59	7.43	7.38	0.05	0.09	0.06	gi|255087648|ref|XP_002505747.1|//predicted protein [Micromonas sp. RCC299]	NA	NA	GO:0043170//macromolecule metabolic process;GO:0009987//cellular process	K02349//DNA polymerase theta [EC:2.7.7.7]	K16618 - DNA polymerase nu (POLN)	NA	ATGTGGCATTACAGACGTGTCCGACCGCAGGGTGCCAACAAGTGGGGCAAATTTCTAGATGACATCCCTGCAACAAGCAGTCTGGCAACAACATGGCCTG CTATAAACAAGAACCCAGTTGGCGCAAACCATCCTCTCCCCTATAGCAGTGGCAGTACTGCCAGCGGGGTCTTCAACCAGGCGTCCCAACTCAACAACCA GGCAGCACTGCGACAAGTCCATCACAGCATAGCCCATAGTTTGAACCGGGCTGGAGAACGGGTGGTCCCAACGCCAGCGCCCAGTAGTGATACTAGCAGG TTACCCTGTTGCCAAGAGGACCCAACTGGATATGATCAGAATGTAGTCAGCTACCCGGACCCTCATGTACCCCCGCATCATCATACCCACATGTGC…
Cz01g35030.t1	Cz01g35030.t1	8.14	7.1	6.28	0.07	0.05	0.08	gi|552809461|ref|XP_005842943.1|//hypothetical protein CHLNCDRAFT_141740 [Chlorella variabilis]	NA	NA	NA	NA	No functional annotation	NA	ATGGCTCAACCGTGCCCAGCATACAAGGTGTTCCTGGAGTCAATGCAGGCTCAACACCATGCCCCGCAGCAACACAGCAGTCATACAGAAACCAACACAC CTACCTGCGCAGTGGTTTGCGGCAGCAGCGGTTTCAATCCAAGAAACGTTAACTCCTCAAGGCAATGTGCCTCCCCTGGTCACAACACGGCACACAGCAC AGGTGTTGCCAACACACTGGTGAAATCTGTGGTGTCGGCCAGTGGACAGGGGTGCAATGCCTTGGTGGAGTATGGGTATTCAAAACCGGGCTGCGTGTGG AGAACCAGGTCGGTCAGGCATAAGATCCAAAGCTACTGCATACTCCAACTGAAGGATGGGGCACTGAAAGACTTATGCCTACAGTTTTCATTTCTT…
Cz11g16100.t1	Cz11g16100.t1	56	66.36	66.68	0.87	0.59	0.29	gi|552829541|ref|XP_005847727.1|//hypothetical protein CHLNCDRAFT_133789 [Chlorella variabilis]	NA	NA	NA	NA	No functional annotation	NA	ATGTCAGCCCACATTTGTAATTTGCATTTCTTCACTGCATCCTCCCTTGCATCAGCTATGTCAAGCGCTGTGTGTGCAGCTCCTGCTGGTGCTCGCGGTG ACTCTCGTGTGTACTCATCACAGCCATCATCAACACCGGCAGCAGTGTTTGAGACTGTTGAAGATGTCATGGATGCGGTGTATGGAACATTCCTACCCCC CAAGTGCAAGCCATTGCCTTACCTCGACAACAAGGGACGTTACTTGTGGACAGATGCTTTTGGTGTGTGCAACTACCTATCCATGTACAGGCAAACTGAA GATGAAAAGTACCTGATTCGTGCCAAAGCCTTGGTGAATGACGTCCATGATACTCTTGGCAAGACTCGGGATGGTAAGCGCCGCCTGGGGGATGCT…
Cz01g06090.t1	Cz01g06090.t1	4.59	6.47	6.68	0	0.19	0		NA	NA	NA	NA	No functional annotation	NA	ATGGCCTGCACATGCATGATTCTCGTGGAAAGATGGCTATCCATCTTCCCTGGGTCAGAGGCAGTGGCAGCGGGAGCAAGGCATGCACGTGCCAGAGGGG AGATGCAGCTGATTTGGGTGTGGCTTGAGTGGGGTCCTGGTCTGCTCCTGCGGAAATTGGGGCATACATCTGACATGGCTGTAGCAGCAAGATCATGGCC AGCACCAGTAGCACCAGCATCAGGGAACCCATCCGCAGCTGTACCAGCATGGGCAACGGCAGCGGCCGGAATGGCACCCCCAGCAGCATCAGCGCCACCA GCACCACCAGCACCACGAGCAGGCACATCGCACCAACCTGCAGCACCACGGGAACCATATGGGCAGCTCAGGAGGCTGCTGGGGCGCTTGCTTGCT…
Cz12g13090.t1	Cz12g13090.t1	22.73	21.51	19.95	0.08	0.24	0.34	gi|926776098|ref|XP_013896523.1|//hypothetical protein MNEG_10458 [Monoraphidium neglectum]	GO:0044464//cell part	NA	GO:0044763//single-organism cellular process	K05750//NCK-associated protein 1	K05750 - NCK-associated protein 1 (NCKAP1, NAP125)	NA	ATGGATCACTCTAACTTGCCCGTGGACAGACAATCTCTAGTCAGCATACCTACTGATACTCAGTCTGACAGCACCAGCTCCTTATGCTCCCTGCTGACCT TGTCCAATACACTTATCAAGTCAGTGTATGCACTTAAACATGTGCTGGACGACTCCCGTTGTGCAAGCATCAGCAAGGTCATTGACGTGTATCCTGAGTA CTGTACTAAGCTTCAAAGAAGATTTCCAGAGCACCCCACCAGAGACATACGGTTTGACAAGGCTGATAAAGAAGGTCAATTAGCCGTGCAACAGGATGCT GCAGCTTTGCTTGAGGAGCTGCTGCCAGCTTATGACATACTGCAGGACGCAGTCACCTTCCAAAAACACTCAGAGCGGCAGTTGGCGGATCTACAT…
Cz11g11020.t1	Cz11g11020.t1	29.16	27.19	20.58	0.41	0.33	0.14	gi|926780800|ref|XP_013898874.1|//hypothetical protein MNEG_8110 [Monoraphidium neglectum]	NA	GO:0005488//binding	NA	K02213//cell division control protein 6	K02213 - cell division control protein 6 (CDC6)	NA	ATGGCTATCCTTAAAGCTAAACGAAAGGCGCGTATCTTCTCTGATCTTGAGAATGAAAGTGATAGTTGCAGTCCATCTGCAGATGCCAGCTCCAGCCATG AGGCGGACCCTCTCGTGTTACGGCCCATTGAGCATGTTATTAGCAACACCATATCAGCGCCCTGTGTTGCACTCAGTCCTCGCTGCACCAAGCGCAGCAA AGTGCTCGCAGGCGCATCTGTTGCGCCTTTTGAGTCCAGCACCCAAGCGCCTGAGTCAACAACAAACCCATCCCTAGTCTTCTCAAGGGTGAGGGAAGTG CTCAGGCAGCCAGCCATTACAACTGAGGTCAAGCCCCTAACGCGCGAGGCCCAATATCAGCAGTTGCAGTCTATCGTATCATCTTTCATCGGCACC…
Cz05g14190.t1	Cz05g14190.t1	5.56	7.16	6.1	0	0.04	0.17	gi|926793445|ref|XP_013905196.1|//hypothetical protein MNEG_1782 [Monoraphidium neglectum]	NA	GO:0016798//hydrolase activity, acting on glycosyl bonds	GO:0071704//organic substance metabolic process	K01179//endoglucanase [EC:3.2.1.4];K01580//glutamate decarboxylase [EC:4.1.1.15]	3.2.1.4 - Cellulase / Endoglucanase	NA	ATGGATAGTGTCGTAACAGACTCAAGTTGTTGGAACTGGGCAGAAACTTATGGCACCTGCGGAGGCAGTCGATTCTGTCCATGTGGCACATCAAACTGTG ATGCACAGTGGCCCAAGACATGTTGTAAGAGCTGGGACGTCTGTGTCAGGAAAGATTCCACATGGTGGAGATGTGAGCCAAGAACTCAAATTTGCGGCAC CACAGTGCCAACCTGGAAGAACTGTGGAGGAAACCACTGGTGCCCATCAGGCACACCCAACTGTGATGCTCCATGGCCTGGGAAGTGCTGTGGGAATACA GATGTCTGCGTCAGAAAAAGCAGAGATTGGTGGCGATGTGAGCCCAAAAGTCAACAAAGTGTGACTGGTTACTGCACAGAGCCCATTGGCACCTGG…
Cz05g32100.t1	Cz05g32100.t1	7.86	6.63	5.66	0	0.24	0	gi|926787833|ref|XP_013902390.1|//Fanconi anemia group I protein [Monoraphidium neglectum]	NA	NA	NA	NA	No functional annotation	NA	ATGCTGCCCATAATTGTGCAGGACGTATTGAGGATCATCCTACAGGCCACTCGCACAAACAGCCGTGACAGTTCAACAGACATCTCTGCATGTCAGGCCC TTAGATCCAACATAGCCACCAACATGCCCACATGGCTCACTGCGTTACCCATCAGCGAGCAGCAGCTTGTAAAAGACTATGTGTTCATCCTGATGGCGGA GTTGGAGTACCTGCAGCCTGGGGATCGTGTAGCAATTGTGAACACCACATTGTCAGCTTTTGAGCAAAGCAAGACACACTGCTGTGCCTTGCTGGACCTT GTGCCTGCATGCCTAGTCCTTATCACCGCAGGCAAGCATATGCTCATACATTACTAG
Cz01g01190.t1	Cz01g01190.t1	27.57	24.74	20.97	0.16	0.19	0.51	gi|926794835|ref|XP_013905891.1|//Ankyrin-1 [Monoraphidium neglectum]	NA	NA	NA	K06694//26S proteasome non-ATPase regulatory subunit 10	PF12796//PF13857 - Ankyrin repeats (3 copies) (Ank_2) // Ankyrin repeats (many copies) (Ank_5)	NA	ATGAGCACGCTTCTGAGGCACCTGGTAGCACCCAACAGCTTCCTTGGCAGAACTCGCAAAAGCTCCAGGAGGCGCAGCACTGAAGATGACGACGATTCCG ATGACACCACCTCGCTGAGAGACAGTGCAGCGTTCGTACCATCCAATTTACAGGAGGCTGCAGGCAGCTCTTCAGCCGAACCAGCTTATGAGGCTCAGGC AGTGACCAGTGAGATCCAGCCAGATTCTCCTGCACAGCAGTGGGATGTATACCAGCCAGCAGATCGGTCAAGAGATCAGATACTGACACTTGTCCCAACA GCCAGTGCACTGGCAAGCAGCAAACCAGCCACATATGCATCTAGGCGTAGCAGGGGCATTGGCAAGCTGGTGGGTTGTTTCCCTTTTGAAAGTGCA…
Cz09g11140.t1	Cz09g11140.t1	57.34	59.9	63.81	0.83	0.59	0.99		NA	NA	NA	NA	No functional annotation	NA	ATGACCCACCGCCCTGCTGAGGATGCCGCTGTTGTGAGCAAGATGCAGTGTTGGTTGAGCATCCTTCAGAGCTGGTGCAACACAGTTCCTTGCGATCAGT GGGTCACTCAGGCAAAGGCTGCCCATGATCTGCAGGTTCTGTGTGCTATCCTAGGTGTGCCAGTTACTCCCTTAAGCGCTGACATTGACAACCTCCCAGA CTCCCACTTCCCAGATGCCCCCAACCTTATTGCATTACAGCCCTTTGACTGCAGTGCTGGCCAGCTGGGGATGCAGGAACATGCCTCTGCAGCAGGGTTG CCACATACTGCAGCTGCCACACCAGCTACAGCACCTGCAGCTGCGGTTGTTGCAGCACCCTGTGGTGTGGGTGCATGCACTGGTTTGAATCTTGGT…
Cz01g07180.t1	Cz01g07180.t1	42.08	44.03	39.76	0.24	0.73	0.71	gi|926795450|ref|XP_013905970.1|//Cyclin-A1-1 [Monoraphidium neglectum]	NA	NA	NA	K06627//cyclin A	KOG0654 - G2/Mitotic-specific cyclin A	NA	ATGCCTAACTACACCACGATGAGCTACGCCTACCACCCTTCGGTGTTCCAGGCGAGCAGTGATCATATGATGGAGTGTTCGTACGAGGTACCAATCGACC ATAAGGAAAACTATGCTATGCAATATCCTGAAGTCAAGCCCGTGCATGGCAAAGCAGGCCAGATTGCCACCAAAGTGACTCGCCAAGCCTTCTGTGACCT CAGCAACGGAACATCGCACACGGTGTCTGCTGACAGCTTCCATGTACACCACGACCAGAAATGCATGCCCAGGAGCCATCAGGTGGCCTCTGTAAGGGTA CATTCTGACCCCACTGCTGGCAACCGACCGGTCTCCCACAGCAACGCAGGTAGCCGCCATGGAGACTGCTTGCAACAGCAACAAGCATGGATGGAC…
Cz04g34020.t1	Cz04g34020.t1	26.92	24.78	21.04	0.12	0.44	0.38	gi|159478845|ref|XP_001697511.1|//chromodomain-helicase-DNA-binding protein [Chlamydomonas reinhardtii]	NA	GO:0016787//hydrolase activity;GO:0005488//binding	GO:0044238//primary metabolic process;GO:0071704//organic substance metabolic process	K14437//chromodomain-helicase-DNA-binding protein 7 [EC:3.6.4.12]	K14437 - chromodomain-helicase-DNA-binding protein 7 [EC:3.6.4.12] (CHD7)	NA	ATGGCACGTGCATTGAGGACGCGCAAAGTTGGGGTGTCCTACGACGAGCAATTTGATGATGTACTTGACGACGCATCTCCTGATAAGCCTGCAAAGGCCC CAAAACCTGCCGCTGATCCTGCAATTGGGACTGGGGCCATCTTGAAGTTCGTTCAACCAGGAGTTGATAACACCAAAGAGCCGGTGTTGCAGCCAGCAGC GGCAAAGAAGCTCACAAGACGCGACAAAAGGGCATTCAAGGAATGCAAGTCTGGTGATGCAGTCGAGCCTCGTGCATCCATGCGGCAGCTGCCCAAACGA CAGGCCACCAAAGCCAGCTACAGGGAGGTGTCAGATGAATGTGACAGTGCAGATGACATGCAATATGAGTCATCGGATGCAGCAGGCAGCAGTGGG…
Cz11g28160.t1	Cz11g28160.t1	48.32	43.82	40.33	0.23	0.7	0.8	gi|545356127|ref|XP_005643812.1|//His-Me finger endonuclease [Coccomyxa subellipsoidea C-169]	NA	NA	NA	NA	PF01223//PF13365 - DNA/RNA non-specific endonuclease (Endonuclease_NS) // Trypsin-like peptidase domain (Trypsin_2)	NA	ATGTCGAGCAAAAAACGAACAAGACAAGATCCCATGCAGGACAGCAGCAATGGGGGCGGCGTCACTGATCCATATGTCATCGGCTTGGATGATGCGCTGG AAGGCCTCATGCCTAAGGCCGAGTTCCTCAAGAAAGCCACGCCACACAGCACGCTGCATGTACATCAGCGCCTGCCACGCCACATCGCAGACACTGCCAA CATCACTCTCACTGAGACTGACTATGAGCGCATCATGGGCACCAATGACCTGGTGGGAATTGAGTACCTGGATCAGGGCAAGCTGGCTGCAGCAGCTGTA GCACGCTTGCTGGTTCGGGATCCAGACACCGGCAAAAGCAGCTATGCTACAGGCTTCATGGTATCTCCACGCCTACTGCTTACTAACCGCCATGTG…
Cz08g17140.t1	Cz08g17140.t1	1.64	1.44	1.45	0.01	0.04	0.01	gi|926798435|ref|XP_013906641.1|//hypothetical protein MNEG_0337 [Monoraphidium neglectum]	NA	NA	NA	K14709//solute carrier family 39 (zinc transporter), member 1/2/3	K14709 - solute carrier family 39 (zinc transporter), member 1/2/3 (SLC39A1_2_3, ZIP1_2_3)	NA	ATGAGCAAACTCACCTCTGTGCAGTTCAACAACATCACAGCCAATCTTACCTGGCCACATATCAATGCATGGCTCAGCAGCAAAGGTGTTAACATCACCA CACTTGTGCTCTCTGGGCTGAGCAGTCTATCAGGTACAGCTCTGGACTCCACGTTACCTAACACCTACCCCAACCTCACTCGCCTGGTGCTCAGCAGTAA CAACATGACTGGCAGCATCCCTGCCAACTGGGAATGGTTCAAGCTGGGAACTTTCAATCAGCTGTCTTTGGCTGGCAATCTGCTGAATGCGAGCCTTCCC AGCTGGCTGCATACCATCATGGCACCAAGAGCACTGCTGGATCTGTCAAACAACAGCTTCGCAGGCACCCTACCAGACTCATTGGGCAGTGCCACT…
Cz09g22160.t1	Cz09g22160.t1	40.68	34.34	32.85	0.16	0.7	0.56	gi|552820201|ref|XP_005845556.1|//hypothetical protein CHLNCDRAFT_58529 [Chlorella variabilis]	NA	NA	NA	NA	3.5.1.11 - Penicillin amidase / Penicillin acylase	NA	ATGCTGCCAGTTACCTGGTTGTTGCTCTGCGCCGTTTGGCTCCAAGGCCAGTGTGCTATGGCGTGCTCTTCGCTTCAGTATTACGACCAGGCAGGCAAAG CTGTGTTATCTGCTCGCAATATGGACTTAACAGTACTGGCATTCAATGAGATTGCATGGATTCCTGCTGGAATCAAGTCACCTGTTGTGCCCGTACTGAA CTCTGGTTACAGCTCCCTAGGCAAGCAGTACAACGTCAAGTACGACTTTGTGTGCATGACCCTTGCACGTGACATAACAGTTGACATCCTGAGGGCAAGC TTTCCTGCTGGGGGGCTTAATACCAACACGTACCCGGGTATATGTAGTGATGGCATGAATTCCAAAGGCTTGACTATCTCCCTGCAATGGCAAACA…
Cz06g36290.t1	Cz06g36290.t1	68.04	66.98	63.34	0.88	1.15	0.85	gi|926787336|ref|XP_013902142.1|//putative Kinetochore protein NDC80 [Monoraphidium neglectum]	GO:0000776//kinetochore	NA	GO:1902589//single-organism organelle organization;GO:1903047//mitotic cell cycle process	K11547//kinetochore protein NDC80	K11547 - kinetochore protein NDC80 (NDC80, HEC1, TID3)	NA	ATGAGCCGTAGACAAACTTTGGGGCCTCTGTCCATCAGTCAGGCCAATAACAACAGGGCCAGCTTGACCAATAACAAGCCCAACAAGCAGGAGGTTAGAC AGAGCCTCACCAAGCCCGTTGGTGGAAGACCATCTGTAGCTCCAAGGCCTGGCGACAGATCCTCGAACAGTGCTTTAGACCGCAGATCAAGTGCATATGG AAATGGCTCTGGTATTAAACAGGACCCACGACCTCTCAGTGACAAAACATTTCAGAACTATTGCATCAGAGCAGTTATTACATATTTATCAACCCATGGC TATCCATTCGCCATATCACCAAAGGTCCTAGCATCACCTACTGGCAAGGACTTTGCTCAAATGGTGCAGTTCCTGTTCCAGAAGTTCGACCCCAAT…
Cz03g14230.t1	Cz03g14230.t1	80.02	87.41	65.84	0.32	1.43	1.53	gi|159485062|ref|XP_001700568.1|//structural maintenance of chromosomes protein 4 [Chlamydomonas reinhardtii]	NA	NA	NA	K06675//structural maintenance of chromosome 4	PTHR18937:SF231 - STRUCTURAL MAINTENANCE OF CHROMOSOMES PROTEIN	NA	ATGGCAGACCACCAAAGCAACAGGCGTCTTATGATACGAGAGATGGTGCTGGAGAACTTCAAATCATATGCGGGTGCTCAGCATGTTGGCCCCTTCCATA AGCTGAGGTTCAACAAGGTCTCAGAGCTGATTCACAACTCCACCAACCATCGCAACTTGGAAAGGGCGTGTGTCACAGTGTACTTTCAAGAGATCATAGA CAAGGAGGGAGAAGACTATGACATGATTCCGGGCTCAGACTTCACAGTAGCACGTACTGCCAACAGGAACAACACCTCAGACTACTACATCAACAAGAAG AAGGTGTCAGTCAAGGAGGTCACCACGCTGTTGAAGGACAAAGGCATTGATCTGGACAACAACAGGTTCCTTATCCTGCAAGGGGAGGTTGAGCAG…
Cz10g11210.t1	Cz10g11210.t1	27.94	28.39	27.54	0.3	0.55	0.42		NA	NA	NA	NA	No functional annotation	NA	ATGCAAGTAATGCACACCCACATGCAGCACAAGTTCTTCCATCTGCTAAACAGTCACATCAGGCTGCCTCTTGCTTTGTGTCCTGCAGCATTCCCTGAGG CAGGGTTTGGACAACTCTGCACACCAGCACAATCAGATGCCTCAGCTGCAAGCATTCACCATGACTCCCATCAGCAACACGCACTGCAGCGTCAGTTGGC ATCAACAAGCCCTGACAGTAGCCGCAGCAGCACTTCGTCATTGGCTGCAATCACTCCTACTAGCATGCAGCAGACAGCAAACCCAGGCAGCCAATGTCCT CATGGCACGAGTAGCAAAGCAGTGCGTGCAGTGTCAGAGCAGGTTGTTGTTGCTTCATGCCCTGTTACAACCACTAATCTTGCAACATGTATAGCA…
Cz15g03120.t1	Cz15g03120.t1	4.5	5.4	4.77	0.1	0.08	0.04	gi|552821643|ref|XP_005845904.1|//hypothetical protein CHLNCDRAFT_136492 [Chlorella variabilis]	NA	NA	NA	NA	No functional annotation	NA	ATGTACTTCAACGGCACCGATGACCCGTCCTTTGTCATTTCCATGACTAACGGCAGCCTGGCCACCACTACCTACAACCAAAGTGTGGGAGTGACTGGGG AGCTCACTTTTAATCAGAACGCCACCATGACGAGAGCCATCCTTGGAAGTGTGAGAACAATTCGTGATTTCATTGAGGGGCCTCGAATCATTAACCCCAT TTTTGCACACCAAGCCATTCAGAATGGGAGTGATGTGGTGCTGCACAGACAATACATCAATGGCAGCACCACCATTGATGCTATTTTCATGCCTCTGAGT GGAACGCAGCTCCAGGTATCCCCAGATGGCAATTTCACAGTCACACTAAATGGCAGTGCGCCAGGAAGTGTGAGGTTCTATGTGGTTGAGAACGAG…
Cz01g19210.t1	Cz01g19210.t1	57.25	53.65	47.38	0.31	1.02	1	gi|926784662|ref|XP_013900805.1|//hypothetical protein MNEG_6177 [Monoraphidium neglectum]	NA	NA	NA	NA	No functional annotation	NA	ATGTGTGAAATGGTGACGCGTGTTCAAAGCTTTGTCAGTTACTGCCAGAAAGAACAGAGAGGTCAGCAAGATGGGCCGCTAGACGACACAAAGACACAAC TCTCTAGTCCATCAACTCTTCACACCGCAAATTTGTTCATCACACACGTTTACAAAGGCAGCACCTCTTTATGGCATGCTTATGATCGAGCCTCTGCTGG AGCAGGCACGGACGCAGGAGGTGGTCCTTGTGCTGTTTCGCAGTTTCGCAGTTTTGGATTCGGTCGCAAGCGTGGATATTGGGAGCCCTACGACGACTTG TTTGGCGATCCTTTCGGCGATGGTGGTGACAGATATGCTGGGTTTGCGCCTGTGTCATCAAGGGCCTTGAACCAGCTGGAGCGCGCAAAACACATC…
Cz05g14160.t1	Cz05g14160.t1	3.1	2.22	2.82	0	0	0.13	gi|731390147|ref|XP_010650251.1|//PREDICTED: uncharacterized protein LOC100853955 [Vitis vinifera]	NA	NA	NA	K16196//eukaryotic translation initiation factor 2-alpha kinase 4 [EC:2.7.11.1];K10268//F-box and leucine-rich repeat protein 2/20;K13789//geranylgeranyl diphosphate synthase, type II [EC:2.5.1.1 2.5.1.10 2.5.1.29];K15923//alpha-L-fucosidase 2 [EC:3.2.1.51]	PF00665//PF03732//PF08284 - Integrase core domain (rve) // Retrotransposon gag protein (Retrotrans_gag) // Retroviral aspartyl protease (RVP_2)	NA	ATGGAACCACCACAGATCATTGGTCCTGCACAAGCTCCAGCACAGGATAATGTCCAACACCCAGATCATGGCGACATCAGACCTCCAAAGCCTGACACGT TTGATGGCAAAGGCAATGTTGACTTGTGGACGTTCACCATACAAGCCTACTTGGTGGCCACAAATATCACCAATGAGCAACAGAAGATCAACTTCATTGT GGCCCTATTCCGTGGCTCCATCGTCCATTGGTACCGATCATTGATGCTAAGGAACAATGGACAACAACCCTATGCCACATCAATTGATCTCATCAATGCT CTTCGGGCCAACTGCCTCCCCATTGACCCAGTGCGACGTGCAAGAGATAGGCTTGCTCAGCTAATTCAAACTGGCGGCACCGCAACTTACATCAAT…
Cz01g06080.t1	Cz01g06080.t1	46.31	47.11	52.12	0.77	0.68	0.79	gi|971507307|dbj|GAQ90897.1|//hypothetical protein KFL_006990030 [Klebsormidium flaccidum]	NA	NA	NA	NA	No functional annotation	NA	ATGACTCTCAGGTCACCTGCAGCAAACGGTTCTGGCCTGTTGCCGATGTTTGATGCCCCTTCCATGCTGGAAGATCTGGATCCGGAACACCGCACCGGAT GGAGTGAGGTGGTGTCTGAGGATTTCGACAGGGCCAGGAAGGGCGACGAAAGGGATCCCTTTAACCATCCCAGATCACAGTTTTTCAATGCTACTAAAGA ACCGATTGGCAGTGATCATATAAGCAAAGAGATATCATGGAGGGCGTTTCCGAGGCAAGTGCAAGTGTCTGCTCCAGGGGACGAAAGCCGGTGGAGGCAA GCAGACTCCAGCAGAGATGAGCAGGATGAGTACTGCGAATGGAGTGTGAATCGCGACGAAAATGGCAAAATCACACGTGTCACGTTTACCTGCGAA…
Cz03g24220.t1	Cz03g24220.t1	8.66	8.55	6.64	0.06	0.21	0.1	gi|159479718|ref|XP_001697937.1|//hypothetical protein CHLREDRAFT_193079 [Chlamydomonas reinhardtii]	GO:0005623//cell	GO:0005524//ATP binding;GO:0003777//microtubule motor activity;GO:0008017//microtubule binding;GO:0043515//kinetochore binding	GO:0051315//attachment of mitotic spindle microtubules to kinetochore;GO:0007018//microtubule-based movement;GO:0007080//mitotic metaphase plate congression	K10395//kinesin family member 4/21/27;K10398//kinesin family member 11	PTHR24115:SF0 - KINESIN-LIKE PROTEIN KLP10A	NA	ATGGTGTCGGCATCACGCCCTGAATGGACTGGAAATACCAATGGCATCCCTATCGACTGCGTCGTTAGACTTCATGGTGGTACACCAGGCATACGCCAGG ACATACAGACATCCAGGAACAGGGTATCTCTGGTCAGGCCTGGCTCGCTGCAACCCAAACCGGAAGATGAGTATGACCTGTCATTCGTGTATGGTCCAGA ATCTACCAATGCAGACGTACATGACAGGACAGTGGTGCCACTCCTGCGCAAGTTCATTGAGGGCTATAATGTTACGATCTTGATGTTTGGTGCTACAGGC TCTGGCAAAACCACATCTCTGGAGGGCGGCCGCGGTAAAGATGCTAAGGGCAGCTCAGAAGGAGATGGACTGGTACACCTGGCAATTGATGAGCTG…
Cz02g32100.t1	Cz02g32100.t1	79.53	71.96	80.01	1.52	0.62	1.52		NA	NA	NA	NA	No functional annotation	NA	ATGGACTGCAGTAGTCAGTTGCTGCTGCTTCCTGTAGGAGAGAAGACACTGCTGATGGAACCTACTTCAGACTTGCTGTCAACCACCCCCTGCCATGACA ACCGCAAGCTGCTGGATAATGGTGGTTCCAGTGGCACAGGCGGAGGTGCTGCAGCGGCTGCTGCTGAAGCACGTGCATACAACCAATTCAATGCTGCACA AGCAGCCATTATAGATGTCGTCAATGGTGCTGGCACTGTTCGTGGTGTGACCACGGCTGCTTTCTCTGACAGAAGCAACTTCTACTAA
Cz07g05030.t1	Cz07g05030.t1	13.25	11.19	7.59	0	0.13	0.27	gi|926779542|ref|XP_013898245.1|//hypothetical protein MNEG_8737, partial [Monoraphidium neglectum]	NA	GO:0005488//binding	NA	K18666//activating signal cointegrator complex subunit 1	3.2.1.58 - Glucan 1,3-beta-glucosidase / Exo-1,3-beta-glucosidase	NA	ATGGGGGTGATTGTTGATGGTAGTCCGTTTTTCACCATCCAAGACCTCACCCTGTATTCTGATTATAAGCGAAGCAACACAACAGGATATGATGGCACAT GGGGTGTGTGGCTGAAGAACTCAGGGGATGTATTGGTCAACAGGTTCAACATGTCAGCCGTGTTTGTACAGGACATCGCAGCTCAGGCGTTCCAAACTGG CACAGTCATCAGTAATGGCGTGGGCACCAATCTGAGCATACAATCCTTGTACGCTGGACCATATGCTACGCTGGTGTCCAATGTACAATTTGGAGCTGGT GTAAACCCCTATGCACCAAGTGGTGCCTCACCCAAGGCTGCTTCATTTGCAACATTCTGGAATGTCAAGGGCAACAACCCCTTGGCCATGCCTCGG…
Cz06g16060.t1	Cz06g16060.t1	36.34	35.22	30.61	0.51	0.46	0.65		NA	NA	NA	NA	No functional annotation	NA	ATGGTGGACGATAAGGTAGTGTTTGGGCAGCTATGTTTACTATGTGTTGGTTCCCAGTTTGCCAAGACTCAATGGGCCATATGTGTTTTTGTGCAGGGCC ATCGTGGCCCCGGATCCAATAAGAAAGGCCGTGTGAGTATGCCAGTTCCCCCTGCTCAGTACGACAATGGCCAGAAATTCAAAAGCCGCATACCCACCTT GGCATCACCTCTAGCGCGGCAGTCACTACACTGCTCAGACATATCAAACCCAGTGATAGGTGAAAGGTCTCGAGTGGCAGCCTGGCTGGGGTTGGACCAT AGAATGCAAATCAAATCGGTATATGATGCTCAAGACATCATGCAGCCTCTTGACCAGTGGGCAGACACAACGAGTCCAGCCAGTGAAGATAGCAAA…
Cz16g05130.t1	Cz16g05130.t1	46.55	39.66	40.31	0.81	0.66	0.65	gi|926776602|ref|XP_013896775.1|//hypothetical protein MNEG_10206 [Monoraphidium neglectum]	NA	NA	NA	K11374//elongator complex protein 2	No functional annotation	NA	ATGACACCTTGCGATCTATGGCAATGTCTGCGTGGCCGCACCACATGGATCATTGGGGACTCAATCAGCAAAGACCTCATGAAGGCCCTCAAGTGCTTCA TGCTGGAGTTTTGGGACTTGCAGCAGTATGCAACCACCAACAATAAGACAGCGCTCCAGCAGCTCAAGATGCTGCCAGGCAAAGAGGACCCTCTCTGCAT TCACATGCCACACCAGTCAAGAATATGTCAGGTAAGGGTTGGGAGGTCAATTGCTTATTGTACAAATCACTGA
Cz03g17040.t1	Cz03g17040.t1	44.06	39.73	30.93	0.28	0.86	0.71		NA	NA	NA	NA	PF02362 - B3 DNA binding domain (B3)	NA	ATGCGCCGACTGGCATCAACTGCCTTCCCGCGGCTAACAGTCATGGGCACGGACAGAGAACTTAAAGACTGTCAGCTGGTGTACTACGTCAAGCAGCTAT CACCCAGTGATGCTGCGTGCTCCAAACAGATCAAATTGCCTAAGACGGAGGCCAAGAAGTTTGTGGGCGAGCTCAGACACAAGCAAAGCACAGCAGTGGT TGTGCTGGACCAATATGAGGGCACCTGGGAGTTCTTATGTACATGCTACGGTTGCCAGTACGCTTTGTCCAGAGTGGGTAACTTCTGCAATGCCTTCAGA CTCAAAGCAGGCAATTATCTACTCTTCTATGCGGACAGCCTGAACAGACTGAGGGTTGGCGTTGCTTCGAGCATCTCCATAGAGCTGCAGCAACAG…
Cz07g03170.t1	Cz07g03170.t1	16.24	15.71	10.5	0.03	0.28	0.35	gi|926783722|ref|XP_013900335.1|//hypothetical protein MNEG_6644 [Monoraphidium neglectum]	NA	NA	NA	K10411//dynein light chain 1, axonemal;K11092//U2 small nuclear ribonucleoprotein A'	PTHR15454 - NISCHARIN RELATED	NA	ATGAACAAGCAACATGCAGAAACACAGGATGACCATAACATCGGCGTCCAGTCTTATCGCAGCCTCAGGTTGCGACGGATTGCACTCAACAAAGCTTCAA TCAAACAGGGCACTGGGAACTCTGCGGATGTACCAGACAGCCACACCCCAGCCGGCACTTCACTGTCCTTGTCAGCATTCCTGAAGCAAGCACCTGGGCA GTGTGACAGCGTCAAGATATCAGCTGTGGAACGTTTCATCACAGAAGTCGATGTGCTACCAGAACGGTATAAGCAGGCTCAGATCATATACCTCAGCAAG AACTCCTTGAGATCCCTGCAAGGTGTCCAGCAGTTCCAGAACCTGCATGTGCTGTCTGCTGCGGACAACCTGCTGCAGGACTTCTCGGAGTTGGAT…
Cz16g05120.t1	Cz16g05120.t1	61.74	56.04	61.31	0.83	1.35	0.99	gi|926776602|ref|XP_013896775.1|//hypothetical protein MNEG_10206 [Monoraphidium neglectum]	NA	NA	NA	K11374//elongator complex protein 2	No functional annotation	NA	ATGAACTTTGGGCTGTGGCATGGCAGTACACAGTACCACAGGTACAAGCGCCACTTGCATGACCTTGGTCAGTACTACAGGCGCATGAGGTCAAAGTTTC CAAATATGATTTTCATGGAAACACCCAAGCAGCATTTTGATTCTGTAGATGGGGACTACCAAGTGGAATGGATCAGCAAACGCCAGGGACCCTTCAATTG CCAACCTATACAGGGTCTTAAGTTTAAGACTGATGGCAGTTTAGCAGCCACAACACCCACCAAAGTCATTCAGGCGGTTGTGGAAGGCACCTGGAGGAAC ATAGAAGCACATAGAATCCTAAGAGACATATACAGCATGCCCATCATGCCTATATATAATGTGACAGCCACTGCTTACCAAATGCACAGGGAAAAC…
Cz15g10220.t1	Cz15g10220.t1	26.54	30.83	23.7	0.24	0.69	0.58		NA	NA	NA	NA	No functional annotation	NA	ATGGGAGCTCGTGGTGGAAAACCAGTAGGGGTGGCTCCTGGATGTGATGATGTACTTGATCACATGGATGTGATTCACCTGGACATTGACGACATGGACC TTGATAACATGCCTTTGCAGCAACGCATGGTTGCTAAGGCAGCCCACAAGCAGCAGCAGCAGCACAATGCAGGCTTACCACAGCGCTGGCAGCAGCCACA GCACAACCAGCAGGTTAATCCCAACAGCTGTCAGGAGACAGAGGCAGCATGCACAAGCAGCCGTGGCCAGTTCTGTGATCTCACAAATCGCCATACTGCG GACCAGGATGTTACACATCACCCTTCAGCAAAGCAACACAAGAAACCCCACACTCTCTGTAGCAAAGCAGTACCCACATCAACATATTACAACAAA…
Cz10g09180.t1	Cz10g09180.t1	51.23	54.59	44.44	0.42	1.14	1.21	gi|926793875|ref|XP_013905411.1|//Kinesin-4 [Monoraphidium neglectum]	NA	NA	NA	K10406//kinesin family member C2/C3	PF00225//PF00307 - Kinesin motor domain (Kinesin) // Calponin homology (CH) domain (CH)	NA	ATGGCTAACTCAGAATCATCCGCTCCTAGCACACCCTCACACATAGGCAATTCGGCCAGTAACTTGTCAAACTTGTGTGCCAAGCGGAAAGCAGCTGCCG AGTGGGTGGAATCATTGATTGGTGTAGCCCTACCATATTCGTCAGACCGTGCGTTCAGGGCTGGCTTGCAGGATGGGGTTGCACTTTGCAGACTTGCCAA CGCCATATGGCCAGGAGTGATCCCAAAGATACTGGAGGCAGCCGATGTTGATGGAGGCCCAAATGGTCTTGCTTACCAGCGAGCCGAGAATGTTGGTAAC TTCCTTTGTAAGGTGGAAAGCTTCTTGCCAGCAGACTGCAGGTTTTCTCTTGCTGATGTTGAGTCAGATGGGTGGGAGGAACGCCCACGCATTGTT…
Cz06g17040.t1	Cz06g17040.t1	7.08	5.49	2.43	0	0.33	0		NA	NA	NA	NA	No functional annotation	NA	ATGGCAATTGCAGCGTTGACAAGTGCTATAAGGGAAGCCAACAGCAGGCTATCTAATGCCGGGTTGCCTCAAGTTGAGCTTTTGCAGATGAAGGACCAGG AGGTGGCTGCTGAACTTGGGTCTGTTCTGAGAGATGCCTGTGGCAAGTTGGTGTCTACAGCAGACCATGTCTGCCAGCTGGATGCTGGTTTGAGATCCAT TGTCCAGTTTGCCGCAAATGCCAACAGCAGTCTGCAGCAGCAACTCAAGCTAAAGATTAATGCTACACTGAAAAGGGAGATGATAGCTTCTACAGTCATT GACATTGTGCTGGACAGCATCGATAATCATTGGGTCAATGACTCCAGTGCATTGGATGCTGTGGCGGCACAACTCGCAGACCAGCTTCCTCACATT…
Cz09g22260.t1	Cz09g22260.t1	14.28	15.1	13.64	0.22	0.29	0.35	gi|926794323|ref|XP_013905635.1|//Ankyrin-1 [Monoraphidium neglectum]	NA	NA	NA	K06694//26S proteasome non-ATPase regulatory subunit 10	K16289 - ankyrin repeat and protein kinase domain-containing protein 1 [EC:2.7.11.1] (ANKK1)	NA	ATGGCGCGCCAAAACGCAGCACAGCTGCTTAAGGACATTGAACGCAGTGACTTGGCCTCCGTTAAGCGGTGCTTGCAAGTCAACCCCAGCTTAGTGCACG CAAAACTACCACAGGATGCCTGGACACCCTTGCATGCTGCTTGCATGCATGGTAACGCTGAGCTGGTCAGGTATCTGCTGAAGCTGGGTGCCAGTTATCA AGCAGCTGACAGCAACGGGGAGCTTCCACTTCATGTTGCATGCAAGGAGGGGCACTGCACTGTGGTGAAGGAATTGCTGTCAGATGCTGGTAAAAGGTCT TGTGTCAAGAACCTGACAAAGCATGGTTCAACTGCGCTGCACTTGGCAGTAGCAGCCGGCCATGCAGATGCAGCACGATTGCTCATGAATGCAGGA…
Cz03g14050.t1	Cz03g14050.t1	14.28	15.1	13.64	0.22	0.29	0.35	gi|926794323|ref|XP_013905635.1|//Ankyrin-1 [Monoraphidium neglectum]	NA	NA	NA	K06694//26S proteasome non-ATPase regulatory subunit 10	K16289 - ankyrin repeat and protein kinase domain-containing protein 1 [EC:2.7.11.1] (ANKK1)	NA	ATGGCGCGCCAAAACGCAGCACAGCTGCTTAAGGACATTGAACGCAGTGACTTGGCCTCCGTTAAGCGGTGCTTGCAAGTCAACCCCAGCTTAGTGCACG CAAAACTACCACAGGATGCCTGGACACCCTTGCATGCTGCTTGCATGCATGGTAACGCTGAGCTGGTCAGGTATCTGCTGAAGCTGGGTGCCAGTTATCA AGCAGCTGACAGCAACGGGGAGCTTCCACTTCATGTTGCATGCAAGGAGGGGCACTGCACTGTGGTGAAGGAATTGCTGTCAGATGCTGGTAAAAGGTCT TGTGTCAAGAACCTGACAAAGCATGGTTCAACTGCGCTGCACTTGGCAGTAGCAGCCGGCCATGCAGATGCAGCACGATTGCTCATGAATGCAGGA…
Cz14g09020.t1	Cz14g09020.t1	21.3	20.47	21.61	0.6	0.38	0.32	gi|971515801|dbj|GAQ82406.1|//Hypothetical protein KFL_001100200 [Klebsormidium flaccidum]	NA	NA	GO:0006259//DNA metabolic process	NA	No functional annotation	NA	ATGGATGATAGCACTGAACGTTCTATTGGTGCTGTCATAAGTGCACACAGCAGCAAACTGGGGGCAGATGTTACATGTCATGACAGTACTGTCACAGAGC AGAGTGGATCAAGCAAGACCAGTGTAGCACCAGCCAGCAGCGAGGCGGACAGAAGCACTATCAGCAACAATCGCAGTAGCACAGACAGTGAAGGTGATGA GCCTTGCTGCAGCAGCAGTTCAACAGCACTTGACCTGATGACATTGAGAGCACCACCCATTCGCAGATCCTTTGGATCTGAAAAGAAAGTCAGACTTACA TGCAGAAAGCTGGGCCCAAATTATGCTCTGACAGATAGGCAAATGAGTGACTCTATCAGAAAGGAGCTACAGGGATTTGTGCAGTTTTGCACTACG…
Cz02g12170.t1	Cz02g12170.t1	9.11	9.05	8.41	0.44	0.12	0	gi|971514771|dbj|GAQ83456.1|//hypothetical protein KFL_001480250 [Klebsormidium flaccidum]	NA	NA	NA	NA	PF04749 - PLAC8 family (PLAC8)	NA	ATGTCTAAGACCGAGGATGCTGCTTTGCAGAAGTTTGTTATGCCCGACTTTGGCAAATTCTCCAAGGCTGTAAGTCACATCGTTCCTGGCTACAAGGAGT CCATTGCTTTCCTTGAGCATTTAGAGGACAAAACTGACACCACAGAGCACTGGAAGCATGAGTGGTTTGCATTCTGGGAAGACTTGCCATTAACTGCCTG GTCATTGTGCTGCGGCTGTTTTTTGAAGCCTAGGACCATGGAGGCAATGGTGGGGGGCAGCTGTGAGAGCCATTGCCTTGTTGGTTATCTCACTTGCTGC CTGTCTCCATGCTATGTGGCAGCCAAACGTACAGAGTTCCGCAAGAAACACAACATCAGGGGTTCTGCTGCTGAAGACTTGATCTTGTCTTGCTTC…
Cz15g07260.t1	Cz15g07260.t1	22.45	21.26	19.13	0.17	0.62	0.48	gi|255084730|ref|XP_002504796.1|//tso1-like transcription factor [Micromonas sp. RCC299]	NA	NA	NA	NA	PTHR12446 - TESMIN/TSO1-RELATED	NA	ATGGAAGAAACAGGATGCATCGACGCCACAGGTGTTTACTGCAGCGGTTGTGGTTGCCAAGACTGCATGAATAAACCAGAATGTCAAGATGCTGTCATGC AAGAACGGCAGAAAGTGCTGCTGAGGAGCCCCAGGGCATTCATGCCCAAGGTGCAACCTTCTCAACCTGGTGTAACATTACACAAGAAGGGATGCCGCTG TCGAAAGTCCAAGTGTTTGAAGAAGTACTGCGAGTGCTTTGATGCAGGCGTCAAATGTTCGGACATGTGCAGGTGTGATGATTGCCACAACAAGGGTGAC AGGCAGCCGGCTGTGGCAGCTCCTCAGATGCACATTGAGGATGCAATTGAGGTATCCGAGGTCCCTCAGCAGCTCCACTACATTACCCCTGACAGG…

## Sheet: Sheet2
gene_id	transcript_id(s)	0 h-1 FPKM	0 h-2 FPKM	0 h-3 FPKM	SS-6 h-1 FPKM	SS-6 h-2 FPKM	SS-6 h-3 FPKM	Blast hit in NR	Cellular Component	Molecular Function	Biological Process	Kegg Orthology		Discription in published genome	Symbol	CDS sequence
Cz16g17150.t1	Cz16g17150.t1	27.68	27.81	34.51	0	0.13	0		NA	NA	NA	NA		No functional annotation	NA	ATGATGCGGTCGCGGCCTGGACCAAGTTCGCCAAGAACGCTTCCTGCGGGTGCCAAACCCACCTCGTCCTACTTTGGCAAAGACCTGGGCATTGCCAAGG ACCTGTATACTGGTAGTACCCCAAATACCCAGTTGGACATGGCAGGTCGCCTTGACTTCCCTACTGAGGCTGCATTGCGTGCCTTCTGGAAGAACCTGAA CACTGATCCTGATTTGAAGAAGGTTACGGAAACCGTTGACAAAATTTACAGCATACAGTTCATCTCCACCGATTGCACTGCGCCAGCCGCCGGTAGCTAT TATAGGCATACCTTTGTGTATTATGCCAAGGATACTCCTGCTTCTGCCGCTACTGTTGCAAAATACCTACGTGCCTGGTACACGTACATGGATACC…
Cz12g21040.t1	Cz12g21040.t1	12.48	9.38	8.41	0	0.07	0		NA	NA	NA	NA		No functional annotation	NA	ATGGGTGCTGCACAGCCCACCAGGACAACGCAGTTGAGGTCAGCAGTTGCGGACGCAGCAGTGCCAAAGTTCATGTGGGGATGGGTATACTCCACAACAA AGCCTGCAGCATGCTCCAGCCAACACTACTTCAAGCTGCCGTGTGTAGTCAGCGCTGCAGTATTACAGGCTTATGAGGCACTGATCAAGCCAGTCCACGT TGACACTGGTGTTGCAACCCACCCATCAGAGGGTCGAGCAGCAGATACCCATCACAATGCTGCTGGCCACAAGGTGGGCGTGTCCTTCCATAATGGCGTT GTAGATGATGGGGATGATGATGAGTGGATATCCAGCATCGATGTTGATGGACTTGTAGGGTCCAGAGGTGCTACAGCCCAGCCCAGCCATGTTCAG…
UNPLg00344.t1	UNPLg00344.t1	221.77	182.76	185.3	0.5	0.4	0.66		NA	NA	NA	NA		No functional annotation	NA	ATGCTAATGCAGGACAGTATGGCGCAGCAACCTCTGCTGTGTGTCTTAATGCTGGTGCTGGCCCTGGCTGTTGCAGTCAACGCCCAGCAGCACTGGCGCA ATCTGGAAGAAACTGCACCACGCAGCGCCGCAGCCACCGCACCAAAAGCGACTGGCAGTGTTGCGGCTGCCGTAGACAGGAAACCCAAACGTCCCAGGGA TGGCGAGTTCCCCACCTACCCTCCAGTAAAGGATGGCAAGAGCAAACTGAAGTTTGCTGAGGTCGACAGTGAACCCATCGTTTTACCAGGCAACAGCAGT GTCGTCTTATTTATCGGTTGCAGCAACTTCAGCTATGTCCCAGTCAGCTGCGGTGTTATCACAGATCTGAACGGACCCACATTACGCCCTGCTGCC…
Cz09g11150.t1	Cz09g11150.t1	37.85	39.51	33.53	0.16	0.18	0.04		NA	NA	NA	NA		No functional annotation	NA	ATGCGTATCTGCTGCCTGCATGACAACTCTGCCTTTGTTGTTGGTAGCAGCAAGGCTACCCTCCCCAAAGGCAACACAGACGGCATAGGAGCAGTGCAGA GCGACAAGCACGGCAGGGTAGTCGTGGTGGCGCTGGATCCATATGTCAAATGCTGCGTGATACGTTCAGGACTCCTTCAGGAGCAGCCGGTGCCCATCAA CCTGCCAACGGCCCTGTCACCTGGCAATCGTCCGCATTTGCACAACGCGGACGGGGACTGGAAGTATGTGGTAGAAGCGCCTCAGGAGGCGGGCGCAGAT AGGGTGTCAGGATGCTCTACCCCTGCTTGGTGCACATATCCCCACCCAGCCCCTCGTTCAATACACCATCGCCAGCCAGTTTATTCACAAGCATCC…
Cz04g33080.t1	Cz04g33080.t1	23.72	21.03	12.37	0.03	0.1	0.12	gi|159468622|ref|XP_001692473.1|//predicted protein [Chlamydomonas reinhardtii]	NA	NA	NA	NA		PF13871//PF13872 - C-terminal domain on Strawberry notch homologue (Helicase_C_4) // P-loop containing NTP hydrolase pore-1 (AAA_34)	NA	ATGTCGTATGACCCAAGGCAGCCCCTTAGGGCAGCCAACATTCCTCCCGTGTACCTGCCCAACGGCACCATCAACCCTGCGTACGTGGCCATCCATAGAA TGCAAGCAGCCAATTTTGTCAGGGGTGTGACCATCAACCAACAACCAAAGCCTGCACCCGCAAAGCCCAAATCACAGGCTGTCAAAGTTGATAAGCAAAA GATCATAGAAGAGGATAGTGAAGATGAAGTTGGAGACTCTTTGGAGGACCAGCACTTTGCTACCGTGTGCACCGACTCCCTCGAAGCCCTTGGCCTCAGG CAGCACCCGAATCGTGTCGCAGAAGCAGCGTCGTTGTCTTCTGTGCCAGCACCAGATCGGCAGTATGCCTTGAGGCTCCCAGCTCACGTAATGCGA…
Cz05g28220.t1	Cz05g28220.t1	17.65	15.56	10.14	0	0	0.19	gi|926783896|ref|XP_013900422.1|//Condensin-2 complex subunit D3 [Monoraphidium neglectum]	NA	NA	NA	NA		No functional annotation	NA	ATGTCTGTTTCGAACGTCAATAACATGCTTGTGCAGTTGACTGAGCAAGGCAGAGCCTTGTCAGATGCGCAAGGCTTGGAGGAGTTTCAACGACTGGCTG GCGAAACATGCAGCCGCATCTCGCTGCCAATGCAGCAACTGCTGGACCTCAAGCAGACAGTTCAGACAGCCACGGAAGCCACCTGGCATAACTGGTCTGA GGCAGGCGTGGTGTTTCCTGAGGTGGCAAGGACGCTCAACGCACTAATGCTGCACAGCCAGGCTGTTCAAGCTTCTACCGCAGCAGTGTACTACACTTGG CTGCTGCGTGCACCTGAGTCACCTGTGAGCAAGAGAAAGACGGATCAGCATGCAGTGTGTCCAAATGGTCGTTATGTACAACTGTGTTGTATTCCA…
Cz01g16070.t1	Cz01g16070.t1	6.9	7.39	6.66	0.05	0.09	0	gi|760449317|ref|XP_011401727.1|//ATP-dependent DNA helicase Q-like 3 [Auxenochlorella protothecoides]	GO:0043229//intracellular organelle	GO:0043138//3'-5' DNA helicase activity;GO:0008026//ATP-dependent helicase activity;GO:0003676//nucleic acid binding	GO:0006310//DNA recombination	K10901//bloom syndrome protein [EC:3.6.4.12]		PTHR13710:SF81 - ATP-DEPENDENT DNA HELICASE Q-LIKE 3	NA	ATGTCACCTCTAACAGAAGCACATCTTTGCAAAGTTCTGGAGCATAACTTTGGACATAAGCTGTTCAGGCCATCGCAACTGCAAGCTATACAAGCAACGC TTTCTGGGCTTGACTCTTTGTTGGTTTTACCAACAGGAGGGGGCAAGTCGATTACATTTCAGCTGCCAGCACTTGCTTTAGACAATTGTTTCACCGTCGT TATCAGCCCACTCATCGCTTTGGCAAGAGACCAGGTGGACAAATGCATGGAACTGGGTATTGAGGCACAGATATGGAACTGTGAAGTTGGCGAGCAGCAA AAGAAGATGATTTTGTCTGAAATCATAAGTGACTGTCCTGAGCTGCGACTGCTCTATACTACGCCTGAGTCTCTGCGCAACTCAACACTGTTTGAA…
Cz07g05040.t1	Cz07g05040.t1	11.86	10.02	5.72	0	0.08	0.07	gi|926786128|ref|XP_013901538.1|//hypothetical protein MNEG_5438 [Monoraphidium neglectum]	NA	GO:0005488//binding	NA	K18666//activating signal cointegrator complex subunit 1		PF12708 - Pectate lyase superfamily protein (Pectate_lyase_3)	NA	ATGTTACTTGCGTTCATATTCTGGCATCAAAGTGTCGCTGTTCCCTGTTCACTCCCGTTCTTGGATGCTGCAGCAGCAACAAACACCACTACAGCAGCAG CAGCAGCAACACCTCCGCCCAAAGCAGCACCCTCGTTGTTGTATGGATGCTCGGGTGAACTGTGGAACCCTTCCGGCCGCTTGCTGGACTGGTCATTTGC TGGGTACCATGCTGGCGAGGACCCTGTACCTGACATGCCAGCAATAGCAGATCTGAAGGCCTCTTACGGTGCTGTGGGAGATGGTAAAACAGATGACACA GCTGCTTTTACCGCTGCTGTTGATGCCATTACAGATCGTGGCGTTATTTATGTGCCGCCTGGCACGTACCTCATCACCAAGAAGCTGGACATCTCC…
Cz04g33090.t1	Cz04g33090.t1	28.73	27.5	23.24	0.1	0.2	0.25		NA	NA	NA	NA		PF08766 - DEK C terminal domain (DEK_C)	NA	ATGCGTGTCGAGACGTCTGATGCGGTCTCCAGACGTTTCATTGGAGCCCACATTCCTGAGAGGATCTTGTTTGACATGCTGAGGGAGATCAAGGCACTGC AGCCATTGAAACCCTGGGAGATTCTGTTAGCCAACAAGAACAGCAAGCCAAAGAAGACTGCACTTGCAGGTGCTGCTGCTGTGGCTGGTGGGGCTGGTAG CAGCTCGGCAGCTCCAGCACCTGATGCTCCCAATGCAGCAATTGTTGGGGTAGGCGGTGGTATGGCAGCTGGCCAACTTTCATTACTGTTCCCTGCGCCA CCAGCGATGGGCCCTACAGCGCCTGCTGCAGCTGAACCAGCTCCCCAACCACAGGCAGCAGCGCAACGGCCCATCCCTGAGGAGATATCATCATCT…
Cz01g40150.t1	Cz01g40150.t1	7.8	8.23	6.89	0.01	0.02	0.13	gi|302848593|ref|XP_002955828.1|//hypothetical protein VOLCADRAFT_96773 [Volvox carteri f. nagariensis]	NA	NA	NA	K10395//kinesin family member 4/21/27;K10398//kinesin family member 11		KOG0243 - Kinesin-like protein	NA	ATGGGTGTGCCCAAAACATCTGTGTGCATTAGGGTCAGGCCCTCGGACACCGACAGTGCTACGGGCAGCAAGCGACGTATTGTACCAGTCAGGGGGCAGT TCGGCTCTTACAAGTTTGACAATGTCTTCCCAGATACATGCCCTCAGCAGCAGTTGTACAATGAGGCCATTAACCCACTTATTAAACACATACTCCAGGG ACGTGATGCTATGGTGTTGACATATGGTGCTACCAAAAGTGGAAAGACATACACACTTGAGGGTTCGGGTAGATTGAACAGTGACTCAACAGGCATGATA CCGCGAGCAGCTGCCGCGGTCTGCAGGCACATGTCCATAGTTCCAAAGTCAAAGTACAGACTCTCTGTGACCTTCTGTGGTTTGACAGCTGGTCAT…
Cz15g09210.t1	Cz15g09210.t1	12.46	17.93	20.32	0	0	0.46		NA	NA	NA	NA		No functional annotation	NA	ATGGCTGGAGATGTGTATGGGTGCACCCGTACCAATTCGCGCGTTGACACGAGCAGGTATGCGTGGCGAGGCGAAGCAGACACACAGACGTACGGAACAG CCAGCAACTTTATATGTAGTAGCACTGCTGTGGGCAACGCAGGCCAGCCCTGCCACTTAAACTGTCAGCTGTCCTTTCAAACAAACATGAACGCGGGGTT TTAG
Cz06g05030.t1	Cz06g05030.t1	9.24	8.22	8.13	0.06	0.15	0		NA	NA	NA	NA		No functional annotation	NA	ATGCCACGAAAAGAGTCTGAATGGAATGCGTTCCAGCGAGCCAACAAGGGAAAGTGGTCAGCAGCGCAACTGTCAGAGCAGTGGCGTTTATACAAAGCAA GTCTGGTCAACAAACTGGGGCAGGGGGGTCCCTTGCCTGCACAGCAAAGTCAGGAAACGCGCCAAGGCGTGTTTGGGAACGCGGCTCACACCAAGCAGCA CATAAACAGTCAGCAGACAAGGCAGTCACACACCAGTAGTGCCTTTTTAGCAGAACCAGGAGTGGAGTGCCCAGCTGTGCCGCACAATTGCTTGCCATTT GCAGCCACAGTAGCTGATCAGCAGAATATCATTTGTGCTACTCAAAGCCTGGATGGCAGTCATGCACTCAATAAGCCATCAATGGGCCAGCAGAGC…
Cz04g01260.t1	Cz04g01260.t1	7.59	7.43	7.38	0.05	0.09	0.06	gi|255087648|ref|XP_002505747.1|//predicted protein [Micromonas sp. RCC299]	NA	NA	GO:0043170//macromolecule metabolic process;GO:0009987//cellular process	K02349//DNA polymerase theta [EC:2.7.7.7]		K16618 - DNA polymerase nu (POLN)	NA	ATGTGGCATTACAGACGTGTCCGACCGCAGGGTGCCAACAAGTGGGGCAAATTTCTAGATGACATCCCTGCAACAAGCAGTCTGGCAACAACATGGCCTG CTATAAACAAGAACCCAGTTGGCGCAAACCATCCTCTCCCCTATAGCAGTGGCAGTACTGCCAGCGGGGTCTTCAACCAGGCGTCCCAACTCAACAACCA GGCAGCACTGCGACAAGTCCATCACAGCATAGCCCATAGTTTGAACCGGGCTGGAGAACGGGTGGTCCCAACGCCAGCGCCCAGTAGTGATACTAGCAGG TTACCCTGTTGCCAAGAGGACCCAACTGGATATGATCAGAATGTAGTCAGCTACCCGGACCCTCATGTACCCCCGCATCATCATACCCACATGTGC…
Cz01g35030.t1	Cz01g35030.t1	8.14	7.1	6.28	0.07	0.05	0.08	gi|552809461|ref|XP_005842943.1|//hypothetical protein CHLNCDRAFT_141740 [Chlorella variabilis]	NA	NA	NA	NA		No functional annotation	NA	ATGGCTCAACCGTGCCCAGCATACAAGGTGTTCCTGGAGTCAATGCAGGCTCAACACCATGCCCCGCAGCAACACAGCAGTCATACAGAAACCAACACAC CTACCTGCGCAGTGGTTTGCGGCAGCAGCGGTTTCAATCCAAGAAACGTTAACTCCTCAAGGCAATGTGCCTCCCCTGGTCACAACACGGCACACAGCAC AGGTGTTGCCAACACACTGGTGAAATCTGTGGTGTCGGCCAGTGGACAGGGGTGCAATGCCTTGGTGGAGTATGGGTATTCAAAACCGGGCTGCGTGTGG AGAACCAGGTCGGTCAGGCATAAGATCCAAAGCTACTGCATACTCCAACTGAAGGATGGGGCACTGAAAGACTTATGCCTACAGTTTTCATTTCTT…
Cz11g16100.t1	Cz11g16100.t1	56	66.36	66.68	0.87	0.59	0.29	gi|552829541|ref|XP_005847727.1|//hypothetical protein CHLNCDRAFT_133789 [Chlorella variabilis]	NA	NA	NA	NA		No functional annotation	NA	ATGTCAGCCCACATTTGTAATTTGCATTTCTTCACTGCATCCTCCCTTGCATCAGCTATGTCAAGCGCTGTGTGTGCAGCTCCTGCTGGTGCTCGCGGTG ACTCTCGTGTGTACTCATCACAGCCATCATCAACACCGGCAGCAGTGTTTGAGACTGTTGAAGATGTCATGGATGCGGTGTATGGAACATTCCTACCCCC CAAGTGCAAGCCATTGCCTTACCTCGACAACAAGGGACGTTACTTGTGGACAGATGCTTTTGGTGTGTGCAACTACCTATCCATGTACAGGCAAACTGAA GATGAAAAGTACCTGATTCGTGCCAAAGCCTTGGTGAATGACGTCCATGATACTCTTGGCAAGACTCGGGATGGTAAGCGCCGCCTGGGGGATGCT…
Cz01g06090.t1	Cz01g06090.t1	4.59	6.47	6.68	0	0.19	0		NA	NA	NA	NA		No functional annotation	NA	ATGGCCTGCACATGCATGATTCTCGTGGAAAGATGGCTATCCATCTTCCCTGGGTCAGAGGCAGTGGCAGCGGGAGCAAGGCATGCACGTGCCAGAGGGG AGATGCAGCTGATTTGGGTGTGGCTTGAGTGGGGTCCTGGTCTGCTCCTGCGGAAATTGGGGCATACATCTGACATGGCTGTAGCAGCAAGATCATGGCC AGCACCAGTAGCACCAGCATCAGGGAACCCATCCGCAGCTGTACCAGCATGGGCAACGGCAGCGGCCGGAATGGCACCCCCAGCAGCATCAGCGCCACCA GCACCACCAGCACCACGAGCAGGCACATCGCACCAACCTGCAGCACCACGGGAACCATATGGGCAGCTCAGGAGGCTGCTGGGGCGCTTGCTTGCT…
Cz12g13090.t1	Cz12g13090.t1	22.73	21.51	19.95	0.08	0.24	0.34	gi|926776098|ref|XP_013896523.1|//hypothetical protein MNEG_10458 [Monoraphidium neglectum]	GO:0044464//cell part	NA	GO:0044763//single-organism cellular process	K05750//NCK-associated protein 1		K05750 - NCK-associated protein 1 (NCKAP1, NAP125)	NA	ATGGATCACTCTAACTTGCCCGTGGACAGACAATCTCTAGTCAGCATACCTACTGATACTCAGTCTGACAGCACCAGCTCCTTATGCTCCCTGCTGACCT TGTCCAATACACTTATCAAGTCAGTGTATGCACTTAAACATGTGCTGGACGACTCCCGTTGTGCAAGCATCAGCAAGGTCATTGACGTGTATCCTGAGTA CTGTACTAAGCTTCAAAGAAGATTTCCAGAGCACCCCACCAGAGACATACGGTTTGACAAGGCTGATAAAGAAGGTCAATTAGCCGTGCAACAGGATGCT GCAGCTTTGCTTGAGGAGCTGCTGCCAGCTTATGACATACTGCAGGACGCAGTCACCTTCCAAAAACACTCAGAGCGGCAGTTGGCGGATCTACAT…
Cz11g11020.t1	Cz11g11020.t1	29.16	27.19	20.58	0.41	0.33	0.14	gi|926780800|ref|XP_013898874.1|//hypothetical protein MNEG_8110 [Monoraphidium neglectum]	NA	GO:0005488//binding	NA	K02213//cell division control protein 6		K02213 - cell division control protein 6 (CDC6)	NA	ATGGCTATCCTTAAAGCTAAACGAAAGGCGCGTATCTTCTCTGATCTTGAGAATGAAAGTGATAGTTGCAGTCCATCTGCAGATGCCAGCTCCAGCCATG AGGCGGACCCTCTCGTGTTACGGCCCATTGAGCATGTTATTAGCAACACCATATCAGCGCCCTGTGTTGCACTCAGTCCTCGCTGCACCAAGCGCAGCAA AGTGCTCGCAGGCGCATCTGTTGCGCCTTTTGAGTCCAGCACCCAAGCGCCTGAGTCAACAACAAACCCATCCCTAGTCTTCTCAAGGGTGAGGGAAGTG CTCAGGCAGCCAGCCATTACAACTGAGGTCAAGCCCCTAACGCGCGAGGCCCAATATCAGCAGTTGCAGTCTATCGTATCATCTTTCATCGGCACC…
Cz05g14190.t1	Cz05g14190.t1	5.56	7.16	6.1	0	0.04	0.17	gi|926793445|ref|XP_013905196.1|//hypothetical protein MNEG_1782 [Monoraphidium neglectum]	NA	GO:0016798//hydrolase activity, acting on glycosyl bonds	GO:0071704//organic substance metabolic process	K01179//endoglucanase [EC:3.2.1.4];K01580//glutamate decarboxylase [EC:4.1.1.15]		3.2.1.4 - Cellulase / Endoglucanase	NA	ATGGATAGTGTCGTAACAGACTCAAGTTGTTGGAACTGGGCAGAAACTTATGGCACCTGCGGAGGCAGTCGATTCTGTCCATGTGGCACATCAAACTGTG ATGCACAGTGGCCCAAGACATGTTGTAAGAGCTGGGACGTCTGTGTCAGGAAAGATTCCACATGGTGGAGATGTGAGCCAAGAACTCAAATTTGCGGCAC CACAGTGCCAACCTGGAAGAACTGTGGAGGAAACCACTGGTGCCCATCAGGCACACCCAACTGTGATGCTCCATGGCCTGGGAAGTGCTGTGGGAATACA GATGTCTGCGTCAGAAAAAGCAGAGATTGGTGGCGATGTGAGCCCAAAAGTCAACAAAGTGTGACTGGTTACTGCACAGAGCCCATTGGCACCTGG…
Cz05g32100.t1	Cz05g32100.t1	7.86	6.63	5.66	0	0.24	0	gi|926787833|ref|XP_013902390.1|//Fanconi anemia group I protein [Monoraphidium neglectum]	NA	NA	NA	NA		No functional annotation	NA	ATGCTGCCCATAATTGTGCAGGACGTATTGAGGATCATCCTACAGGCCACTCGCACAAACAGCCGTGACAGTTCAACAGACATCTCTGCATGTCAGGCCC TTAGATCCAACATAGCCACCAACATGCCCACATGGCTCACTGCGTTACCCATCAGCGAGCAGCAGCTTGTAAAAGACTATGTGTTCATCCTGATGGCGGA GTTGGAGTACCTGCAGCCTGGGGATCGTGTAGCAATTGTGAACACCACATTGTCAGCTTTTGAGCAAAGCAAGACACACTGCTGTGCCTTGCTGGACCTT GTGCCTGCATGCCTAGTCCTTATCACCGCAGGCAAGCATATGCTCATACATTACTAG
Cz01g01190.t1	Cz01g01190.t1	27.57	24.74	20.97	0.16	0.19	0.51	gi|926794835|ref|XP_013905891.1|//Ankyrin-1 [Monoraphidium neglectum]	NA	NA	NA	K06694//26S proteasome non-ATPase regulatory subunit 10		PF12796//PF13857 - Ankyrin repeats (3 copies) (Ank_2) // Ankyrin repeats (many copies) (Ank_5)	NA	ATGAGCACGCTTCTGAGGCACCTGGTAGCACCCAACAGCTTCCTTGGCAGAACTCGCAAAAGCTCCAGGAGGCGCAGCACTGAAGATGACGACGATTCCG ATGACACCACCTCGCTGAGAGACAGTGCAGCGTTCGTACCATCCAATTTACAGGAGGCTGCAGGCAGCTCTTCAGCCGAACCAGCTTATGAGGCTCAGGC AGTGACCAGTGAGATCCAGCCAGATTCTCCTGCACAGCAGTGGGATGTATACCAGCCAGCAGATCGGTCAAGAGATCAGATACTGACACTTGTCCCAACA GCCAGTGCACTGGCAAGCAGCAAACCAGCCACATATGCATCTAGGCGTAGCAGGGGCATTGGCAAGCTGGTGGGTTGTTTCCCTTTTGAAAGTGCA…
Cz09g11140.t1	Cz09g11140.t1	57.34	59.9	63.81	0.83	0.59	0.99		NA	NA	NA	NA		No functional annotation	NA	ATGACCCACCGCCCTGCTGAGGATGCCGCTGTTGTGAGCAAGATGCAGTGTTGGTTGAGCATCCTTCAGAGCTGGTGCAACACAGTTCCTTGCGATCAGT GGGTCACTCAGGCAAAGGCTGCCCATGATCTGCAGGTTCTGTGTGCTATCCTAGGTGTGCCAGTTACTCCCTTAAGCGCTGACATTGACAACCTCCCAGA CTCCCACTTCCCAGATGCCCCCAACCTTATTGCATTACAGCCCTTTGACTGCAGTGCTGGCCAGCTGGGGATGCAGGAACATGCCTCTGCAGCAGGGTTG CCACATACTGCAGCTGCCACACCAGCTACAGCACCTGCAGCTGCGGTTGTTGCAGCACCCTGTGGTGTGGGTGCATGCACTGGTTTGAATCTTGGT…
Cz01g07180.t1	Cz01g07180.t1	42.08	44.03	39.76	0.24	0.73	0.71	gi|926795450|ref|XP_013905970.1|//Cyclin-A1-1 [Monoraphidium neglectum]	NA	NA	NA	K06627//cyclin A		KOG0654 - G2/Mitotic-specific cyclin A	NA	ATGCCTAACTACACCACGATGAGCTACGCCTACCACCCTTCGGTGTTCCAGGCGAGCAGTGATCATATGATGGAGTGTTCGTACGAGGTACCAATCGACC ATAAGGAAAACTATGCTATGCAATATCCTGAAGTCAAGCCCGTGCATGGCAAAGCAGGCCAGATTGCCACCAAAGTGACTCGCCAAGCCTTCTGTGACCT CAGCAACGGAACATCGCACACGGTGTCTGCTGACAGCTTCCATGTACACCACGACCAGAAATGCATGCCCAGGAGCCATCAGGTGGCCTCTGTAAGGGTA CATTCTGACCCCACTGCTGGCAACCGACCGGTCTCCCACAGCAACGCAGGTAGCCGCCATGGAGACTGCTTGCAACAGCAACAAGCATGGATGGAC…
Cz04g34020.t1	Cz04g34020.t1	26.92	24.78	21.04	0.12	0.44	0.38	gi|159478845|ref|XP_001697511.1|//chromodomain-helicase-DNA-binding protein [Chlamydomonas reinhardtii]	NA	GO:0016787//hydrolase activity;GO:0005488//binding	GO:0044238//primary metabolic process;GO:0071704//organic substance metabolic process	K14437//chromodomain-helicase-DNA-binding protein 7 [EC:3.6.4.12]		K14437 - chromodomain-helicase-DNA-binding protein 7 [EC:3.6.4.12] (CHD7)	NA	ATGGCACGTGCATTGAGGACGCGCAAAGTTGGGGTGTCCTACGACGAGCAATTTGATGATGTACTTGACGACGCATCTCCTGATAAGCCTGCAAAGGCCC CAAAACCTGCCGCTGATCCTGCAATTGGGACTGGGGCCATCTTGAAGTTCGTTCAACCAGGAGTTGATAACACCAAAGAGCCGGTGTTGCAGCCAGCAGC GGCAAAGAAGCTCACAAGACGCGACAAAAGGGCATTCAAGGAATGCAAGTCTGGTGATGCAGTCGAGCCTCGTGCATCCATGCGGCAGCTGCCCAAACGA CAGGCCACCAAAGCCAGCTACAGGGAGGTGTCAGATGAATGTGACAGTGCAGATGACATGCAATATGAGTCATCGGATGCAGCAGGCAGCAGTGGG…
Cz11g28160.t1	Cz11g28160.t1	48.32	43.82	40.33	0.23	0.7	0.8	gi|545356127|ref|XP_005643812.1|//His-Me finger endonuclease [Coccomyxa subellipsoidea C-169]	NA	NA	NA	NA		PF01223//PF13365 - DNA/RNA non-specific endonuclease (Endonuclease_NS) // Trypsin-like peptidase domain (Trypsin_2)	NA	ATGTCGAGCAAAAAACGAACAAGACAAGATCCCATGCAGGACAGCAGCAATGGGGGCGGCGTCACTGATCCATATGTCATCGGCTTGGATGATGCGCTGG AAGGCCTCATGCCTAAGGCCGAGTTCCTCAAGAAAGCCACGCCACACAGCACGCTGCATGTACATCAGCGCCTGCCACGCCACATCGCAGACACTGCCAA CATCACTCTCACTGAGACTGACTATGAGCGCATCATGGGCACCAATGACCTGGTGGGAATTGAGTACCTGGATCAGGGCAAGCTGGCTGCAGCAGCTGTA GCACGCTTGCTGGTTCGGGATCCAGACACCGGCAAAAGCAGCTATGCTACAGGCTTCATGGTATCTCCACGCCTACTGCTTACTAACCGCCATGTG…
Cz08g17140.t1	Cz08g17140.t1	1.64	1.44	1.45	0.01	0.04	0.01	gi|926798435|ref|XP_013906641.1|//hypothetical protein MNEG_0337 [Monoraphidium neglectum]	NA	NA	NA	K14709//solute carrier family 39 (zinc transporter), member 1/2/3		K14709 - solute carrier family 39 (zinc transporter), member 1/2/3 (SLC39A1_2_3, ZIP1_2_3)	NA	ATGAGCAAACTCACCTCTGTGCAGTTCAACAACATCACAGCCAATCTTACCTGGCCACATATCAATGCATGGCTCAGCAGCAAAGGTGTTAACATCACCA CACTTGTGCTCTCTGGGCTGAGCAGTCTATCAGGTACAGCTCTGGACTCCACGTTACCTAACACCTACCCCAACCTCACTCGCCTGGTGCTCAGCAGTAA CAACATGACTGGCAGCATCCCTGCCAACTGGGAATGGTTCAAGCTGGGAACTTTCAATCAGCTGTCTTTGGCTGGCAATCTGCTGAATGCGAGCCTTCCC AGCTGGCTGCATACCATCATGGCACCAAGAGCACTGCTGGATCTGTCAAACAACAGCTTCGCAGGCACCCTACCAGACTCATTGGGCAGTGCCACT…
Cz09g22160.t1	Cz09g22160.t1	40.68	34.34	32.85	0.16	0.7	0.56	gi|552820201|ref|XP_005845556.1|//hypothetical protein CHLNCDRAFT_58529 [Chlorella variabilis]	NA	NA	NA	NA		3.5.1.11 - Penicillin amidase / Penicillin acylase	NA	ATGCTGCCAGTTACCTGGTTGTTGCTCTGCGCCGTTTGGCTCCAAGGCCAGTGTGCTATGGCGTGCTCTTCGCTTCAGTATTACGACCAGGCAGGCAAAG CTGTGTTATCTGCTCGCAATATGGACTTAACAGTACTGGCATTCAATGAGATTGCATGGATTCCTGCTGGAATCAAGTCACCTGTTGTGCCCGTACTGAA CTCTGGTTACAGCTCCCTAGGCAAGCAGTACAACGTCAAGTACGACTTTGTGTGCATGACCCTTGCACGTGACATAACAGTTGACATCCTGAGGGCAAGC TTTCCTGCTGGGGGGCTTAATACCAACACGTACCCGGGTATATGTAGTGATGGCATGAATTCCAAAGGCTTGACTATCTCCCTGCAATGGCAAACA…
Cz06g36290.t1	Cz06g36290.t1	68.04	66.98	63.34	0.88	1.15	0.85	gi|926787336|ref|XP_013902142.1|//putative Kinetochore protein NDC80 [Monoraphidium neglectum]	GO:0000776//kinetochore	NA	GO:1902589//single-organism organelle organization;GO:1903047//mitotic cell cycle process	K11547//kinetochore protein NDC80		K11547 - kinetochore protein NDC80 (NDC80, HEC1, TID3)	NA	ATGAGCCGTAGACAAACTTTGGGGCCTCTGTCCATCAGTCAGGCCAATAACAACAGGGCCAGCTTGACCAATAACAAGCCCAACAAGCAGGAGGTTAGAC AGAGCCTCACCAAGCCCGTTGGTGGAAGACCATCTGTAGCTCCAAGGCCTGGCGACAGATCCTCGAACAGTGCTTTAGACCGCAGATCAAGTGCATATGG AAATGGCTCTGGTATTAAACAGGACCCACGACCTCTCAGTGACAAAACATTTCAGAACTATTGCATCAGAGCAGTTATTACATATTTATCAACCCATGGC TATCCATTCGCCATATCACCAAAGGTCCTAGCATCACCTACTGGCAAGGACTTTGCTCAAATGGTGCAGTTCCTGTTCCAGAAGTTCGACCCCAAT…
Cz03g14230.t1	Cz03g14230.t1	80.02	87.41	65.84	0.32	1.43	1.53	gi|159485062|ref|XP_001700568.1|//structural maintenance of chromosomes protein 4 [Chlamydomonas reinhardtii]	NA	NA	NA	K06675//structural maintenance of chromosome 4		PTHR18937:SF231 - STRUCTURAL MAINTENANCE OF CHROMOSOMES PROTEIN	NA	ATGGCAGACCACCAAAGCAACAGGCGTCTTATGATACGAGAGATGGTGCTGGAGAACTTCAAATCATATGCGGGTGCTCAGCATGTTGGCCCCTTCCATA AGCTGAGGTTCAACAAGGTCTCAGAGCTGATTCACAACTCCACCAACCATCGCAACTTGGAAAGGGCGTGTGTCACAGTGTACTTTCAAGAGATCATAGA CAAGGAGGGAGAAGACTATGACATGATTCCGGGCTCAGACTTCACAGTAGCACGTACTGCCAACAGGAACAACACCTCAGACTACTACATCAACAAGAAG AAGGTGTCAGTCAAGGAGGTCACCACGCTGTTGAAGGACAAAGGCATTGATCTGGACAACAACAGGTTCCTTATCCTGCAAGGGGAGGTTGAGCAG…
Cz10g11210.t1	Cz10g11210.t1	27.94	28.39	27.54	0.3	0.55	0.42		NA	NA	NA	NA		No functional annotation	NA	ATGCAAGTAATGCACACCCACATGCAGCACAAGTTCTTCCATCTGCTAAACAGTCACATCAGGCTGCCTCTTGCTTTGTGTCCTGCAGCATTCCCTGAGG CAGGGTTTGGACAACTCTGCACACCAGCACAATCAGATGCCTCAGCTGCAAGCATTCACCATGACTCCCATCAGCAACACGCACTGCAGCGTCAGTTGGC ATCAACAAGCCCTGACAGTAGCCGCAGCAGCACTTCGTCATTGGCTGCAATCACTCCTACTAGCATGCAGCAGACAGCAAACCCAGGCAGCCAATGTCCT CATGGCACGAGTAGCAAAGCAGTGCGTGCAGTGTCAGAGCAGGTTGTTGTTGCTTCATGCCCTGTTACAACCACTAATCTTGCAACATGTATAGCA…
Cz15g03120.t1	Cz15g03120.t1	4.5	5.4	4.77	0.1	0.08	0.04	gi|552821643|ref|XP_005845904.1|//hypothetical protein CHLNCDRAFT_136492 [Chlorella variabilis]	NA	NA	NA	NA		No functional annotation	NA	ATGTACTTCAACGGCACCGATGACCCGTCCTTTGTCATTTCCATGACTAACGGCAGCCTGGCCACCACTACCTACAACCAAAGTGTGGGAGTGACTGGGG AGCTCACTTTTAATCAGAACGCCACCATGACGAGAGCCATCCTTGGAAGTGTGAGAACAATTCGTGATTTCATTGAGGGGCCTCGAATCATTAACCCCAT TTTTGCACACCAAGCCATTCAGAATGGGAGTGATGTGGTGCTGCACAGACAATACATCAATGGCAGCACCACCATTGATGCTATTTTCATGCCTCTGAGT GGAACGCAGCTCCAGGTATCCCCAGATGGCAATTTCACAGTCACACTAAATGGCAGTGCGCCAGGAAGTGTGAGGTTCTATGTGGTTGAGAACGAG…
Cz01g19210.t1	Cz01g19210.t1	57.25	53.65	47.38	0.31	1.02	1	gi|926784662|ref|XP_013900805.1|//hypothetical protein MNEG_6177 [Monoraphidium neglectum]	NA	NA	NA	NA		No functional annotation	NA	ATGTGTGAAATGGTGACGCGTGTTCAAAGCTTTGTCAGTTACTGCCAGAAAGAACAGAGAGGTCAGCAAGATGGGCCGCTAGACGACACAAAGACACAAC TCTCTAGTCCATCAACTCTTCACACCGCAAATTTGTTCATCACACACGTTTACAAAGGCAGCACCTCTTTATGGCATGCTTATGATCGAGCCTCTGCTGG AGCAGGCACGGACGCAGGAGGTGGTCCTTGTGCTGTTTCGCAGTTTCGCAGTTTTGGATTCGGTCGCAAGCGTGGATATTGGGAGCCCTACGACGACTTG TTTGGCGATCCTTTCGGCGATGGTGGTGACAGATATGCTGGGTTTGCGCCTGTGTCATCAAGGGCCTTGAACCAGCTGGAGCGCGCAAAACACATC…
Cz05g14160.t1	Cz05g14160.t1	3.1	2.22	2.82	0	0	0.13	gi|731390147|ref|XP_010650251.1|//PREDICTED: uncharacterized protein LOC100853955 [Vitis vinifera]	NA	NA	NA	K16196//eukaryotic translation initiation factor 2-alpha kinase 4 [EC:2.7.11.1];K10268//F-box and leucine-rich repeat protein 2/20;K13789//geranylgeranyl diphosphate synthase, type II [EC:2.5.1.1 2.5.1.10 2.5.1.29];K15923//alpha-L-fucosidase 2 [EC:3.2.1.51]		PF00665//PF03732//PF08284 - Integrase core domain (rve) // Retrotransposon gag protein (Retrotrans_gag) // Retroviral aspartyl protease (RVP_2)	NA	ATGGAACCACCACAGATCATTGGTCCTGCACAAGCTCCAGCACAGGATAATGTCCAACACCCAGATCATGGCGACATCAGACCTCCAAAGCCTGACACGT TTGATGGCAAAGGCAATGTTGACTTGTGGACGTTCACCATACAAGCCTACTTGGTGGCCACAAATATCACCAATGAGCAACAGAAGATCAACTTCATTGT GGCCCTATTCCGTGGCTCCATCGTCCATTGGTACCGATCATTGATGCTAAGGAACAATGGACAACAACCCTATGCCACATCAATTGATCTCATCAATGCT CTTCGGGCCAACTGCCTCCCCATTGACCCAGTGCGACGTGCAAGAGATAGGCTTGCTCAGCTAATTCAAACTGGCGGCACCGCAACTTACATCAAT…
Cz01g06080.t1	Cz01g06080.t1	46.31	47.11	52.12	0.77	0.68	0.79	gi|971507307|dbj|GAQ90897.1|//hypothetical protein KFL_006990030 [Klebsormidium flaccidum]	NA	NA	NA	NA		No functional annotation	NA	ATGACTCTCAGGTCACCTGCAGCAAACGGTTCTGGCCTGTTGCCGATGTTTGATGCCCCTTCCATGCTGGAAGATCTGGATCCGGAACACCGCACCGGAT GGAGTGAGGTGGTGTCTGAGGATTTCGACAGGGCCAGGAAGGGCGACGAAAGGGATCCCTTTAACCATCCCAGATCACAGTTTTTCAATGCTACTAAAGA ACCGATTGGCAGTGATCATATAAGCAAAGAGATATCATGGAGGGCGTTTCCGAGGCAAGTGCAAGTGTCTGCTCCAGGGGACGAAAGCCGGTGGAGGCAA GCAGACTCCAGCAGAGATGAGCAGGATGAGTACTGCGAATGGAGTGTGAATCGCGACGAAAATGGCAAAATCACACGTGTCACGTTTACCTGCGAA…
Cz03g24220.t1	Cz03g24220.t1	8.66	8.55	6.64	0.06	0.21	0.1	gi|159479718|ref|XP_001697937.1|//hypothetical protein CHLREDRAFT_193079 [Chlamydomonas reinhardtii]	GO:0005623//cell	GO:0005524//ATP binding;GO:0003777//microtubule motor activity;GO:0008017//microtubule binding;GO:0043515//kinetochore binding	GO:0051315//attachment of mitotic spindle microtubules to kinetochore;GO:0007018//microtubule-based movement;GO:0007080//mitotic metaphase plate congression	K10395//kinesin family member 4/21/27;K10398//kinesin family member 11		PTHR24115:SF0 - KINESIN-LIKE PROTEIN KLP10A	NA	ATGGTGTCGGCATCACGCCCTGAATGGACTGGAAATACCAATGGCATCCCTATCGACTGCGTCGTTAGACTTCATGGTGGTACACCAGGCATACGCCAGG ACATACAGACATCCAGGAACAGGGTATCTCTGGTCAGGCCTGGCTCGCTGCAACCCAAACCGGAAGATGAGTATGACCTGTCATTCGTGTATGGTCCAGA ATCTACCAATGCAGACGTACATGACAGGACAGTGGTGCCACTCCTGCGCAAGTTCATTGAGGGCTATAATGTTACGATCTTGATGTTTGGTGCTACAGGC TCTGGCAAAACCACATCTCTGGAGGGCGGCCGCGGTAAAGATGCTAAGGGCAGCTCAGAAGGAGATGGACTGGTACACCTGGCAATTGATGAGCTG…
Cz02g32100.t1	Cz02g32100.t1	79.53	71.96	80.01	1.52	0.62	1.52		NA	NA	NA	NA		No functional annotation	NA	ATGGACTGCAGTAGTCAGTTGCTGCTGCTTCCTGTAGGAGAGAAGACACTGCTGATGGAACCTACTTCAGACTTGCTGTCAACCACCCCCTGCCATGACA ACCGCAAGCTGCTGGATAATGGTGGTTCCAGTGGCACAGGCGGAGGTGCTGCAGCGGCTGCTGCTGAAGCACGTGCATACAACCAATTCAATGCTGCACA AGCAGCCATTATAGATGTCGTCAATGGTGCTGGCACTGTTCGTGGTGTGACCACGGCTGCTTTCTCTGACAGAAGCAACTTCTACTAA
Cz07g05030.t1	Cz07g05030.t1	13.25	11.19	7.59	0	0.13	0.27	gi|926779542|ref|XP_013898245.1|//hypothetical protein MNEG_8737, partial [Monoraphidium neglectum]	NA	GO:0005488//binding	NA	K18666//activating signal cointegrator complex subunit 1		3.2.1.58 - Glucan 1,3-beta-glucosidase / Exo-1,3-beta-glucosidase	NA	ATGGGGGTGATTGTTGATGGTAGTCCGTTTTTCACCATCCAAGACCTCACCCTGTATTCTGATTATAAGCGAAGCAACACAACAGGATATGATGGCACAT GGGGTGTGTGGCTGAAGAACTCAGGGGATGTATTGGTCAACAGGTTCAACATGTCAGCCGTGTTTGTACAGGACATCGCAGCTCAGGCGTTCCAAACTGG CACAGTCATCAGTAATGGCGTGGGCACCAATCTGAGCATACAATCCTTGTACGCTGGACCATATGCTACGCTGGTGTCCAATGTACAATTTGGAGCTGGT GTAAACCCCTATGCACCAAGTGGTGCCTCACCCAAGGCTGCTTCATTTGCAACATTCTGGAATGTCAAGGGCAACAACCCCTTGGCCATGCCTCGG…
Cz06g16060.t1	Cz06g16060.t1	36.34	35.22	30.61	0.51	0.46	0.65		NA	NA	NA	NA		No functional annotation	NA	ATGGTGGACGATAAGGTAGTGTTTGGGCAGCTATGTTTACTATGTGTTGGTTCCCAGTTTGCCAAGACTCAATGGGCCATATGTGTTTTTGTGCAGGGCC ATCGTGGCCCCGGATCCAATAAGAAAGGCCGTGTGAGTATGCCAGTTCCCCCTGCTCAGTACGACAATGGCCAGAAATTCAAAAGCCGCATACCCACCTT GGCATCACCTCTAGCGCGGCAGTCACTACACTGCTCAGACATATCAAACCCAGTGATAGGTGAAAGGTCTCGAGTGGCAGCCTGGCTGGGGTTGGACCAT AGAATGCAAATCAAATCGGTATATGATGCTCAAGACATCATGCAGCCTCTTGACCAGTGGGCAGACACAACGAGTCCAGCCAGTGAAGATAGCAAA…
Cz16g05130.t1	Cz16g05130.t1	46.55	39.66	40.31	0.81	0.66	0.65	gi|926776602|ref|XP_013896775.1|//hypothetical protein MNEG_10206 [Monoraphidium neglectum]	NA	NA	NA	K11374//elongator complex protein 2		No functional annotation	NA	ATGACACCTTGCGATCTATGGCAATGTCTGCGTGGCCGCACCACATGGATCATTGGGGACTCAATCAGCAAAGACCTCATGAAGGCCCTCAAGTGCTTCA TGCTGGAGTTTTGGGACTTGCAGCAGTATGCAACCACCAACAATAAGACAGCGCTCCAGCAGCTCAAGATGCTGCCAGGCAAAGAGGACCCTCTCTGCAT TCACATGCCACACCAGTCAAGAATATGTCAGGTAAGGGTTGGGAGGTCAATTGCTTATTGTACAAATCACTGA
Cz03g17040.t1	Cz03g17040.t1	44.06	39.73	30.93	0.28	0.86	0.71		NA	NA	NA	NA		PF02362 - B3 DNA binding domain (B3)	NA	ATGCGCCGACTGGCATCAACTGCCTTCCCGCGGCTAACAGTCATGGGCACGGACAGAGAACTTAAAGACTGTCAGCTGGTGTACTACGTCAAGCAGCTAT CACCCAGTGATGCTGCGTGCTCCAAACAGATCAAATTGCCTAAGACGGAGGCCAAGAAGTTTGTGGGCGAGCTCAGACACAAGCAAAGCACAGCAGTGGT TGTGCTGGACCAATATGAGGGCACCTGGGAGTTCTTATGTACATGCTACGGTTGCCAGTACGCTTTGTCCAGAGTGGGTAACTTCTGCAATGCCTTCAGA CTCAAAGCAGGCAATTATCTACTCTTCTATGCGGACAGCCTGAACAGACTGAGGGTTGGCGTTGCTTCGAGCATCTCCATAGAGCTGCAGCAACAG…
Cz07g03170.t1	Cz07g03170.t1	16.24	15.71	10.5	0.03	0.28	0.35	gi|926783722|ref|XP_013900335.1|//hypothetical protein MNEG_6644 [Monoraphidium neglectum]	NA	NA	NA	K10411//dynein light chain 1, axonemal;K11092//U2 small nuclear ribonucleoprotein A'		PTHR15454 - NISCHARIN RELATED	NA	ATGAACAAGCAACATGCAGAAACACAGGATGACCATAACATCGGCGTCCAGTCTTATCGCAGCCTCAGGTTGCGACGGATTGCACTCAACAAAGCTTCAA TCAAACAGGGCACTGGGAACTCTGCGGATGTACCAGACAGCCACACCCCAGCCGGCACTTCACTGTCCTTGTCAGCATTCCTGAAGCAAGCACCTGGGCA GTGTGACAGCGTCAAGATATCAGCTGTGGAACGTTTCATCACAGAAGTCGATGTGCTACCAGAACGGTATAAGCAGGCTCAGATCATATACCTCAGCAAG AACTCCTTGAGATCCCTGCAAGGTGTCCAGCAGTTCCAGAACCTGCATGTGCTGTCTGCTGCGGACAACCTGCTGCAGGACTTCTCGGAGTTGGAT…
Cz16g05120.t1	Cz16g05120.t1	61.74	56.04	61.31	0.83	1.35	0.99	gi|926776602|ref|XP_013896775.1|//hypothetical protein MNEG_10206 [Monoraphidium neglectum]	NA	NA	NA	K11374//elongator complex protein 2		No functional annotation	NA	ATGAACTTTGGGCTGTGGCATGGCAGTACACAGTACCACAGGTACAAGCGCCACTTGCATGACCTTGGTCAGTACTACAGGCGCATGAGGTCAAAGTTTC CAAATATGATTTTCATGGAAACACCCAAGCAGCATTTTGATTCTGTAGATGGGGACTACCAAGTGGAATGGATCAGCAAACGCCAGGGACCCTTCAATTG CCAACCTATACAGGGTCTTAAGTTTAAGACTGATGGCAGTTTAGCAGCCACAACACCCACCAAAGTCATTCAGGCGGTTGTGGAAGGCACCTGGAGGAAC ATAGAAGCACATAGAATCCTAAGAGACATATACAGCATGCCCATCATGCCTATATATAATGTGACAGCCACTGCTTACCAAATGCACAGGGAAAAC…
Cz15g10220.t1	Cz15g10220.t1	26.54	30.83	23.7	0.24	0.69	0.58		NA	NA	NA	NA		No functional annotation	NA	ATGGGAGCTCGTGGTGGAAAACCAGTAGGGGTGGCTCCTGGATGTGATGATGTACTTGATCACATGGATGTGATTCACCTGGACATTGACGACATGGACC TTGATAACATGCCTTTGCAGCAACGCATGGTTGCTAAGGCAGCCCACAAGCAGCAGCAGCAGCACAATGCAGGCTTACCACAGCGCTGGCAGCAGCCACA GCACAACCAGCAGGTTAATCCCAACAGCTGTCAGGAGACAGAGGCAGCATGCACAAGCAGCCGTGGCCAGTTCTGTGATCTCACAAATCGCCATACTGCG GACCAGGATGTTACACATCACCCTTCAGCAAAGCAACACAAGAAACCCCACACTCTCTGTAGCAAAGCAGTACCCACATCAACATATTACAACAAA…
Cz10g09180.t1	Cz10g09180.t1	51.23	54.59	44.44	0.42	1.14	1.21	gi|926793875|ref|XP_013905411.1|//Kinesin-4 [Monoraphidium neglectum]	NA	NA	NA	K10406//kinesin family member C2/C3		PF00225//PF00307 - Kinesin motor domain (Kinesin) // Calponin homology (CH) domain (CH)	NA	ATGGCTAACTCAGAATCATCCGCTCCTAGCACACCCTCACACATAGGCAATTCGGCCAGTAACTTGTCAAACTTGTGTGCCAAGCGGAAAGCAGCTGCCG AGTGGGTGGAATCATTGATTGGTGTAGCCCTACCATATTCGTCAGACCGTGCGTTCAGGGCTGGCTTGCAGGATGGGGTTGCACTTTGCAGACTTGCCAA CGCCATATGGCCAGGAGTGATCCCAAAGATACTGGAGGCAGCCGATGTTGATGGAGGCCCAAATGGTCTTGCTTACCAGCGAGCCGAGAATGTTGGTAAC TTCCTTTGTAAGGTGGAAAGCTTCTTGCCAGCAGACTGCAGGTTTTCTCTTGCTGATGTTGAGTCAGATGGGTGGGAGGAACGCCCACGCATTGTT…
Cz06g17040.t1	Cz06g17040.t1	7.08	5.49	2.43	0	0.33	0		NA	NA	NA	NA		No functional annotation	NA	ATGGCAATTGCAGCGTTGACAAGTGCTATAAGGGAAGCCAACAGCAGGCTATCTAATGCCGGGTTGCCTCAAGTTGAGCTTTTGCAGATGAAGGACCAGG AGGTGGCTGCTGAACTTGGGTCTGTTCTGAGAGATGCCTGTGGCAAGTTGGTGTCTACAGCAGACCATGTCTGCCAGCTGGATGCTGGTTTGAGATCCAT TGTCCAGTTTGCCGCAAATGCCAACAGCAGTCTGCAGCAGCAACTCAAGCTAAAGATTAATGCTACACTGAAAAGGGAGATGATAGCTTCTACAGTCATT GACATTGTGCTGGACAGCATCGATAATCATTGGGTCAATGACTCCAGTGCATTGGATGCTGTGGCGGCACAACTCGCAGACCAGCTTCCTCACATT…
Cz09g22260.t1	Cz09g22260.t1	14.28	15.1	13.64	0.22	0.29	0.35	gi|926794323|ref|XP_013905635.1|//Ankyrin-1 [Monoraphidium neglectum]	NA	NA	NA	K06694//26S proteasome non-ATPase regulatory subunit 10		K16289 - ankyrin repeat and protein kinase domain-containing protein 1 [EC:2.7.11.1] (ANKK1)	NA	ATGGCGCGCCAAAACGCAGCACAGCTGCTTAAGGACATTGAACGCAGTGACTTGGCCTCCGTTAAGCGGTGCTTGCAAGTCAACCCCAGCTTAGTGCACG CAAAACTACCACAGGATGCCTGGACACCCTTGCATGCTGCTTGCATGCATGGTAACGCTGAGCTGGTCAGGTATCTGCTGAAGCTGGGTGCCAGTTATCA AGCAGCTGACAGCAACGGGGAGCTTCCACTTCATGTTGCATGCAAGGAGGGGCACTGCACTGTGGTGAAGGAATTGCTGTCAGATGCTGGTAAAAGGTCT TGTGTCAAGAACCTGACAAAGCATGGTTCAACTGCGCTGCACTTGGCAGTAGCAGCCGGCCATGCAGATGCAGCACGATTGCTCATGAATGCAGGA…
Cz03g14050.t1	Cz03g14050.t1	14.28	15.1	13.64	0.22	0.29	0.35	gi|926794323|ref|XP_013905635.1|//Ankyrin-1 [Monoraphidium neglectum]	NA	NA	NA	K06694//26S proteasome non-ATPase regulatory subunit 10		K16289 - ankyrin repeat and protein kinase domain-containing protein 1 [EC:2.7.11.1] (ANKK1)	NA	ATGGCGCGCCAAAACGCAGCACAGCTGCTTAAGGACATTGAACGCAGTGACTTGGCCTCCGTTAAGCGGTGCTTGCAAGTCAACCCCAGCTTAGTGCACG CAAAACTACCACAGGATGCCTGGACACCCTTGCATGCTGCTTGCATGCATGGTAACGCTGAGCTGGTCAGGTATCTGCTGAAGCTGGGTGCCAGTTATCA AGCAGCTGACAGCAACGGGGAGCTTCCACTTCATGTTGCATGCAAGGAGGGGCACTGCACTGTGGTGAAGGAATTGCTGTCAGATGCTGGTAAAAGGTCT TGTGTCAAGAACCTGACAAAGCATGGTTCAACTGCGCTGCACTTGGCAGTAGCAGCCGGCCATGCAGATGCAGCACGATTGCTCATGAATGCAGGA…
Cz14g09020.t1	Cz14g09020.t1	21.3	20.47	21.61	0.6	0.38	0.32	gi|971515801|dbj|GAQ82406.1|//Hypothetical protein KFL_001100200 [Klebsormidium flaccidum]	NA	NA	GO:0006259//DNA metabolic process	NA		No functional annotation	NA	ATGGATGATAGCACTGAACGTTCTATTGGTGCTGTCATAAGTGCACACAGCAGCAAACTGGGGGCAGATGTTACATGTCATGACAGTACTGTCACAGAGC AGAGTGGATCAAGCAAGACCAGTGTAGCACCAGCCAGCAGCGAGGCGGACAGAAGCACTATCAGCAACAATCGCAGTAGCACAGACAGTGAAGGTGATGA GCCTTGCTGCAGCAGCAGTTCAACAGCACTTGACCTGATGACATTGAGAGCACCACCCATTCGCAGATCCTTTGGATCTGAAAAGAAAGTCAGACTTACA TGCAGAAAGCTGGGCCCAAATTATGCTCTGACAGATAGGCAAATGAGTGACTCTATCAGAAAGGAGCTACAGGGATTTGTGCAGTTTTGCACTACG…
Cz02g12170.t1	Cz02g12170.t1	9.11	9.05	8.41	0.44	0.12	0	gi|971514771|dbj|GAQ83456.1|//hypothetical protein KFL_001480250 [Klebsormidium flaccidum]	NA	NA	NA	NA		PF04749 - PLAC8 family (PLAC8)	NA	ATGTCTAAGACCGAGGATGCTGCTTTGCAGAAGTTTGTTATGCCCGACTTTGGCAAATTCTCCAAGGCTGTAAGTCACATCGTTCCTGGCTACAAGGAGT CCATTGCTTTCCTTGAGCATTTAGAGGACAAAACTGACACCACAGAGCACTGGAAGCATGAGTGGTTTGCATTCTGGGAAGACTTGCCATTAACTGCCTG GTCATTGTGCTGCGGCTGTTTTTTGAAGCCTAGGACCATGGAGGCAATGGTGGGGGGCAGCTGTGAGAGCCATTGCCTTGTTGGTTATCTCACTTGCTGC CTGTCTCCATGCTATGTGGCAGCCAAACGTACAGAGTTCCGCAAGAAACACAACATCAGGGGTTCTGCTGCTGAAGACTTGATCTTGTCTTGCTTC…
Cz15g07260.t1	Cz15g07260.t1	22.45	21.26	19.13	0.17	0.62	0.48	gi|255084730|ref|XP_002504796.1|//tso1-like transcription factor [Micromonas sp. RCC299]	NA	NA	NA	NA		PTHR12446 - TESMIN/TSO1-RELATED	NA	ATGGAAGAAACAGGATGCATCGACGCCACAGGTGTTTACTGCAGCGGTTGTGGTTGCCAAGACTGCATGAATAAACCAGAATGTCAAGATGCTGTCATGC AAGAACGGCAGAAAGTGCTGCTGAGGAGCCCCAGGGCATTCATGCCCAAGGTGCAACCTTCTCAACCTGGTGTAACATTACACAAGAAGGGATGCCGCTG TCGAAAGTCCAAGTGTTTGAAGAAGTACTGCGAGTGCTTTGATGCAGGCGTCAAATGTTCGGACATGTGCAGGTGTGATGATTGCCACAACAAGGGTGAC AGGCAGCCGGCTGTGGCAGCTCCTCAGATGCACATTGAGGATGCAATTGAGGTATCCGAGGTCCCTCAGCAGCTCCACTACATTACCCCTGACAGG…
